# Supplementary material for: Genome-wide patterns of copy number variation in the diversified chicken genomes using next-generation sequencing
Source: BMC Genomics. 2014 Nov 7;15(1):962. doi: 10.1186/1471-2164-15-962 (PMC4239369; doi:10.1186/1471-2164-15-962)
Supplement: Supplementary file 1 — Additional file 1: Table S1: Summary of identified CNVs and CNVRs in the 12 chicken genomes. (XLSX 1 MB) [file 12864_2014_6663_MOESM1_ESM.xlsx]

## Sheet: CNVR
CNVR ID	Chr.	Start (bp)	End (bp)	Length (bp)	Type	Frequency (%)	No. Samples	Bird Type ID
1	chr1	79901	86600	6700	loss	unique	1	WR
2	chr1	101601	111300	9700	gain	unique	1	CS
3	chr1	168001	171000	3000	loss	unique	1	DX
4	chr1	327201	328900	1700	loss	16.6667	2	TB; WR
5	chr1	617801	619000	1200	loss	unique	1	WR
6	chr1	623601	627700	4100	loss	16.6667	2	RJF; WR
7	chr1	790901	795200	4300	loss	16.6667	2	DX; WR
8	chr1	806701	809100	2400	loss	unique	1	RIR
9	chr1	858501	861500	3000	loss	unique	1	SG
10	chr1	987701	993100	5400	gain	unique	1	SK
11	chr1	1011401	1015200	3800	loss	83.3333	10	BY; CS; DX; LX; RIR; RJF; TB; WC; WL; WR
12	chr1	1015201	1024500	9300	gain	unique	1	CS
13	chr1	1059401	1069200	9800	loss	unique	1	SK
14	chr1	1085201	1090100	4900	loss	unique	1	DX
15	chr1	1121901	1126700	4800	gain	unique	1	WL
16	chr1	1165001	1170400	5400	loss	16.6667	2	LX; WC
17	chr1	1219901	1229800	9900	gain	unique	1	SK
18	chr1	1332501	1352600	20100	gain	33.3333	4	BY; RJF; SG; TB
19	chr1	1827001	1832400	5400	gain	25	3	RIR; RJF; WR
20	chr1	1832601	1835400	2800	gain	25	3	RIR; RJF; WR
21	chr1	1854301	1858400	4100	gain	33.3333	4	DX; SG; TB; WC
22	chr1	1901401	1906200	4800	gain	unique	1	DX
23	chr1	1967401	1973000	5600	gain	91.6667	11	BY; CS; DX; LX; RIR; RJF; SG; TB; WC; WL; WR
24	chr1	2151901	2157500	5600	loss	unique	1	SK
25	chr1	2192501	2205400	12900	loss	83.3333	10	BY; CS; DX; LX; RIR; RJF; SG; TB; WC; WR
26	chr1	2262901	2270000	7100	gain	unique	1	SK
27	chr1	2404801	2410700	5900	gain	unique	1	RIR
28	chr1	2458201	2468900	10700	gain	unique	1	CS
29	chr1	2647101	2666000	18900	loss	unique	1	SK
30	chr1	2740001	2753200	13200	gain	100	12	BY; CS; DX; LX; RIR; RJF; SG; SK; TB; WC; WL; WR
31	chr1	2830701	2840100	9400	gain	unique	1	LX
32	chr1	2982501	2994600	12100	loss	25	3	CS; SG; TB
33	chr1	3025101	3132700	107600	gain	25	3	BY; CS; TB
34	chr1	3134201	3138200	4000	loss	unique	1	WC
35	chr1	3365901	3377100	11200	gain	16.6667	2	LX; RIR
36	chr1	3452501	3463000	10500	loss	58.3333	7	BY; CS; LX; RIR; SK; TB; WR
37	chr1	3471301	3474900	3600	gain	unique	1	SK
38	chr1	3530901	3536300	5400	loss	unique	1	TB
39	chr1	3655101	3656600	1500	loss	25	3	WC; WL; WR
40	chr1	3990201	3997400	7200	gain	50	6	CS; DX; RJF; TB; WL; WR
41	chr1	4027501	4031900	4400	loss	16.6667	2	BY; WR
42	chr1	4131801	4159200	27400	gain	16.6667	2	BY; SG
43	chr1	4314001	4321900	7900	loss	unique	1	LX
44	chr1	4324301	4330000	5700	loss	16.6667	2	LX; SG
45	chr1	4368501	4377500	9000	gain	unique	1	CS
46	chr1	4423701	4439200	15500	gain	unique	1	LX
47	chr1	4505601	4510900	5300	loss	unique	1	TB
48	chr1	4603801	4614900	11100	gain	unique	1	WC
49	chr1	4622401	4627700	5300	gain	16.6667	2	LX; WC
50	chr1	4711501	4719700	8200	gain	unique	1	LX
51	chr1	4974901	4978800	3900	loss	16.6667	2	LX; SK
52	chr1	5015901	5021700	5800	gain	unique	1	TB
53	chr1	5267001	5275400	8400	gain	16.6667	2	RJF; SG
54	chr1	5295301	5304600	9300	gain	unique	1	RJF
55	chr1	5344501	5349200	4700	loss	unique	1	TB
56	chr1	5360501	5378100	17600	gain	unique	1	RJF
57	chr1	5462901	5480200	17300	loss	25	3	LX; RIR; SK
58	chr1	5601901	5612100	10200	loss	16.6667	2	RJF; SK
59	chr1	5838701	5849200	10500	loss	58.3333	7	BY; DX; RIR; RJF; SK; TB; WC
60	chr1	5918701	5924100	5400	gain	unique	1	BY
61	chr1	5945301	5952900	7600	gain	unique	1	BY
62	chr1	6009801	6011200	1400	loss	unique	1	LX
63	chr1	6060901	6067800	6900	gain	unique	1	LX
64	chr1	6075301	6085800	10500	loss	unique	1	CS
65	chr1	6094301	6102700	8400	gain	unique	1	BY
66	chr1	6111801	6122300	10500	loss	58.3333	7	CS; DX; LX; RJF; SG; WC; WL
67	chr1	6145201	6175500	30300	both	16.6667	2	BY; RIR
68	chr1	6206401	6208700	2300	loss	unique	1	SG
69	chr1	6242601	6245900	3300	loss	unique	1	SG
70	chr1	6251201	6259200	8000	loss	41.6667	5	CS; DX; LX; SG; SK
71	chr1	6431301	6432700	1400	loss	unique	1	TB
72	chr1	6459301	6471500	12200	both	16.6667	2	LX; TB
73	chr1	6481901	6488600	6700	loss	unique	1	RJF
74	chr1	6707601	6710200	2600	loss	16.6667	2	CS; LX
75	chr1	6736101	6744400	8300	loss	unique	1	SG
76	chr1	6808401	6814700	6300	gain	unique	1	TB
77	chr1	6820601	6827300	6700	gain	unique	1	WC
78	chr1	7005901	7018000	12100	loss	unique	1	BY
79	chr1	7060001	7066100	6100	gain	unique	1	WC
80	chr1	7092701	7095400	2700	loss	unique	1	LX
81	chr1	7211201	7220700	9500	gain	unique	1	TB
82	chr1	7221101	7228900	7800	gain	unique	1	TB
83	chr1	7260201	7263200	3000	loss	58.3333	7	CS; DX; LX; SK; TB; WL; WR
84	chr1	7507101	7509600	2500	gain	unique	1	LX
85	chr1	7532201	7535500	3300	gain	unique	1	WC
86	chr1	7668901	7673900	5000	gain	unique	1	WC
87	chr1	7749401	7753000	3600	loss	unique	1	RJF
88	chr1	7762601	7768500	5900	loss	unique	1	CS
89	chr1	7774701	7777200	2500	loss	16.6667	2	CS; WL
90	chr1	7780201	7799300	19100	both	16.6667	2	BY; RJF
91	chr1	7854601	7855700	1100	loss	unique	1	BY
92	chr1	7860501	7864400	3900	loss	50	6	BY; DX; RJF; SK; TB; WR
93	chr1	7894901	7902500	7600	gain	unique	1	LX
94	chr1	8020601	8021700	1100	loss	unique	1	LX
95	chr1	8044301	8049100	4800	gain	unique	1	LX
96	chr1	8055301	8057400	2100	loss	unique	1	DX
97	chr1	8062801	8077900	15100	gain	unique	1	DX
98	chr1	8116101	8120100	4000	gain	unique	1	RJF
99	chr1	8359401	8366800	7400	loss	16.6667	2	SK; WC
100	chr1	8403001	8405700	2700	loss	unique	1	CS
101	chr1	8679201	8682200	3000	loss	25	3	DX; LX; SG
102	chr1	8688601	8692500	3900	gain	unique	1	TB
103	chr1	8777001	8779400	2400	loss	unique	1	WL
104	chr1	8797001	8801400	4400	loss	unique	1	WC
105	chr1	8994001	8996300	2300	loss	16.6667	2	BY; DX
106	chr1	9070001	9072500	2500	gain	unique	1	TB
107	chr1	9184701	9195200	10500	gain	unique	1	SG
108	chr1	9248601	9252000	3400	loss	unique	1	RIR
109	chr1	9381701	9391100	9400	gain	unique	1	WL
110	chr1	9394401	9397000	2600	loss	unique	1	BY
111	chr1	9547901	9554000	6100	gain	unique	1	RJF
112	chr1	9554301	9562800	8500	loss	unique	1	LX
113	chr1	9586701	9596600	9900	gain	33.3333	4	DX; LX; RJF; TB
114	chr1	9619201	9620300	1100	loss	unique	1	WC
115	chr1	9633201	9642500	9300	gain	unique	1	BY
116	chr1	9671401	9677200	5800	gain	unique	1	RIR
117	chr1	9708501	9715100	6600	gain	unique	1	WC
118	chr1	10035001	10047100	12100	loss	58.3333	7	BY; CS; LX; RIR; RJF; WC; WR
119	chr1	10267101	10278400	11300	both	33.3333	4	CS; DX; RIR; SG
120	chr1	10300801	10307900	7100	loss	unique	1	RJF
121	chr1	10343301	10351000	7700	loss	unique	1	RJF
122	chr1	10678101	10695400	17300	gain	unique	1	SG
123	chr1	10808301	10821100	12800	loss	41.6667	5	BY; LX; RJF; WC; WR
124	chr1	10851501	10857900	6400	loss	unique	1	RIR
125	chr1	10908601	10913600	5000	gain	unique	1	DX
126	chr1	11033801	11042100	8300	gain	16.6667	2	DX; RIR
127	chr1	11129801	11137100	7300	gain	unique	1	BY
128	chr1	11201901	11209600	7700	gain	unique	1	LX
129	chr1	11223101	11227900	4800	loss	unique	1	SK
130	chr1	11299801	11317800	18000	gain	16.6667	2	DX; SG
131	chr1	11373101	11375200	2100	loss	unique	1	WR
132	chr1	11548401	11556800	8400	loss	unique	1	WL
133	chr1	11562201	11566000	3800	gain	unique	1	LX
134	chr1	11910501	11921800	11300	gain	unique	1	DX
135	chr1	11925501	11930900	5400	gain	unique	1	TB
136	chr1	12333601	12351700	18100	gain	16.6667	2	BY; TB
137	chr1	12355901	12359600	3700	gain	unique	1	TB
138	chr1	12401801	12407300	5500	gain	unique	1	TB
139	chr1	12449901	12453400	3500	loss	33.3333	4	DX; RJF; SG; SK
140	chr1	12801901	12847800	45900	both	25	3	BY; LX; SK
141	chr1	12965301	12967100	1800	loss	unique	1	TB
142	chr1	13275101	13279400	4300	gain	unique	1	DX
143	chr1	13298701	13305000	6300	gain	unique	1	LX
144	chr1	13535901	13634200	98300	both	41.6667	5	BY; CS; DX; LX; WL
145	chr1	13865501	13869800	4300	loss	unique	1	WC
146	chr1	13927501	13936300	8800	gain	unique	1	SK
147	chr1	13996401	14008300	11900	gain	unique	1	RJF
148	chr1	14021001	14026500	5500	loss	unique	1	SG
149	chr1	14063501	14065000	1500	loss	16.6667	2	RJF; WL
150	chr1	14173101	14179100	6000	gain	unique	1	BY
151	chr1	14315601	14325200	9600	gain	unique	1	LX
152	chr1	14569701	14584700	15000	gain	25	3	BY; SK; WC
153	chr1	14772701	14794800	22100	gain	unique	1	BY
154	chr1	14845401	14848600	3200	loss	16.6667	2	DX; LX
155	chr1	14886501	14897200	10700	loss	33.3333	4	LX; RIR; SG; WR
156	chr1	14910101	14919000	8900	loss	16.6667	2	BY; LX
157	chr1	14953301	14958500	5200	loss	58.3333	7	BY; DX; RIR; RJF; SK; TB; WC
158	chr1	14963601	14975600	12000	loss	33.3333	4	BY; RIR; RJF; SG
159	chr1	15001201	15007300	6100	loss	unique	1	LX
160	chr1	15019501	15023600	4100	loss	16.6667	2	BY; CS
161	chr1	15096901	15112900	16000	gain	unique	1	RJF
162	chr1	15123201	15141800	18600	loss	25	3	BY; TB; WL
163	chr1	15147801	15158700	10900	loss	25	3	BY; RJF; TB
164	chr1	15334401	15337800	3400	gain	unique	1	LX
165	chr1	15382001	15391000	9000	gain	16.6667	2	SG; WC
166	chr1	15525501	15529200	3700	loss	unique	1	CS
167	chr1	15566301	15569800	3500	loss	unique	1	LX
168	chr1	15692101	15694700	2600	loss	unique	1	LX
169	chr1	15712201	15715800	3600	loss	unique	1	WC
170	chr1	15762101	15769100	7000	gain	unique	1	LX
171	chr1	15781001	15795200	14200	gain	unique	1	SK
172	chr1	16000701	16007000	6300	gain	16.6667	2	RJF; SK
173	chr1	16247601	16255400	7800	gain	unique	1	RJF
174	chr1	16261101	16265000	3900	loss	unique	1	CS
175	chr1	16330301	16333500	3200	loss	16.6667	2	BY; WC
176	chr1	16376701	16381100	4400	gain	unique	1	RJF
177	chr1	16419201	16429800	10600	loss	16.6667	2	CS; SG
178	chr1	16489901	16491900	2000	loss	25	3	DX; SK; WR
179	chr1	16673801	16681300	7500	loss	unique	1	RIR
180	chr1	16795501	16805000	9500	gain	unique	1	SG
181	chr1	16809601	16814100	4500	loss	unique	1	WL
182	chr1	16934101	16949400	15300	gain	unique	1	RJF
183	chr1	16982401	16989600	7200	loss	25	3	BY; RIR; WC
184	chr1	17108201	17112400	4200	loss	unique	1	DX
185	chr1	17157701	17159800	2100	loss	33.3333	4	BY; RJF; WC; WL
186	chr1	17338701	17342700	4000	loss	unique	1	WL
187	chr1	17525901	17531500	5600	loss	unique	1	DX
188	chr1	17549701	17554600	4900	gain	unique	1	SG
189	chr1	17576201	17597500	21300	gain	unique	1	BY
190	chr1	17612101	17614500	2400	loss	unique	1	SK
191	chr1	17794001	17807000	13000	loss	16.6667	2	DX; WC
192	chr1	17873701	17875300	1600	loss	unique	1	RJF
193	chr1	17966101	17973400	7300	loss	unique	1	SK
194	chr1	18034201	18036800	2600	loss	unique	1	TB
195	chr1	18107801	18112400	4600	loss	33.3333	4	BY; LX; SG; TB
196	chr1	18135301	18139700	4400	loss	unique	1	LX
197	chr1	18151001	18160900	9900	loss	unique	1	BY
198	chr1	18472601	18481000	8400	gain	16.6667	2	SK; TB
199	chr1	18500801	18505700	4900	gain	unique	1	LX
200	chr1	18590401	18598900	8500	loss	25	3	DX; LX; SG
201	chr1	18598901	18607600	8700	gain	unique	1	SK
202	chr1	18624401	18631100	6700	gain	unique	1	BY
203	chr1	18642401	18656500	14100	gain	unique	1	BY
204	chr1	18656501	18665000	8500	loss	unique	1	TB
205	chr1	18728301	18740700	12400	both	16.6667	2	DX; RIR
206	chr1	18754501	18758900	4400	loss	unique	1	RJF
207	chr1	18965801	18971400	5600	loss	unique	1	RIR
208	chr1	19083301	19092500	9200	gain	25	3	DX; TB; WC
209	chr1	19195701	19198400	2700	loss	unique	1	WC
210	chr1	19526601	19533400	6800	gain	unique	1	DX
211	chr1	19648601	19651400	2800	gain	unique	1	DX
212	chr1	20014301	20025700	11400	gain	16.6667	2	CS; SK
213	chr1	20063501	20066500	3000	loss	25	3	BY; DX; WC
214	chr1	20202201	20204200	2000	loss	unique	1	WR
215	chr1	20291001	20298900	7900	gain	unique	1	TB
216	chr1	20644001	20646400	2400	loss	50	6	BY; LX; RIR; SG; WC; WR
217	chr1	20783001	20803000	20000	gain	25	3	LX; WL; WR
218	chr1	20837401	20841800	4400	loss	unique	1	BY
219	chr1	21009101	21011900	2800	loss	unique	1	BY
220	chr1	21046201	21059900	13700	loss	unique	1	LX
221	chr1	21093701	21109600	15900	gain	unique	1	WC
222	chr1	21173601	21176500	2900	loss	25	3	TB; WL; WR
223	chr1	21283801	21292800	9000	loss	50	6	BY; DX; LX; SK; WC; WR
224	chr1	21295601	21297500	1900	loss	unique	1	BY
225	chr1	21305301	21309500	4200	loss	16.6667	2	RJF; TB
226	chr1	21372401	21378300	5900	loss	unique	1	RJF
227	chr1	21463001	21473200	10200	gain	unique	1	LX
228	chr1	21473401	21485100	11700	gain	unique	1	LX
229	chr1	21511101	21516800	5700	loss	unique	1	RIR
230	chr1	21924701	21931200	6500	gain	unique	1	RIR
231	chr1	21937101	21940300	3200	gain	unique	1	RJF
232	chr1	22121001	22136500	15500	gain	unique	1	RJF
233	chr1	22259301	22268600	9300	gain	unique	1	RJF
234	chr1	22462801	22465900	3100	gain	unique	1	LX
235	chr1	22601101	22615600	14500	loss	58.3333	7	BY; CS; DX; LX; SK; WL; WR
236	chr1	22738201	22739500	1300	loss	16.6667	2	RIR; SK
237	chr1	22773401	22776300	2900	loss	25	3	LX; RIR; SK
238	chr1	22804801	22806500	1700	loss	16.6667	2	RIR; WC
239	chr1	23157701	23161900	4200	loss	unique	1	SK
240	chr1	23185601	23193900	8300	gain	unique	1	BY
241	chr1	23280201	23284300	4100	loss	unique	1	RIR
242	chr1	23432301	23438400	6100	loss	unique	1	WR
243	chr1	23454101	23456900	2800	gain	unique	1	BY
244	chr1	23569101	23581500	12400	gain	unique	1	SK
245	chr1	23641301	23650200	8900	loss	unique	1	SG
246	chr1	23670701	23681100	10400	loss	unique	1	RJF
247	chr1	23747101	23748400	1300	loss	16.6667	2	BY; TB
248	chr1	23821001	23824000	3000	loss	unique	1	WC
249	chr1	24005401	24009000	3600	loss	unique	1	WC
250	chr1	24068401	24085300	16900	gain	unique	1	RJF
251	chr1	24087101	24089300	2200	loss	unique	1	DX
252	chr1	24197401	24206100	8700	gain	16.6667	2	LX; RJF
253	chr1	24729401	24731000	1600	loss	unique	1	BY
254	chr1	25008601	25020600	12000	loss	unique	1	TB
255	chr1	25021401	25027100	5700	gain	unique	1	LX
256	chr1	25133701	25139600	5900	gain	unique	1	LX
257	chr1	25688801	25748900	60100	gain	16.6667	2	BY; SK
258	chr1	25750101	25751300	1200	loss	unique	1	SG
259	chr1	25815401	25817800	2400	loss	unique	1	WC
260	chr1	26035901	26051300	15400	loss	41.6667	5	BY; DX; LX; SG; WC
261	chr1	26122601	26131400	8800	loss	unique	1	TB
262	chr1	26169301	26172000	2700	loss	unique	1	LX
263	chr1	26252801	26259200	6400	loss	83.3333	10	BY; CS; DX; LX; RIR; RJF; SG; TB; WL; WR
264	chr1	26343601	26346900	3300	loss	unique	1	SK
265	chr1	26438601	26441600	3000	gain	unique	1	LX
266	chr1	26446101	26453800	7700	gain	16.6667	2	LX; SK
267	chr1	26520701	26527500	6800	gain	16.6667	2	CS; SG
268	chr1	26728401	26738300	9900	gain	25	3	BY; LX; SK
269	chr1	26848201	26865000	16800	gain	unique	1	BY
270	chr1	26865701	26878000	12300	gain	unique	1	BY
271	chr1	26949801	26962800	13000	both	16.6667	2	CS; RIR
272	chr1	27118201	27120300	2100	loss	unique	1	BY
273	chr1	27124801	27127800	3000	loss	unique	1	SK
274	chr1	27203201	27210500	7300	loss	unique	1	BY
275	chr1	27509601	27518300	8700	loss	unique	1	LX
276	chr1	27550201	27556700	6500	loss	unique	1	LX
277	chr1	27566301	27569800	3500	loss	unique	1	LX
278	chr1	27725001	27731200	6200	gain	unique	1	RIR
279	chr1	27877801	27887500	9700	gain	unique	1	RJF
280	chr1	27967201	27972100	4900	loss	unique	1	LX
281	chr1	28152601	28158700	6100	loss	75	9	BY; CS; DX; LX; RIR; RJF; TB; WC; WL
282	chr1	28229701	28237400	7700	gain	unique	1	RJF
283	chr1	28378701	28391800	13100	gain	unique	1	BY
284	chr1	28392601	28522100	129500	gain	33.3333	4	BY; LX; SG; SK
285	chr1	28598401	28608600	10200	gain	unique	1	WC
286	chr1	28647601	28653200	5600	gain	unique	1	LX
287	chr1	28820301	28832100	11800	loss	unique	1	BY
288	chr1	28947101	28950000	2900	gain	unique	1	RIR
289	chr1	29030401	29034600	4200	gain	unique	1	WC
290	chr1	29399801	29479800	80000	gain	unique	1	BY
291	chr1	29569501	29577200	7700	gain	unique	1	BY
292	chr1	29653401	29655600	2200	loss	16.6667	2	BY; LX
293	chr1	29744901	29751400	6500	gain	unique	1	LX
294	chr1	29990701	29998000	7300	gain	unique	1	LX
295	chr1	30194001	30199200	5200	gain	unique	1	BY
296	chr1	30397601	30400800	3200	gain	unique	1	CS
297	chr1	30407401	30424700	17300	gain	unique	1	LX
298	chr1	30499501	30504500	5000	loss	16.6667	2	DX; LX
299	chr1	30541701	30543000	1300	loss	unique	1	CS
300	chr1	30617801	30621900	4100	loss	unique	1	SK
301	chr1	30691401	30699100	7700	loss	50	6	CS; DX; RJF; SG; WC; WR
302	chr1	30816401	30847900	31500	gain	25	3	BY; DX; TB
303	chr1	31110201	31122300	12100	gain	unique	1	WC
304	chr1	31159701	31165900	6200	loss	16.6667	2	RIR; WC
305	chr1	31362701	31406100	43400	gain	16.6667	2	BY; SK
306	chr1	31443701	31444800	1100	loss	unique	1	RJF
307	chr1	31462901	31470000	7100	gain	unique	1	WC
308	chr1	31475201	31481500	6300	loss	unique	1	SK
309	chr1	31556701	31562200	5500	loss	16.6667	2	CS; TB
310	chr1	31614901	31627300	12400	loss	16.6667	2	SK; TB
311	chr1	31862501	31869000	6500	gain	unique	1	BY
312	chr1	31880401	31882100	1700	loss	unique	1	RIR
313	chr1	32033501	32040500	7000	gain	unique	1	DX
314	chr1	32078901	32094500	15600	loss	unique	1	LX
315	chr1	32349101	32352000	2900	loss	16.6667	2	CS; RJF
316	chr1	32370201	32380400	10200	loss	16.6667	2	BY; DX
317	chr1	32400701	32402400	1700	loss	unique	1	BY
318	chr1	32409701	32411300	1600	loss	unique	1	SG
319	chr1	32483301	32487500	4200	gain	unique	1	LX
320	chr1	32561701	32568800	7100	gain	91.6667	11	BY; CS; DX; LX; RIR; RJF; SG; SK; TB; WC; WR
321	chr1	32866801	32875500	8700	gain	unique	1	DX
322	chr1	32877901	32882700	4800	gain	unique	1	DX
323	chr1	33019201	33034500	15300	gain	25	3	CS; SK; TB
324	chr1	33099301	33105500	6200	loss	unique	1	SK
325	chr1	33355901	33368400	12500	gain	unique	1	BY
326	chr1	33403501	33404800	1300	loss	unique	1	WL
327	chr1	33726901	33753200	26300	gain	16.6667	2	SK; TB
328	chr1	33755801	33764600	8800	gain	unique	1	BY
329	chr1	33898101	33942700	44600	gain	unique	1	BY
330	chr1	34146001	34161100	15100	gain	unique	1	BY
331	chr1	34377101	34386100	9000	gain	unique	1	BY
332	chr1	34489001	34495300	6300	gain	unique	1	RIR
333	chr1	34552401	34559200	6800	loss	25	3	DX; RIR; WC
334	chr1	34743401	34747900	4500	gain	unique	1	BY
335	chr1	34757901	34776900	19000	gain	unique	1	BY
336	chr1	34994001	35002600	8600	gain	unique	1	LX
337	chr1	35044201	35051300	7100	gain	unique	1	TB
338	chr1	35177301	35228100	50800	gain	16.6667	2	BY; WC
339	chr1	35265801	35277100	11300	gain	unique	1	DX
340	chr1	35284201	35301700	17500	gain	unique	1	DX
341	chr1	35542001	35551200	9200	gain	unique	1	BY
342	chr1	35626601	35640300	13700	gain	unique	1	TB
343	chr1	35703201	35706900	3700	gain	unique	1	SK
344	chr1	35776301	35783300	7000	loss	16.6667	2	CS; LX
345	chr1	36178201	36191100	12900	gain	unique	1	RJF
346	chr1	36415301	36461700	46400	gain	16.6667	2	BY; TB
347	chr1	36994701	36996000	1300	loss	unique	1	SG
348	chr1	37000301	37006400	6100	gain	unique	1	BY
349	chr1	37022701	37028400	5700	loss	unique	1	SK
350	chr1	37200901	37203800	2900	gain	unique	1	CS
351	chr1	37212301	37214200	1900	gain	unique	1	LX
352	chr1	37269501	37272400	2900	loss	unique	1	CS
353	chr1	37440201	37448100	7900	loss	unique	1	RJF
354	chr1	37515001	37519200	4200	loss	unique	1	SK
355	chr1	37731101	37746300	15200	gain	unique	1	BY
356	chr1	37864301	37890900	26600	gain	16.6667	2	CS; TB
357	chr1	37961901	38041100	79200	gain	16.6667	2	BY; TB
358	chr1	38364201	38368800	4600	gain	unique	1	WC
359	chr1	38776801	38781100	4300	loss	unique	1	RIR
360	chr1	38852401	38858000	5600	gain	33.3333	4	DX; SG; SK; WC
361	chr1	39274101	39283000	8900	gain	unique	1	BY
362	chr1	39284301	39287600	3300	loss	unique	1	SK
363	chr1	39590501	39612200	21700	gain	16.6667	2	BY; TB
364	chr1	39886001	39887800	1800	gain	unique	1	LX
365	chr1	39922901	39938000	15100	loss	16.6667	2	BY; CS
366	chr1	40357001	40362700	5700	gain	unique	1	TB
367	chr1	40487901	40500300	12400	loss	16.6667	2	RJF; SK
368	chr1	40752301	40760400	8100	gain	16.6667	2	DX; WC
369	chr1	40831001	40833900	2900	loss	unique	1	LX
370	chr1	41023001	41030200	7200	loss	16.6667	2	DX; WL
371	chr1	41098201	41102100	3900	loss	unique	1	BY
372	chr1	41164801	41175700	10900	gain	unique	1	WC
373	chr1	41282801	41288900	6100	loss	unique	1	SK
374	chr1	41295401	41299000	3600	loss	unique	1	RIR
375	chr1	41436801	41441300	4500	loss	unique	1	TB
376	chr1	41498401	41503000	4600	loss	unique	1	TB
377	chr1	41634701	41643400	8700	gain	16.6667	2	TB; WC
378	chr1	41677101	41679000	1900	gain	unique	1	TB
379	chr1	41735501	41749900	14400	loss	58.3333	7	BY; CS; DX; LX; SK; TB; WC
380	chr1	41916601	41923800	7200	loss	16.6667	2	CS; LX
381	chr1	41981001	41987700	6700	loss	unique	1	RIR
382	chr1	42026601	42035700	9100	gain	unique	1	RJF
383	chr1	42035701	42042300	6600	loss	41.6667	5	BY; DX; RJF; SK; TB
384	chr1	42105901	42113500	7600	gain	unique	1	TB
385	chr1	42364601	42366400	1800	loss	unique	1	WR
386	chr1	42692401	42697100	4700	loss	unique	1	WC
387	chr1	42794101	42801500	7400	gain	25	3	BY; SK; WC
388	chr1	42825701	42834500	8800	loss	25	3	CS; SK; WC
389	chr1	42900501	42903000	2500	loss	unique	1	RJF
390	chr1	42979201	42981900	2700	loss	unique	1	RIR
391	chr1	42985701	43016100	30400	gain	unique	1	LX
392	chr1	43053701	43067600	13900	gain	unique	1	RIR
393	chr1	43255601	43330400	74800	gain	25	3	BY; CS; TB
394	chr1	43371901	43378800	6900	gain	unique	1	TB
395	chr1	43439601	43451600	12000	gain	16.6667	2	BY; LX
396	chr1	43510601	43520100	9500	gain	unique	1	DX
397	chr1	43579801	43606600	26800	gain	unique	1	RJF
398	chr1	43606801	43625900	19100	gain	unique	1	RJF
399	chr1	43650501	43659900	9400	loss	unique	1	RJF
400	chr1	43685601	43689800	4200	gain	unique	1	WC
401	chr1	43724801	43730500	5700	gain	unique	1	BY
402	chr1	43756101	43761600	5500	gain	unique	1	RIR
403	chr1	43785401	43798400	13000	gain	unique	1	LX
404	chr1	43839901	43847200	7300	gain	unique	1	LX
405	chr1	43930501	43934200	3700	loss	unique	1	RJF
406	chr1	44103401	44110900	7500	loss	unique	1	SK
407	chr1	44254501	44277400	22900	gain	33.3333	4	BY; DX; SK; TB
408	chr1	44402401	44410300	7900	gain	25	3	DX; SK; TB
409	chr1	44755801	44761400	5600	gain	unique	1	DX
410	chr1	44764201	44775700	11500	both	41.6667	5	DX; LX; TB; WC; WL
411	chr1	44788201	44795800	7600	gain	unique	1	BY
412	chr1	44835101	44842000	6900	gain	unique	1	TB
413	chr1	44905401	44915900	10500	gain	unique	1	WC
414	chr1	45161001	45164000	3000	loss	unique	1	BY
415	chr1	45311501	45327800	16300	gain	unique	1	BY
416	chr1	45332501	45334900	2400	gain	unique	1	CS
417	chr1	45414701	45430600	15900	gain	unique	1	CS
418	chr1	45567901	45580000	12100	gain	unique	1	CS
419	chr1	45708101	45749100	41000	gain	unique	1	BY
420	chr1	45878201	45886300	8100	loss	unique	1	LX
421	chr1	45945801	45952400	6600	gain	unique	1	BY
422	chr1	46242101	46246800	4700	loss	unique	1	CS
423	chr1	46261401	46268200	6800	gain	unique	1	WC
424	chr1	46536201	46537800	1600	loss	unique	1	SG
425	chr1	46590301	46600500	10200	gain	unique	1	CS
426	chr1	46940301	46943600	3300	gain	unique	1	RIR
427	chr1	46950701	46956600	5900	gain	unique	1	DX
428	chr1	47024501	47029700	5200	gain	unique	1	RJF
429	chr1	47245501	47247200	1700	loss	unique	1	CS
430	chr1	47526801	47536000	9200	gain	unique	1	LX
431	chr1	47590901	47594600	3700	loss	unique	1	LX
432	chr1	47635001	47707900	72900	gain	unique	1	BY
433	chr1	47727401	47733800	6400	loss	unique	1	BY
434	chr1	47764401	47805800	41400	gain	16.6667	2	BY; CS
435	chr1	47921101	47937300	16200	loss	16.6667	2	BY; DX
436	chr1	48084501	48091600	7100	loss	16.6667	2	TB; WC
437	chr1	48144201	48162200	18000	both	16.6667	2	SG; SK
438	chr1	48312401	48315800	3400	loss	unique	1	BY
439	chr1	48321601	48327600	6000	loss	unique	1	LX
440	chr1	48358901	48370400	11500	gain	16.6667	2	DX; RIR
441	chr1	48453201	48461400	8200	gain	16.6667	2	LX; SG
442	chr1	48467501	48470900	3400	gain	unique	1	RIR
443	chr1	48582201	48589100	6900	loss	unique	1	WC
444	chr1	48759501	48763200	3700	gain	unique	1	SK
445	chr1	48832001	48836700	4700	loss	unique	1	DX
446	chr1	48901101	48910500	9400	gain	unique	1	BY
447	chr1	48916901	48976800	59900	both	41.6667	5	BY; CS; SK; TB; WL
448	chr1	48976801	48978800	2000	loss	25	3	BY; RIR; WC
449	chr1	48978801	49010600	31800	gain	unique	1	BY
450	chr1	49126701	49134600	7900	loss	unique	1	SK
451	chr1	49177601	49180100	2500	loss	16.6667	2	RIR; TB
452	chr1	49187601	49202100	14500	gain	unique	1	BY
453	chr1	49210501	49212700	2200	gain	unique	1	BY
454	chr1	49374301	49443200	68900	gain	unique	1	CS
455	chr1	49444301	49454700	10400	loss	25	3	DX; LX; WC
456	chr1	49494601	49504400	9800	loss	33.3333	4	CS; DX; SK; WC
457	chr1	49512601	49530800	18200	gain	unique	1	CS
458	chr1	49724901	49727700	2800	loss	unique	1	WC
459	chr1	49769501	49776600	7100	gain	unique	1	RJF
460	chr1	49802101	49823900	21800	gain	unique	1	TB
461	chr1	49833101	49843000	9900	gain	unique	1	SG
462	chr1	49964001	49965600	1600	loss	unique	1	RIR
463	chr1	50202801	50223800	21000	gain	16.6667	2	SG; WC
464	chr1	50265401	50272100	6700	loss	33.3333	4	BY; CS; LX; RJF
465	chr1	50458201	50460000	1800	loss	16.6667	2	DX; WR
466	chr1	50545601	50572100	26500	gain	unique	1	CS
467	chr1	50594201	50597100	2900	loss	unique	1	TB
468	chr1	50600701	50602300	1600	loss	unique	1	TB
469	chr1	50639201	50641700	2500	loss	unique	1	LX
470	chr1	50707301	50733700	26400	gain	unique	1	CS
471	chr1	50735001	50745600	10600	gain	unique	1	CS
472	chr1	50756401	50773900	17500	gain	unique	1	SK
473	chr1	50804201	50807200	3000	loss	41.6667	5	BY; DX; LX; RJF; WC
474	chr1	50818401	50831400	13000	gain	unique	1	BY
475	chr1	50834401	50836700	2300	loss	66.6667	8	BY; LX; RIR; SG; TB; WC; WL; WR
476	chr1	50877301	50886500	9200	gain	unique	1	CS
477	chr1	50954601	50966300	11700	gain	unique	1	CS
478	chr1	50976001	50986300	10300	gain	unique	1	CS
479	chr1	51067201	51072900	5700	loss	unique	1	SK
480	chr1	51110601	51130500	19900	loss	16.6667	2	RJF; WC
481	chr1	51163301	51165900	2600	loss	16.6667	2	RIR; WC
482	chr1	51180401	51182200	1800	loss	unique	1	BY
483	chr1	51189701	51209400	19700	gain	unique	1	CS
484	chr1	51375201	51376300	1100	loss	unique	1	CS
485	chr1	51380201	51387000	6800	loss	25	3	BY; DX; WL
486	chr1	51397101	51422400	25300	gain	33.3333	4	DX; RIR; SK; TB
487	chr1	51450401	51461400	11000	loss	33.3333	4	DX; RIR; SG; SK
488	chr1	51495501	51502800	7300	loss	16.6667	2	DX; SK
489	chr1	51542001	51555200	13200	loss	83.3333	10	BY; CS; DX; LX; RIR; RJF; SK; TB; WC; WL
490	chr1	51600001	51659500	59500	gain	33.3333	4	BY; CS; RJF; SK
491	chr1	51757001	51763000	6000	loss	unique	1	BY
492	chr1	51897401	51906100	8700	gain	unique	1	RIR
493	chr1	51978901	51982700	3800	gain	unique	1	CS
494	chr1	51985201	52005000	19800	gain	25	3	BY; SK; WC
495	chr1	52179101	52188800	9700	gain	unique	1	RJF
496	chr1	52191201	52198100	6900	gain	unique	1	DX
497	chr1	52350101	52351300	1200	loss	16.6667	2	CS; DX
498	chr1	52841501	52850100	8600	gain	unique	1	SK
499	chr1	53087801	53092300	4500	loss	unique	1	SK
500	chr1	53197401	53204500	7100	gain	unique	1	CS
501	chr1	53308901	53316100	7200	gain	unique	1	RJF
502	chr1	53618901	53632400	13500	loss	unique	1	LX
503	chr1	53632801	53667200	34400	gain	unique	1	BY
504	chr1	53723001	53724100	1100	loss	unique	1	WL
505	chr1	53761501	53768700	7200	loss	33.3333	4	BY; CS; LX; TB
506	chr1	53822001	53849400	27400	gain	unique	1	SK
507	chr1	54715501	54789900	74400	gain	unique	1	BY
508	chr1	54792001	54793500	1500	loss	unique	1	SG
509	chr1	54864801	54878500	13700	gain	33.3333	4	BY; RJF; SK; WC
510	chr1	54890101	54891800	1700	loss	unique	1	SK
511	chr1	54893001	54902500	9500	both	58.3333	7	LX; RIR; RJF; SK; WC; WL; WR
512	chr1	54912901	54914900	2000	gain	unique	1	CS
513	chr1	55507101	55517500	10400	gain	16.6667	2	LX; RJF
514	chr1	55607601	55613500	5900	gain	unique	1	BY
515	chr1	55616501	55623900	7400	gain	unique	1	LX
516	chr1	55896101	55908800	12700	gain	unique	1	SK
517	chr1	55966801	55976300	9500	gain	unique	1	SK
518	chr1	56086401	56090300	3900	loss	16.6667	2	BY; DX
519	chr1	56120301	56125500	5200	loss	unique	1	WC
520	chr1	56439601	56452600	13000	gain	unique	1	LX
521	chr1	56520801	56531600	10800	gain	unique	1	SK
522	chr1	56625701	56634200	8500	gain	unique	1	SG
523	chr1	56965201	56972500	7300	gain	unique	1	RIR
524	chr1	57025501	57028500	3000	gain	unique	1	WC
525	chr1	57181901	57187600	5700	loss	unique	1	SG
526	chr1	57322401	57332400	10000	gain	unique	1	SK
527	chr1	57478601	57485500	6900	gain	unique	1	SK
528	chr1	57585601	57587100	1500	loss	unique	1	RIR
529	chr1	57728401	57735500	7100	gain	unique	1	RIR
530	chr1	57761101	57764600	3500	gain	unique	1	DX
531	chr1	57792801	57795400	2600	loss	unique	1	LX
532	chr1	57859301	57863200	3900	loss	unique	1	LX
533	chr1	57963101	57986900	23800	gain	unique	1	DX
534	chr1	57999401	58012200	12800	gain	unique	1	WC
535	chr1	58046701	58052400	5700	loss	16.6667	2	CS; TB
536	chr1	58342601	58364800	22200	gain	25	3	BY; SG; WC
537	chr1	58790501	58793500	3000	loss	16.6667	2	LX; RIR
538	chr1	58975701	58980800	5100	gain	16.6667	2	CS; RJF
539	chr1	59055901	59116900	61000	gain	unique	1	BY
540	chr1	59137101	59148900	11800	gain	unique	1	WC
541	chr1	59330801	59333100	2300	gain	16.6667	2	WC; WL
542	chr1	59367501	59369500	2000	loss	unique	1	WR
543	chr1	59442801	59449600	6800	gain	unique	1	SK
544	chr1	59721601	59756800	35200	gain	83.3333	10	BY; CS; DX; LX; RIR; RJF; SG; SK; TB; WC
545	chr1	59782401	59798600	16200	gain	16.6667	2	CS; RJF
546	chr1	59914201	59923900	9700	gain	unique	1	LX
547	chr1	60101501	60118700	17200	gain	unique	1	BY
548	chr1	60159101	60173300	14200	gain	16.6667	2	RJF; SG
549	chr1	60363201	60403600	40400	gain	16.6667	2	CS; TB
550	chr1	60575601	60638300	62700	gain	unique	1	BY
551	chr1	60671801	60675000	3200	loss	unique	1	TB
552	chr1	61023101	61026900	3800	loss	16.6667	2	DX; SG
553	chr1	61052601	61055900	3300	gain	unique	1	CS
554	chr1	61072201	61078400	6200	gain	unique	1	CS
555	chr1	61088801	61106200	17400	gain	unique	1	CS
556	chr1	61194901	61204900	10000	gain	unique	1	SK
557	chr1	61207401	61221100	13700	gain	16.6667	2	BY; SK
558	chr1	61265101	61270800	5700	gain	unique	1	TB
559	chr1	61442601	61452300	9700	gain	unique	1	LX
560	chr1	61621001	61628300	7300	gain	unique	1	WC
561	chr1	61651101	61652800	1700	loss	unique	1	CS
562	chr1	61742201	61750700	8500	loss	unique	1	TB
563	chr1	61761801	61772600	10800	gain	unique	1	CS
564	chr1	61870701	61884400	13700	gain	unique	1	CS
565	chr1	61885801	61891500	5700	loss	unique	1	WC
566	chr1	61901601	61909600	8000	gain	16.6667	2	CS; LX
567	chr1	61926201	61940900	14700	gain	41.6667	5	CS; LX; RJF; SK; TB
568	chr1	62243901	62251800	7900	gain	unique	1	CS
569	chr1	62268201	62329500	61300	gain	75	9	CS; DX; LX; RIR; SK; TB; WC; WL; WR
570	chr1	62565401	62579000	13600	gain	unique	1	WC
571	chr1	62606501	62609000	2500	gain	83.3333	10	CS; DX; LX; RIR; RJF; SG; SK; WC; WL; WR
572	chr1	62653701	62658900	5200	gain	91.6667	11	BY; CS; DX; LX; RIR; RJF; SG; SK; WC; WL; WR
573	chr1	62861501	62870300	8800	gain	unique	1	LX
574	chr1	62922701	62929700	7000	gain	unique	1	SG
575	chr1	63141101	63145300	4200	loss	unique	1	WR
576	chr1	63241401	63249700	8300	gain	unique	1	SK
577	chr1	63410301	63425800	15500	gain	33.3333	4	BY; RJF; SG; SK
578	chr1	63466901	63481000	14100	gain	16.6667	2	CS; RIR
579	chr1	63495101	63500200	5100	gain	unique	1	WC
580	chr1	63682901	63685800	2900	loss	unique	1	RIR
581	chr1	63685901	63699700	13800	gain	unique	1	RJF
582	chr1	63716601	63726700	10100	gain	25	3	DX; RJF; TB
583	chr1	63781901	63796300	14400	gain	unique	1	BY
584	chr1	63839201	63843100	3900	gain	unique	1	TB
585	chr1	63899101	63901100	2000	loss	unique	1	LX
586	chr1	63922201	63930100	7900	gain	25	3	LX; RJF; SK
587	chr1	64021101	64040100	19000	gain	unique	1	BY
588	chr1	64176201	64181500	5300	loss	unique	1	SK
589	chr1	64358801	64363600	4800	loss	33.3333	4	BY; RIR; RJF; SG
590	chr1	64416301	64423800	7500	gain	unique	1	WL
591	chr1	64813901	64824000	10100	gain	unique	1	RIR
592	chr1	64954001	64961600	7600	gain	unique	1	WC
593	chr1	64968501	64978000	9500	loss	unique	1	BY
594	chr1	65141601	65155300	13700	gain	16.6667	2	LX; RJF
595	chr1	65408601	65418400	9800	gain	16.6667	2	LX; TB
596	chr1	65475801	65477500	1700	gain	unique	1	DX
597	chr1	65563601	65566400	2800	loss	91.6667	11	BY; CS; DX; LX; RIR; SG; SK; TB; WC; WL; WR
598	chr1	65870201	65876800	6600	gain	41.6667	5	CS; DX; LX; RIR; WR
599	chr1	66142701	66144100	1400	loss	unique	1	WL
600	chr1	66320201	66330400	10200	loss	25	3	LX; RJF; SG
601	chr1	66479701	66482800	3100	gain	unique	1	RIR
602	chr1	66602801	66612900	10100	gain	16.6667	2	RIR; SK
603	chr1	66615701	66617200	1500	loss	16.6667	2	DX; LX
604	chr1	66734101	66736300	2200	loss	25	3	DX; TB; WC
605	chr1	66775501	66783900	8400	gain	unique	1	TB
606	chr1	66801901	66807000	5100	gain	unique	1	SG
607	chr1	66822601	66829400	6800	gain	unique	1	TB
608	chr1	66878601	66880700	2100	loss	unique	1	WL
609	chr1	66899301	66901200	1900	loss	25	3	CS; RIR; WR
610	chr1	66942001	66945500	3500	gain	unique	1	WC
611	chr1	67054101	67067000	12900	gain	unique	1	SG
612	chr1	67166901	67174400	7500	gain	unique	1	SK
613	chr1	67177801	67179300	1500	loss	unique	1	WR
614	chr1	67201501	67236000	34500	gain	unique	1	CS
615	chr1	67254501	67260000	5500	gain	91.6667	11	BY; CS; DX; LX; RJF; SG; SK; TB; WC; WL; WR
616	chr1	67422301	67426300	4000	gain	91.6667	11	BY; CS; DX; LX; RIR; RJF; SG; TB; WC; WL; WR
617	chr1	67434601	67446100	11500	loss	16.6667	2	WC; WL
618	chr1	67654201	67671500	17300	gain	25	3	BY; SG; WC
619	chr1	67719601	67724400	4800	loss	unique	1	TB
620	chr1	67727801	67729500	1700	loss	unique	1	WL
621	chr1	67831201	67841900	10700	gain	unique	1	WC
622	chr1	67979301	67981200	1900	loss	unique	1	CS
623	chr1	67981801	67987300	5500	gain	unique	1	WC
624	chr1	68136501	68165700	29200	gain	16.6667	2	TB; WC
625	chr1	68215801	68217700	1900	loss	unique	1	RJF
626	chr1	68266801	68269300	2500	loss	unique	1	TB
627	chr1	68277501	68281000	3500	gain	unique	1	TB
628	chr1	68338701	68350900	12200	loss	unique	1	SG
629	chr1	68382401	68383600	1200	loss	unique	1	RJF
630	chr1	68516401	68527600	11200	gain	unique	1	BY
631	chr1	68530001	68541800	11800	gain	unique	1	CS
632	chr1	68551201	68561400	10200	gain	unique	1	SG
633	chr1	68671801	68731400	59600	gain	16.6667	2	BY; RJF
634	chr1	68851301	68856200	4900	gain	unique	1	SK
635	chr1	68896401	68900900	4500	loss	unique	1	TB
636	chr1	68900901	68905500	4600	gain	unique	1	BY
637	chr1	68912501	68915300	2800	loss	unique	1	TB
638	chr1	68943901	68951800	7900	loss	16.6667	2	DX; WC
639	chr1	69045501	69051400	5900	gain	unique	1	WC
640	chr1	69185101	69191200	6100	gain	unique	1	DX
641	chr1	69225601	69242100	16500	gain	unique	1	BY
642	chr1	69269401	69276100	6700	gain	unique	1	WC
643	chr1	69351501	69354100	2600	loss	unique	1	RIR
644	chr1	69545601	69546700	1100	loss	unique	1	WR
645	chr1	69627001	69632200	5200	gain	unique	1	WC
646	chr1	69753401	69759800	6400	gain	16.6667	2	BY; RJF
647	chr1	69954001	69955700	1700	gain	33.3333	4	DX; LX; SK; WL
648	chr1	69984301	69985900	1600	gain	25	3	CS; RIR; WR
649	chr1	70026001	70030300	4300	gain	unique	1	LX
650	chr1	70086601	70093100	6500	loss	16.6667	2	CS; SG
651	chr1	70297401	70306400	9000	gain	25	3	RIR; RJF; TB
652	chr1	70382501	70395400	12900	gain	unique	1	SK
653	chr1	70427601	70434800	7200	gain	unique	1	SG
654	chr1	70614701	70618500	3800	gain	unique	1	TB
655	chr1	70651701	70658800	7100	gain	unique	1	RJF
656	chr1	70662601	70667900	5300	gain	unique	1	RJF
657	chr1	70796701	70802200	5500	gain	unique	1	WC
658	chr1	71024201	71029400	5200	loss	unique	1	LX
659	chr1	71039001	71046300	7300	loss	16.6667	2	LX; TB
660	chr1	71245901	71250700	4800	loss	25	3	CS; DX; RJF
661	chr1	71386001	71387500	1500	loss	unique	1	WR
662	chr1	71425101	71430600	5500	gain	unique	1	BY
663	chr1	71482601	71535900	53300	both	66.6667	8	BY; DX; LX; RIR; RJF; SK; WC; WL
664	chr1	71543401	71559600	16200	gain	unique	1	CS
665	chr1	71571101	71576900	5800	gain	unique	1	WC
666	chr1	71687601	71691200	3600	gain	unique	1	SK
667	chr1	71810501	71817200	6700	gain	unique	1	TB
668	chr1	71838901	71852200	13300	gain	unique	1	DX
669	chr1	71859001	71861000	2000	loss	16.6667	2	CS; TB
670	chr1	71861301	71869700	8400	gain	16.6667	2	BY; SG
671	chr1	71903101	71908000	4900	loss	unique	1	TB
672	chr1	71985001	71988800	3800	gain	16.6667	2	TB; WC
673	chr1	72057801	72072400	14600	loss	50	6	CS; RIR; RJF; SK; WC; WR
674	chr1	72118301	72135300	17000	gain	unique	1	SK
675	chr1	72137501	72147300	9800	gain	unique	1	SK
676	chr1	72167101	72171100	4000	loss	unique	1	RJF
677	chr1	72233401	72235900	2500	loss	16.6667	2	LX; SG
678	chr1	72247201	72248600	1400	loss	unique	1	DX
679	chr1	72261801	72284800	23000	loss	83.3333	10	CS; DX; LX; RIR; RJF; SG; SK; TB; WC; WR
680	chr1	72325701	72337500	11800	gain	unique	1	CS
681	chr1	72430001	72432200	2200	loss	unique	1	TB
682	chr1	72568601	72571200	2600	loss	unique	1	RJF
683	chr1	72587701	72598000	10300	loss	58.3333	7	BY; CS; DX; LX; RJF; SK; WC
684	chr1	72679701	72688600	8900	gain	unique	1	RJF
685	chr1	72738001	72741900	3900	loss	unique	1	SK
686	chr1	72844901	72848700	3800	gain	unique	1	WC
687	chr1	72866701	72876100	9400	gain	16.6667	2	LX; SK
688	chr1	72911001	72912500	1500	loss	41.6667	5	BY; CS; DX; WC; WR
689	chr1	73007301	73008500	1200	loss	unique	1	DX
690	chr1	73022701	73032000	9300	gain	unique	1	LX
691	chr1	73339301	73346700	7400	loss	58.3333	7	BY; CS; DX; LX; SK; TB; WC
692	chr1	73547801	73553200	5400	gain	16.6667	2	RJF; WR
693	chr1	73568801	73571800	3000	gain	unique	1	SG
694	chr1	73572401	73577500	5100	gain	unique	1	SG
695	chr1	73585201	73589200	4000	gain	100	12	BY; CS; DX; LX; RIR; RJF; SG; SK; TB; WC; WL; WR
696	chr1	73606801	73626300	19500	gain	25	3	LX; RIR; WC
697	chr1	73649801	73654800	5000	gain	16.6667	2	LX; RJF
698	chr1	73718901	73722600	3700	gain	unique	1	LX
699	chr1	73792101	73797600	5500	gain	unique	1	RIR
700	chr1	73927501	73946500	19000	loss	unique	1	WC
701	chr1	73949901	73955900	6000	gain	unique	1	SK
702	chr1	74001401	74008400	7000	loss	25	3	CS; DX; LX
703	chr1	74008401	74016000	7600	gain	unique	1	LX
704	chr1	74016001	74028400	12400	loss	unique	1	BY
705	chr1	74124701	74129100	4400	loss	unique	1	RIR
706	chr1	74375101	74384100	9000	gain	16.6667	2	LX; WC
707	chr1	74568601	74572400	3800	loss	unique	1	TB
708	chr1	74627801	74635800	8000	gain	unique	1	RJF
709	chr1	74638301	74649100	10800	gain	66.6667	8	DX; LX; RIR; RJF; SG; SK; WC; WL
710	chr1	74705301	74715700	10400	gain	16.6667	2	DX; RIR
711	chr1	74721501	74728100	6600	gain	16.6667	2	DX; TB
712	chr1	74753301	74755800	2500	loss	unique	1	RJF
713	chr1	74797501	74820400	22900	both	100	12	BY; CS; DX; LX; RIR; RJF; SG; SK; TB; WC; WL; WR
714	chr1	74943901	74950500	6600	gain	unique	1	RIR
715	chr1	75018501	75025900	7400	both	25	3	DX; RJF; SG
716	chr1	75038001	75042500	4500	gain	unique	1	LX
717	chr1	75155401	75162900	7500	gain	100	12	BY; CS; DX; LX; RIR; RJF; SG; SK; TB; WC; WL; WR
718	chr1	75203401	75222100	18700	gain	91.6667	11	BY; CS; DX; LX; RIR; SG; SK; TB; WC; WL; WR
719	chr1	75231501	75248900	17400	gain	25	3	DX; SK; WC
720	chr1	75356601	75362900	6300	gain	16.6667	2	LX; SG
721	chr1	75399101	75404700	5600	gain	unique	1	BY
722	chr1	75434901	75438100	3200	loss	unique	1	SG
723	chr1	75456701	75458100	1400	loss	unique	1	WL
724	chr1	76281601	76288800	7200	gain	unique	1	BY
725	chr1	76290901	76299700	8800	gain	unique	1	LX
726	chr1	76308201	76318600	10400	gain	unique	1	SK
727	chr1	76335101	76340800	5700	loss	unique	1	DX
728	chr1	76372201	76375400	3200	gain	unique	1	WC
729	chr1	76387901	76397600	9700	gain	unique	1	BY
730	chr1	76478001	76486400	8400	gain	16.6667	2	BY; RJF
731	chr1	76532101	76593800	61700	gain	unique	1	CS
732	chr1	76708101	76737900	29800	gain	unique	1	CS
733	chr1	76752801	76755600	2800	loss	58.3333	7	RIR; SG; SK; TB; WC; WL; WR
734	chr1	76799301	76801200	1900	loss	25	3	BY; LX; WR
735	chr1	76916201	76927800	11600	gain	16.6667	2	SG; WC
736	chr1	76979901	76985000	5100	gain	unique	1	RJF
737	chr1	77027301	77040000	12700	gain	unique	1	LX
738	chr1	77104501	77109700	5200	gain	16.6667	2	CS; WC
739	chr1	77379001	77381200	2200	loss	unique	1	DX
740	chr1	77438601	77441300	2700	loss	unique	1	CS
741	chr1	77444201	77462200	18000	both	16.6667	2	RIR; SK
742	chr1	77500901	77508100	7200	gain	unique	1	SK
743	chr1	77567301	77570800	3500	gain	unique	1	TB
744	chr1	77584801	77591900	7100	gain	58.3333	7	BY; DX; LX; RIR; RJF; TB; WR
745	chr1	77596401	77613900	17500	both	25	3	LX; RJF; SK
746	chr1	77631601	77635500	3900	gain	50	6	BY; DX; LX; TB; WC; WR
747	chr1	77639701	77649900	10200	both	50	6	BY; DX; RJF; SG; SK; WL
748	chr1	77659301	77661900	2600	gain	unique	1	RIR
749	chr1	77706001	77719700	13700	gain	83.3333	10	BY; CS; DX; LX; RIR; SG; TB; WC; WL; WR
750	chr1	77719901	77721700	1800	gain	unique	1	RIR
751	chr1	77752501	77759600	7100	gain	unique	1	LX
752	chr1	77776001	77791600	15600	gain	unique	1	LX
753	chr1	77814401	77834900	20500	gain	25	3	BY; CS; LX
754	chr1	77835501	77842400	6900	gain	unique	1	BY
755	chr1	77843101	77845300	2200	loss	16.6667	2	WC; WR
756	chr1	77912001	77913900	1900	loss	unique	1	WR
757	chr1	77917901	77932100	14200	gain	unique	1	CS
758	chr1	77932501	77944400	11900	gain	58.3333	7	CS; RIR; RJF; SG; SK; WL; WR
759	chr1	77947701	77953300	5600	gain	100	12	BY; CS; DX; LX; RIR; RJF; SG; SK; TB; WC; WL; WR
760	chr1	77993701	78002200	8500	gain	unique	1	WC
761	chr1	78099201	78101800	2600	loss	16.6667	2	SG; WC
762	chr1	78164301	78168000	3700	loss	25	3	CS; WC; WL
763	chr1	78190401	78203300	12900	gain	25	3	LX; RJF; WC
764	chr1	78205101	78214000	8900	loss	50	6	BY; CS; RIR; RJF; SG; WR
765	chr1	78217901	78230300	12400	gain	unique	1	SK
766	chr1	78256201	78258100	1900	loss	unique	1	WR
767	chr1	78364601	78366000	1400	loss	25	3	DX; RIR; WC
768	chr1	78418201	78420300	2100	loss	unique	1	BY
769	chr1	78485701	78490300	4600	gain	unique	1	CS
770	chr1	78497801	78515300	17500	gain	16.6667	2	RJF; SG
771	chr1	78532201	78545400	13200	loss	25	3	CS; LX; RIR
772	chr1	78561901	78583500	21600	gain	unique	1	BY
773	chr1	78595801	78605000	9200	gain	unique	1	RJF
774	chr1	78611801	78622500	10700	gain	unique	1	TB
775	chr1	78681401	78684800	3400	loss	unique	1	RJF
776	chr1	78914901	78936700	21800	loss	33.3333	4	CS; DX; RJF; WL
777	chr1	79072001	79077900	5900	loss	33.3333	4	DX; RIR; WC; WL
778	chr1	79077901	79089600	11700	both	25	3	RIR; RJF; WL
779	chr1	79212101	79220400	8300	gain	unique	1	BY
780	chr1	79372101	79374200	2100	loss	unique	1	SK
781	chr1	79403001	79406500	3500	loss	unique	1	RJF
782	chr1	79406501	79421500	15000	gain	unique	1	BY
783	chr1	79519201	79524300	5100	loss	33.3333	4	BY; DX; TB; WC
784	chr1	79539101	79545400	6300	loss	50	6	BY; DX; LX; RJF; TB; WC
785	chr1	79604801	79616100	11300	gain	16.6667	2	DX; SK
786	chr1	79841401	79847100	5700	gain	unique	1	RJF
787	chr1	79900901	79915900	15000	gain	unique	1	CS
788	chr1	79993701	80002000	8300	gain	25	3	BY; CS; RIR
789	chr1	80278301	80279400	1100	loss	unique	1	TB
790	chr1	80354801	80363900	9100	gain	unique	1	RIR
791	chr1	80489001	80493100	4100	gain	unique	1	CS
792	chr1	80544201	80552700	8500	gain	unique	1	SK
793	chr1	80611401	80615900	4500	loss	unique	1	TB
794	chr1	80734501	80740600	6100	gain	unique	1	LX
795	chr1	80977301	80983400	6100	gain	unique	1	SK
796	chr1	81103901	81109300	5400	loss	unique	1	TB
797	chr1	81148901	81153200	4300	loss	unique	1	SG
798	chr1	81204501	81207900	3400	loss	unique	1	BY
799	chr1	81455601	81462700	7100	loss	unique	1	TB
800	chr1	81730401	81734500	4100	loss	66.6667	8	BY; DX; LX; RIR; RJF; SK; WC; WL
801	chr1	81748801	81750300	1500	loss	unique	1	DX
802	chr1	81765701	81773400	7700	gain	unique	1	RJF
803	chr1	81869201	81877600	8400	loss	50	6	BY; DX; LX; RIR; RJF; TB
804	chr1	81879101	81889200	10100	gain	unique	1	LX
805	chr1	81899001	81909800	10800	loss	41.6667	5	BY; DX; RIR; TB; WC
806	chr1	82073501	82077500	4000	gain	unique	1	SK
807	chr1	82197101	82203000	5900	gain	unique	1	TB
808	chr1	82258901	82268500	9600	loss	41.6667	5	CS; LX; RIR; SK; TB
809	chr1	82432001	82435300	3300	gain	unique	1	LX
810	chr1	82447701	82453800	6100	gain	unique	1	LX
811	chr1	82548001	82556300	8300	gain	16.6667	2	LX; RIR
812	chr1	82642401	82652600	10200	gain	unique	1	CS
813	chr1	82690401	82695800	5400	loss	unique	1	DX
814	chr1	82700401	82701700	1300	loss	unique	1	LX
815	chr1	82776201	82795200	19000	gain	16.6667	2	CS; SK
816	chr1	82855001	82858500	3500	gain	unique	1	SK
817	chr1	83137601	83138900	1300	loss	25	3	CS; SG; WR
818	chr1	83259301	83263700	4400	gain	unique	1	DX
819	chr1	83565701	83572400	6700	gain	unique	1	TB
820	chr1	83589201	83600600	11400	gain	unique	1	TB
821	chr1	83702601	83709800	7200	gain	unique	1	RJF
822	chr1	84196501	84299700	103200	gain	16.6667	2	BY; CS
823	chr1	84355801	84363300	7500	gain	unique	1	SG
824	chr1	84392701	84401100	8400	gain	25	3	BY; SK; TB
825	chr1	84440101	84453900	13800	gain	16.6667	2	SG; TB
826	chr1	84577501	84581200	3700	gain	unique	1	WC
827	chr1	84604501	84620900	16400	gain	16.6667	2	SK; WC
828	chr1	84696701	84709900	13200	gain	16.6667	2	BY; WC
829	chr1	84979101	84987100	8000	gain	unique	1	SG
830	chr1	85078001	85081100	3100	loss	unique	1	RJF
831	chr1	85131501	85138900	7400	gain	unique	1	LX
832	chr1	85339101	85345300	6200	gain	unique	1	DX
833	chr1	85458701	85466600	7900	gain	unique	1	RJF
834	chr1	85525001	85527900	2900	gain	16.6667	2	DX; WC
835	chr1	85609101	85617300	8200	gain	16.6667	2	RJF; WC
836	chr1	85685001	85690300	5300	loss	unique	1	WL
837	chr1	85810801	85817700	6900	gain	unique	1	SK
838	chr1	86101501	86103400	1900	loss	33.3333	4	BY; TB; WC; WL
839	chr1	86273801	86276800	3000	gain	unique	1	SG
840	chr1	86362801	86364200	1400	loss	unique	1	WC
841	chr1	86480701	86487100	6400	loss	unique	1	RIR
842	chr1	86512501	86517900	5400	gain	unique	1	SG
843	chr1	86609801	86611600	1800	loss	unique	1	WC
844	chr1	86620501	86631800	11300	gain	unique	1	RJF
845	chr1	86673701	86678100	4400	gain	16.6667	2	BY; RJF
846	chr1	86720001	86728000	8000	gain	unique	1	RIR
847	chr1	87201801	87206000	4200	gain	unique	1	WC
848	chr1	87300401	87303000	2600	gain	unique	1	SK
849	chr1	87329001	87334500	5500	loss	unique	1	WC
850	chr1	87578201	87583900	5700	gain	unique	1	WC
851	chr1	87823401	87825000	1600	loss	16.6667	2	SG; WR
852	chr1	87922601	87934000	11400	gain	unique	1	SG
853	chr1	88033701	88040700	7000	loss	25	3	RJF; SG; TB
854	chr1	88082401	88105000	22600	gain	75	9	CS; LX; RIR; RJF; SG; SK; TB; WC; WL
855	chr1	88520301	88525000	4700	gain	unique	1	RJF
856	chr1	88614201	88620500	6300	gain	unique	1	BY
857	chr1	88630701	88635000	4300	gain	unique	1	BY
858	chr1	88672201	88679900	7700	gain	unique	1	TB
859	chr1	88802401	88804800	2400	gain	unique	1	RIR
860	chr1	88813301	88820700	7400	gain	unique	1	WC
861	chr1	89003101	89011500	8400	gain	unique	1	WC
862	chr1	89072501	89077100	4600	gain	16.6667	2	BY; WC
863	chr1	89180301	89182300	2000	loss	unique	1	TB
864	chr1	89292001	89303400	11400	gain	unique	1	RJF
865	chr1	89487801	89491900	4100	gain	unique	1	SK
866	chr1	89681901	89689300	7400	loss	unique	1	SK
867	chr1	89738001	89746800	8800	gain	unique	1	RJF
868	chr1	89929001	89930300	1300	loss	50	6	BY; DX; LX; SG; WL; WR
869	chr1	90004901	90007800	2900	loss	16.6667	2	RJF; WC
870	chr1	90007801	90013800	6000	gain	16.6667	2	DX; WC
871	chr1	90100101	90101200	1100	loss	unique	1	CS
872	chr1	90130301	90133700	3400	gain	unique	1	RJF
873	chr1	90202801	90208500	5700	gain	unique	1	SG
874	chr1	90279801	90286100	6300	gain	unique	1	DX
875	chr1	90378501	90382700	4200	gain	unique	1	WC
876	chr1	90736201	90744000	7800	loss	16.6667	2	RJF; WL
877	chr1	90766301	90773600	7300	gain	unique	1	RJF
878	chr1	90835301	90836900	1600	gain	unique	1	WL
879	chr1	90840301	90846500	6200	gain	unique	1	BY
880	chr1	90897501	90906000	8500	gain	unique	1	WC
881	chr1	90957501	90995200	37700	both	50	6	BY; DX; LX; SK; TB; WL
882	chr1	91013801	91028000	14200	loss	33.3333	4	DX; LX; TB; WC
883	chr1	91125501	91133500	8000	gain	25	3	BY; RIR; RJF
884	chr1	91253401	91278800	25400	gain	16.6667	2	CS; SK
885	chr1	91554001	91563500	9500	loss	16.6667	2	TB; WL
886	chr1	91633801	91654300	20500	gain	unique	1	CS
887	chr1	91665801	91671500	5700	gain	unique	1	RJF
888	chr1	91726301	91732300	6000	loss	unique	1	SG
889	chr1	91733601	91742500	8900	gain	unique	1	CS
890	chr1	91856601	91858300	1700	loss	unique	1	TB
891	chr1	91914001	91916700	2700	loss	unique	1	LX
892	chr1	92019401	92021800	2400	gain	unique	1	TB
893	chr1	92066801	92072900	6100	gain	unique	1	DX
894	chr1	92091101	92092400	1300	loss	25	3	CS; DX; SK
895	chr1	92107801	92115100	7300	loss	unique	1	WL
896	chr1	92154201	92156600	2400	loss	41.6667	5	BY; CS; DX; SK; WR
897	chr1	92210001	92215100	5100	gain	unique	1	RJF
898	chr1	92445301	92450100	4800	gain	unique	1	LX
899	chr1	92512301	92525400	13100	gain	unique	1	SG
900	chr1	92527501	92534300	6800	loss	16.6667	2	SK; WC
901	chr1	92581001	92584300	3300	gain	unique	1	RIR
902	chr1	92598201	92603100	4900	gain	unique	1	TB
903	chr1	92608801	92617800	9000	gain	unique	1	WC
904	chr1	92737701	92744200	6500	loss	16.6667	2	LX; RIR
905	chr1	92833401	92842200	8800	gain	16.6667	2	TB; WC
906	chr1	92918701	92926900	8200	gain	unique	1	WC
907	chr1	92931401	92943400	12000	gain	unique	1	SG
908	chr1	93003101	93005200	2100	loss	41.6667	5	RJF; SG; TB; WL; WR
909	chr1	93080701	93083800	3100	loss	16.6667	2	DX; LX
910	chr1	93123701	93127200	3500	loss	unique	1	WC
911	chr1	93344001	93349700	5700	gain	unique	1	BY
912	chr1	93425901	93431100	5200	loss	unique	1	BY
913	chr1	93450601	93454600	4000	gain	unique	1	TB
914	chr1	93529901	93533500	3600	loss	unique	1	RIR
915	chr1	93674101	93682900	8800	gain	unique	1	BY
916	chr1	93687801	93694000	6200	gain	16.6667	2	RIR; WC
917	chr1	93730301	93737900	7600	loss	unique	1	SK
918	chr1	93748901	93750400	1500	loss	unique	1	WR
919	chr1	93764401	93771100	6700	loss	unique	1	CS
920	chr1	94184001	94189700	5700	loss	unique	1	RJF
921	chr1	94211201	94213800	2600	loss	unique	1	WR
922	chr1	94335101	94337500	2400	loss	unique	1	WL
923	chr1	94338601	94352200	13600	gain	unique	1	WC
924	chr1	94383201	94413200	30000	both	50	6	CS; LX; SG; SK; TB; WC
925	chr1	94750401	94758500	8100	loss	unique	1	WC
926	chr1	94816801	94832700	15900	loss	33.3333	4	LX; RIR; SK; WC
927	chr1	95242801	95244100	1300	loss	unique	1	WR
928	chr1	95452001	95469600	17600	gain	unique	1	LX
929	chr1	95546501	95551400	4900	gain	unique	1	LX
930	chr1	95633901	95640500	6600	loss	unique	1	SK
931	chr1	95643001	95647300	4300	loss	unique	1	BY
932	chr1	95707001	95720000	13000	both	16.6667	2	LX; RJF
933	chr1	95806301	95819200	12900	gain	unique	1	TB
934	chr1	95853001	95859100	6100	gain	unique	1	SG
935	chr1	95996801	96006600	9800	gain	16.6667	2	LX; RIR
936	chr1	96009301	96015500	6200	loss	unique	1	SK
937	chr1	96152901	96155900	3000	loss	33.3333	4	BY; CS; DX; SK
938	chr1	96566001	96572300	6300	loss	unique	1	RIR
939	chr1	96739501	96744000	4500	loss	16.6667	2	RIR; RJF
940	chr1	96744001	96755100	11100	gain	unique	1	RJF
941	chr1	97011501	97016000	4500	loss	unique	1	WC
942	chr1	97121801	97125000	3200	gain	unique	1	LX
943	chr1	97143001	97151000	8000	gain	unique	1	DX
944	chr1	97203001	97205300	2300	loss	unique	1	LX
945	chr1	97278301	97279800	1500	loss	16.6667	2	DX; RIR
946	chr1	97380701	97382000	1300	loss	33.3333	4	DX; SG; SK; TB
947	chr1	97565301	97568300	3000	loss	unique	1	RIR
948	chr1	97613501	97628000	14500	gain	16.6667	2	LX; WC
949	chr1	97806001	97814900	8900	gain	unique	1	SG
950	chr1	97986401	97997900	11500	gain	16.6667	2	BY; SK
951	chr1	98181001	98186400	5400	loss	unique	1	RIR
952	chr1	98250601	98259800	9200	gain	unique	1	RJF
953	chr1	98304801	98311000	6200	gain	unique	1	RIR
954	chr1	98376401	98381300	4900	loss	16.6667	2	BY; CS
955	chr1	98414401	98422000	7600	gain	unique	1	WC
956	chr1	98705801	98718000	12200	gain	unique	1	BY
957	chr1	98777201	98784700	7500	gain	unique	1	SK
958	chr1	98852701	98854000	1300	loss	unique	1	WL
959	chr1	98942501	98950900	8400	gain	16.6667	2	BY; LX
960	chr1	99018801	99032100	13300	both	25	3	RJF; SK; TB
961	chr1	99060101	99064700	4600	loss	unique	1	RIR
962	chr1	99164701	99169900	5200	loss	unique	1	RIR
963	chr1	99198801	99202100	3300	loss	unique	1	WC
964	chr1	99209101	99212000	2900	loss	16.6667	2	BY; RIR
965	chr1	99251201	99255500	4300	loss	unique	1	RIR
966	chr1	99256101	99263100	7000	gain	unique	1	BY
967	chr1	99321501	99325800	4300	gain	unique	1	DX
968	chr1	99355201	99361100	5900	loss	unique	1	BY
969	chr1	99477201	99480800	3600	loss	33.3333	4	BY; LX; RJF; WR
970	chr1	99488701	99496500	7800	loss	41.6667	5	BY; CS; LX; RJF; WC
971	chr1	99518201	99525700	7500	loss	16.6667	2	CS; WC
972	chr1	99620901	99627600	6700	gain	unique	1	DX
973	chr1	99698801	99704500	5700	gain	unique	1	WC
974	chr1	99749401	99760200	10800	both	25	3	DX; TB; WC
975	chr1	100083001	100092900	9900	gain	unique	1	BY
976	chr1	100140501	100146900	6400	gain	unique	1	WR
977	chr1	100199101	100205500	6400	loss	unique	1	RIR
978	chr1	100270901	100272800	1900	loss	unique	1	RIR
979	chr1	100304401	100315400	11000	loss	unique	1	DX
980	chr1	100415401	100424500	9100	gain	unique	1	RJF
981	chr1	100625101	100627200	2100	loss	41.6667	5	LX; RJF; SK; TB; WL
982	chr1	100806001	100809300	3300	loss	unique	1	CS
983	chr1	100915401	100920500	5100	loss	unique	1	WL
984	chr1	100975401	100978300	2900	loss	unique	1	WC
985	chr1	101126101	101130700	4600	loss	unique	1	WC
986	chr1	101358901	101360100	1200	loss	16.6667	2	RJF; TB
987	chr1	101361401	101371300	9900	gain	unique	1	WC
988	chr1	101402801	101408500	5700	loss	33.3333	4	DX; LX; SK; TB
989	chr1	101432101	101433700	1600	loss	unique	1	TB
990	chr1	101581801	101583000	1200	loss	unique	1	RJF
991	chr1	101584501	101592800	8300	gain	unique	1	RJF
992	chr1	101797201	101804200	7000	gain	unique	1	RIR
993	chr1	101825401	101830900	5500	loss	unique	1	CS
994	chr1	101830901	101835400	4500	gain	unique	1	CS
995	chr1	101992301	101998700	6400	gain	unique	1	WC
996	chr1	102169601	102176900	7300	loss	unique	1	LX
997	chr1	102187001	102191900	4900	gain	unique	1	TB
998	chr1	102675901	102679700	3800	loss	unique	1	CS
999	chr1	102699901	102706700	6800	gain	unique	1	RJF
1000	chr1	102748701	102757800	9100	gain	unique	1	WC
1001	chr1	102791301	102794200	2900	loss	unique	1	RIR
1002	chr1	102867901	102872300	4400	loss	unique	1	RJF
1003	chr1	102903901	102912000	8100	gain	unique	1	DX
1004	chr1	102931901	102939200	7300	loss	unique	1	SK
1005	chr1	103279101	103346600	67500	gain	unique	1	BY
1006	chr1	103362001	103366500	4500	loss	unique	1	SG
1007	chr1	103403601	103413300	9700	gain	unique	1	BY
1008	chr1	103419301	103458000	38700	gain	16.6667	2	BY; WC
1009	chr1	103626601	103632700	6100	gain	unique	1	TB
1010	chr1	103981601	104031600	50000	gain	25	3	BY; CS; WC
1011	chr1	104033601	104051800	18200	gain	16.6667	2	BY; CS
1012	chr1	104688901	104701500	12600	gain	25	3	BY; LX; RJF
1013	chr1	104804901	104819000	14100	gain	16.6667	2	SK; TB
1014	chr1	104841501	104843300	1800	loss	16.6667	2	TB; WL
1015	chr1	104869701	104875900	6200	gain	unique	1	LX
1016	chr1	104973201	104977500	4300	loss	unique	1	CS
1017	chr1	105121301	105123000	1700	gain	unique	1	TB
1018	chr1	105539801	105548500	8700	loss	25	3	DX; RIR; RJF
1019	chr1	105605901	105614300	8400	loss	unique	1	TB
1020	chr1	105754501	105758700	4200	gain	unique	1	SK
1021	chr1	105805901	105814700	8800	gain	16.6667	2	LX; RIR
1022	chr1	106040801	106056800	16000	gain	unique	1	BY
1023	chr1	106120301	106124900	4600	loss	unique	1	RJF
1024	chr1	106483601	106543000	59400	gain	unique	1	BY
1025	chr1	106563201	106572000	8800	gain	unique	1	BY
1026	chr1	106708201	106711900	3700	gain	unique	1	WC
1027	chr1	106963401	106967700	4300	gain	unique	1	TB
1028	chr1	107008001	107014600	6600	loss	16.6667	2	DX; RJF
1029	chr1	107053701	107056600	2900	loss	unique	1	DX
1030	chr1	107166401	107168000	1600	loss	unique	1	RJF
1031	chr1	107180501	107183800	3300	loss	unique	1	TB
1032	chr1	107315901	107318300	2400	gain	unique	1	RIR
1033	chr1	107369101	107386700	17600	gain	16.6667	2	BY; SK
1034	chr1	107757001	107759500	2500	gain	unique	1	SK
1035	chr1	107768901	107772800	3900	gain	unique	1	DX
1036	chr1	107954801	107970000	15200	loss	33.3333	4	CS; RJF; SK; TB
1037	chr1	108521901	108524100	2200	loss	unique	1	CS
1038	chr1	108901301	108909300	8000	gain	unique	1	WC
1039	chr1	109057001	109060700	3700	loss	unique	1	RIR
1040	chr1	109061101	109075500	14400	gain	unique	1	BY
1041	chr1	109127101	109128200	1100	loss	16.6667	2	DX; RIR
1042	chr1	109233001	109238800	5800	loss	16.6667	2	LX; RIR
1043	chr1	109245701	109247800	2100	loss	unique	1	RJF
1044	chr1	109254701	109264400	9700	loss	unique	1	WL
1045	chr1	109343001	109350500	7500	gain	unique	1	SG
1046	chr1	109490301	109493000	2700	loss	unique	1	WC
1047	chr1	109509501	109519200	9700	loss	25	3	TB; WC; WR
1048	chr1	109605201	109615200	10000	loss	16.6667	2	CS; RIR
1049	chr1	109624201	109635500	11300	gain	unique	1	DX
1050	chr1	109661601	109663100	1500	loss	16.6667	2	BY; WR
1051	chr1	109737101	109743500	6400	gain	16.6667	2	BY; WC
1052	chr1	109959601	109984100	24500	gain	unique	1	RJF
1053	chr1	110062601	110069800	7200	loss	unique	1	CS
1054	chr1	110103201	110107800	4600	gain	unique	1	LX
1055	chr1	110128301	110134400	6100	loss	unique	1	SK
1056	chr1	110170801	110174200	3400	gain	unique	1	TB
1057	chr1	110197701	110208600	10900	gain	unique	1	CS
1058	chr1	110329001	110337900	8900	gain	unique	1	WC
1059	chr1	110376701	110384100	7400	loss	91.6667	11	BY; CS; DX; LX; RIR; RJF; SG; SK; TB; WC; WL
1060	chr1	110467301	110475600	8300	gain	unique	1	BY
1061	chr1	110689901	110705800	15900	gain	91.6667	11	BY; CS; DX; LX; RIR; RJF; SG; SK; TB; WC; WL
1062	chr1	110706701	110712900	6200	gain	50	6	BY; LX; RIR; SG; SK; WL
1063	chr1	110713801	110716200	2400	gain	16.6667	2	BY; WL
1064	chr1	110864001	110866100	2100	loss	unique	1	WC
1065	chr1	111061801	111065600	3800	gain	unique	1	RIR
1066	chr1	111270501	111271900	1400	loss	unique	1	WR
1067	chr1	111280901	111292600	11700	gain	16.6667	2	CS; LX
1068	chr1	111345001	111368200	23200	gain	unique	1	SK
1069	chr1	111599201	111608700	9500	loss	unique	1	SG
1070	chr1	111641601	111655600	14000	gain	unique	1	CS
1071	chr1	111869801	111892600	22800	loss	41.6667	5	CS; DX; LX; SG; SK
1072	chr1	112091301	112093100	1800	loss	unique	1	WC
1073	chr1	112102001	112108900	6900	loss	25	3	CS; SK; WR
1074	chr1	112242001	112253400	11400	gain	16.6667	2	DX; LX
1075	chr1	112523301	112537100	13800	gain	16.6667	2	LX; WC
1076	chr1	112668801	112677500	8700	gain	91.6667	11	BY; CS; DX; LX; RIR; RJF; SG; TB; WC; WL; WR
1077	chr1	112977401	112978800	1400	loss	25	3	CS; DX; RJF
1078	chr1	113129901	113144300	14400	gain	83.3333	10	CS; DX; LX; RIR; RJF; SG; SK; TB; WC; WR
1079	chr1	113254201	113259400	5200	loss	16.6667	2	LX; SG
1080	chr1	113259401	113267200	7800	gain	unique	1	SG
1081	chr1	113429001	113432300	3300	gain	33.3333	4	BY; CS; WL; WR
1082	chr1	113436601	113440900	4300	gain	unique	1	RIR
1083	chr1	113442101	113456600	14500	both	16.6667	2	RIR; RJF
1084	chr1	113460501	113467200	6700	gain	unique	1	RIR
1085	chr1	113533101	113660900	127800	both	16.6667	2	RIR; WR
1086	chr1	113675001	113677500	2500	gain	unique	1	CS
1087	chr1	113681301	113693400	12100	gain	58.3333	7	BY; CS; DX; LX; RJF; SG; TB
1088	chr1	113898201	113900400	2200	gain	unique	1	SG
1089	chr1	113900901	113915900	15000	gain	unique	1	SG
1090	chr1	113989901	113999600	9700	gain	unique	1	BY
1091	chr1	114003901	114007100	3200	gain	unique	1	DX
1092	chr1	114179301	114187800	8500	gain	unique	1	SK
1093	chr1	114207001	114217600	10600	loss	16.6667	2	DX; WL
1094	chr1	114223101	114224700	1600	loss	unique	1	RJF
1095	chr1	114361301	114366400	5100	loss	16.6667	2	RIR; RJF
1096	chr1	114414801	114424500	9700	loss	unique	1	CS
1097	chr1	114847801	114851100	3300	loss	unique	1	DX
1098	chr1	114949401	114951600	2200	gain	41.6667	5	RIR; RJF; SK; WC; WL
1099	chr1	114953301	114955200	1900	gain	50	6	DX; LX; RIR; SK; WC; WR
1100	chr1	115052401	115059000	6600	gain	91.6667	11	BY; CS; DX; LX; RIR; RJF; SK; TB; WC; WL; WR
1101	chr1	115106701	115154700	48000	both	33.3333	4	BY; DX; RIR; SK
1102	chr1	115277101	115280700	3600	gain	unique	1	SK
1103	chr1	115281601	115288700	7100	gain	100	12	BY; CS; DX; LX; RIR; RJF; SG; SK; TB; WC; WL; WR
1104	chr1	115328701	115335000	6300	gain	unique	1	RIR
1105	chr1	115392701	115400700	8000	gain	unique	1	DX
1106	chr1	115601001	115603800	2800	loss	16.6667	2	RIR; WC
1107	chr1	115620301	115627100	6800	gain	unique	1	LX
1108	chr1	115771101	115778200	7100	loss	unique	1	CS
1109	chr1	116032601	116040800	8200	gain	16.6667	2	LX; WC
1110	chr1	116126101	116127300	1200	loss	33.3333	4	DX; LX; TB; WC
1111	chr1	116140901	116143100	2200	loss	unique	1	SK
1112	chr1	116150601	116154000	3400	loss	unique	1	SK
1113	chr1	116222501	116224400	1900	loss	unique	1	SK
1114	chr1	116311101	116328900	17800	both	66.6667	8	CS; DX; RIR; SG; SK; WC; WL; WR
1115	chr1	116384801	116390100	5300	gain	unique	1	SG
1116	chr1	116400301	116402200	1900	loss	16.6667	2	DX; LX
1117	chr1	116524301	116526000	1700	loss	16.6667	2	BY; TB
1118	chr1	116617101	116621400	4300	loss	unique	1	LX
1119	chr1	116864201	116871100	6900	loss	unique	1	WC
1120	chr1	116884101	116886300	2200	gain	unique	1	LX
1121	chr1	116918101	116925400	7300	gain	75	9	BY; DX; LX; RIR; SG; SK; TB; WC; WR
1122	chr1	116939801	116941700	1900	loss	unique	1	BY
1123	chr1	117026201	117030800	4600	gain	unique	1	BY
1124	chr1	117143801	117149400	5600	gain	unique	1	DX
1125	chr1	117188201	117193000	4800	gain	16.6667	2	SK; WC
1126	chr1	117389101	117392600	3500	loss	unique	1	CS
1127	chr1	117392701	117399300	6600	gain	unique	1	WC
1128	chr1	117463801	117475100	11300	gain	unique	1	RJF
1129	chr1	117479901	117483200	3300	gain	unique	1	RIR
1130	chr1	117522801	117529300	6500	gain	unique	1	SK
1131	chr1	117640901	117645100	4200	gain	unique	1	SK
1132	chr1	117732201	117741100	8900	gain	unique	1	RJF
1133	chr1	117765801	117798200	32400	both	33.3333	4	BY; DX; TB; WR
1134	chr1	117933701	117940200	6500	gain	16.6667	2	LX; WC
1135	chr1	118016001	118022200	6200	loss	unique	1	SK
1136	chr1	118498501	118508500	10000	gain	unique	1	CS
1137	chr1	118754301	118758800	4500	loss	16.6667	2	DX; TB
1138	chr1	118896001	118900800	4800	gain	unique	1	RJF
1139	chr1	118973401	118981500	8100	gain	unique	1	CS
1140	chr1	119027901	119030200	2300	gain	unique	1	WC
1141	chr1	119171101	119240500	69400	gain	33.3333	4	BY; RJF; TB; WC
1142	chr1	119305401	119310100	4700	loss	16.6667	2	LX; WC
1143	chr1	119699201	119704100	4900	gain	unique	1	BY
1144	chr1	119780301	119781800	1500	loss	unique	1	WL
1145	chr1	120162801	120171200	8400	loss	unique	1	RIR
1146	chr1	120472101	120479600	7500	gain	unique	1	CS
1147	chr1	120779801	120781100	1300	loss	unique	1	TB
1148	chr1	120789601	120808300	18700	gain	16.6667	2	RIR; SK
1149	chr1	120886001	120890800	4800	gain	unique	1	SG
1150	chr1	121018101	121037000	18900	both	50	6	CS; RJF; SK; TB; WC; WR
1151	chr1	121053101	121058000	4900	loss	unique	1	BY
1152	chr1	121360001	121369800	9800	gain	unique	1	SG
1153	chr1	121659401	121667400	8000	gain	16.6667	2	RIR; RJF
1154	chr1	121827601	121837800	10200	gain	unique	1	WC
1155	chr1	121884501	121892200	7700	gain	16.6667	2	RJF; WC
1156	chr1	122037901	122043400	5500	gain	unique	1	RJF
1157	chr1	122043701	122047000	3300	loss	unique	1	SK
1158	chr1	122069701	122076800	7100	gain	unique	1	CS
1159	chr1	122202601	122211300	8700	gain	50	6	CS; LX; RIR; SK; WL; WR
1160	chr1	122243001	122244100	1100	loss	unique	1	LX
1161	chr1	122287901	122291600	3700	loss	unique	1	LX
1162	chr1	122404701	122461600	56900	gain	41.6667	5	BY; CS; DX; SG; WR
1163	chr1	122487001	122494300	7300	gain	unique	1	TB
1164	chr1	122667601	122678200	10600	gain	unique	1	SG
1165	chr1	122770801	122779600	8800	gain	unique	1	LX
1166	chr1	122801601	122816300	14700	loss	83.3333	10	BY; CS; LX; RIR; RJF; SG; SK; TB; WL; WR
1167	chr1	122898001	122909200	11200	gain	91.6667	11	BY; CS; DX; LX; RJF; SG; SK; TB; WC; WL; WR
1168	chr1	122990701	123003000	12300	gain	unique	1	BY
1169	chr1	123020901	123027500	6600	gain	unique	1	SG
1170	chr1	123066901	123072100	5200	gain	16.6667	2	RJF; SK
1171	chr1	123134901	123136600	1700	loss	25	3	LX; SG; TB
1172	chr1	123397501	123419000	21500	gain	unique	1	CS
1173	chr1	123563101	123568300	5200	gain	unique	1	WC
1174	chr1	123681701	123697000	15300	loss	58.3333	7	BY; CS; LX; RIR; SK; TB; WC
1175	chr1	123795801	123807600	11800	gain	unique	1	CS
1176	chr1	123808201	123814200	6000	gain	33.3333	4	BY; DX; RIR; SG
1177	chr1	123814901	123818100	3200	gain	unique	1	DX
1178	chr1	123877801	123883200	5400	gain	unique	1	RIR
1179	chr1	123888801	123897300	8500	gain	16.6667	2	BY; DX
1180	chr1	123966601	123969100	2500	loss	unique	1	RJF
1181	chr1	123969401	123981500	12100	gain	16.6667	2	RIR; WC
1182	chr1	123998201	124003700	5500	loss	unique	1	TB
1183	chr1	124016601	124021000	4400	gain	unique	1	LX
1184	chr1	124033301	124037900	4600	gain	unique	1	TB
1185	chr1	124082301	124091000	8700	gain	unique	1	WC
1186	chr1	124105201	124108200	3000	gain	unique	1	WC
1187	chr1	124160601	124165700	5100	loss	unique	1	BY
1188	chr1	124279401	124289000	9600	loss	unique	1	TB
1189	chr1	124416401	124423000	6600	gain	unique	1	RIR
1190	chr1	124455401	124457400	2000	loss	33.3333	4	RIR; RJF; WC; WL
1191	chr1	124593201	124595900	2700	loss	unique	1	RIR
1192	chr1	124752801	124777600	24800	gain	unique	1	RJF
1193	chr1	124840401	124842600	2200	gain	unique	1	WC
1194	chr1	124984201	124994900	10700	gain	25	3	CS; DX; RJF
1195	chr1	125145901	125147500	1600	loss	16.6667	2	TB; WR
1196	chr1	125244301	125246700	2400	loss	16.6667	2	SK; TB
1197	chr1	125252201	125258900	6700	gain	unique	1	SK
1198	chr1	125316901	125324700	7800	loss	unique	1	DX
1199	chr1	125393201	125396400	3200	loss	33.3333	4	RIR; WC; WL; WR
1200	chr1	125458501	125466000	7500	loss	33.3333	4	LX; RIR; TB; WC
1201	chr1	125493601	125498600	5000	loss	unique	1	TB
1202	chr1	125570801	125581600	10800	loss	16.6667	2	LX; SK
1203	chr1	125653801	125659600	5800	gain	unique	1	TB
1204	chr1	125850801	125853400	2600	loss	unique	1	CS
1205	chr1	125928201	125932900	4700	loss	unique	1	DX
1206	chr1	125935401	125937400	2000	gain	unique	1	WC
1207	chr1	126012201	126018000	5800	gain	unique	1	TB
1208	chr1	126120701	126124500	3800	loss	16.6667	2	DX; WR
1209	chr1	126132301	126136900	4600	loss	unique	1	RJF
1210	chr1	126181101	126187400	6300	loss	unique	1	RIR
1211	chr1	126277701	126282400	4700	loss	unique	1	DX
1212	chr1	126357701	126363500	5800	loss	unique	1	WC
1213	chr1	126405501	126412400	6900	loss	16.6667	2	BY; LX
1214	chr1	126528601	126534800	6200	loss	unique	1	WC
1215	chr1	126586101	126591300	5200	loss	unique	1	DX
1216	chr1	126740901	126748300	7400	loss	unique	1	BY
1217	chr1	126786701	126787900	1200	loss	16.6667	2	LX; TB
1218	chr1	126819801	126828500	8700	loss	unique	1	WC
1219	chr1	126960901	126967500	6600	loss	unique	1	RIR
1220	chr1	127062501	127069800	7300	loss	unique	1	TB
1221	chr1	127265901	127272200	6300	loss	unique	1	TB
1222	chr1	127291401	127293100	1700	loss	unique	1	DX
1223	chr1	127338001	127339800	1800	loss	unique	1	TB
1224	chr1	127426901	127438100	11200	loss	33.3333	4	DX; LX; RIR; TB
1225	chr1	127486601	127530200	43600	gain	unique	1	BY
1226	chr1	127553801	127558900	5100	loss	unique	1	TB
1227	chr1	127621401	127623700	2300	loss	unique	1	CS
1228	chr1	127671701	127677600	5900	gain	unique	1	WC
1229	chr1	127686901	127699200	12300	gain	25	3	RJF; SK; WC
1230	chr1	127762101	127767600	5500	gain	unique	1	RJF
1231	chr1	127769501	127779500	10000	loss	25	3	DX; RIR; WR
1232	chr1	127785201	127788200	3000	loss	16.6667	2	LX; TB
1233	chr1	127814701	127816800	2100	loss	unique	1	SK
1234	chr1	127887801	127950500	62700	gain	16.6667	2	BY; TB
1235	chr1	128223701	128231900	8200	loss	16.6667	2	LX; TB
1236	chr1	128233701	128237200	3500	loss	unique	1	DX
1237	chr1	128280501	128290300	9800	gain	unique	1	SK
1238	chr1	128382601	128402400	19800	gain	33.3333	4	BY; DX; SK; TB
1239	chr1	128457301	128460000	2700	gain	unique	1	TB
1240	chr1	128483801	128498600	14800	gain	unique	1	RIR
1241	chr1	128508101	128521000	12900	gain	unique	1	BY
1242	chr1	128589301	128594500	5200	gain	25	3	LX; TB; WC
1243	chr1	128691101	128694400	3300	loss	unique	1	SK
1244	chr1	128814801	128822100	7300	gain	16.6667	2	DX; WC
1245	chr1	128910901	128927400	16500	gain	25	3	LX; SK; TB
1246	chr1	128930801	128935100	4300	gain	unique	1	TB
1247	chr1	128955101	128960800	5700	loss	unique	1	CS
1248	chr1	128988901	128999500	10600	gain	25	3	DX; SG; SK
1249	chr1	129042201	129054200	12000	both	16.6667	2	DX; WC
1250	chr1	129095701	129099000	3300	loss	unique	1	LX
1251	chr1	129174701	129184900	10200	gain	unique	1	SK
1252	chr1	129279501	129287700	8200	gain	unique	1	WC
1253	chr1	129604601	129609200	4600	gain	unique	1	TB
1254	chr1	129641301	129648200	6900	gain	unique	1	RIR
1255	chr1	129816101	129822800	6700	gain	16.6667	2	BY; TB
1256	chr1	129964101	129978400	14300	gain	unique	1	SK
1257	chr1	130136701	130141000	4300	gain	unique	1	DX
1258	chr1	130143501	130147600	4100	gain	unique	1	DX
1259	chr1	130297401	130306700	9300	gain	16.6667	2	LX; RIR
1260	chr1	130445801	130450500	4700	gain	unique	1	LX
1261	chr1	130549801	130551600	1800	loss	58.3333	7	CS; DX; RIR; RJF; SK; WC; WL
1262	chr1	130674901	130676200	1300	loss	25	3	LX; RIR; WC
1263	chr1	130732701	130734100	1400	loss	unique	1	WR
1264	chr1	130798301	130807900	9600	gain	unique	1	RJF
1265	chr1	130912001	130937900	25900	both	25	3	LX; RJF; TB
1266	chr1	130947401	130953600	6200	gain	unique	1	LX
1267	chr1	131038001	131039900	1900	loss	16.6667	2	DX; TB
1268	chr1	131063901	131070800	6900	gain	unique	1	LX
1269	chr1	131073001	131081300	8300	gain	unique	1	LX
1270	chr1	131111501	131116100	4600	gain	unique	1	CS
1271	chr1	131118801	131127500	8700	gain	unique	1	CS
1272	chr1	131131701	131136900	5200	gain	unique	1	BY
1273	chr1	131341501	131344700	3200	gain	unique	1	WC
1274	chr1	131374401	131382600	8200	gain	unique	1	WC
1275	chr1	131450801	131466300	15500	gain	unique	1	SK
1276	chr1	131690801	131694500	3700	gain	unique	1	TB
1277	chr1	131764801	131772700	7900	gain	unique	1	SG
1278	chr1	131913901	131994300	80400	gain	unique	1	BY
1279	chr1	132094701	132097600	2900	loss	unique	1	TB
1280	chr1	132269801	132274400	4600	gain	unique	1	DX
1281	chr1	132369501	132378000	8500	gain	unique	1	CS
1282	chr1	132789301	132802100	12800	gain	unique	1	SK
1283	chr1	132808101	132827700	19600	gain	16.6667	2	BY; SK
1284	chr1	132904001	132912400	8400	loss	16.6667	2	DX; SG
1285	chr1	132920101	132923300	3200	loss	unique	1	LX
1286	chr1	132950601	132954200	3600	loss	unique	1	LX
1287	chr1	132975401	132979100	3700	loss	unique	1	SG
1288	chr1	133011201	133015800	4600	loss	unique	1	SG
1289	chr1	133083701	133089700	6000	loss	unique	1	RIR
1290	chr1	133206201	133219000	12800	loss	16.6667	2	BY; SG
1291	chr1	133550801	133563100	12300	loss	16.6667	2	CS; TB
1292	chr1	133571101	133583900	12800	loss	unique	1	LX
1293	chr1	133634501	133641700	7200	loss	16.6667	2	DX; LX
1294	chr1	133675201	133679100	3900	gain	unique	1	SG
1295	chr1	133687901	133700300	12400	gain	unique	1	DX
1296	chr1	133791501	133797200	5700	loss	unique	1	CS
1297	chr1	134094801	134097700	2900	loss	unique	1	WC
1298	chr1	134328701	134330900	2200	loss	unique	1	RJF
1299	chr1	134485301	134499800	14500	gain	unique	1	BY
1300	chr1	134947801	134954900	7100	gain	unique	1	LX
1301	chr1	135012001	135016300	4300	gain	unique	1	CS
1302	chr1	135053101	135054500	1400	loss	unique	1	CS
1303	chr1	135290501	135302200	11700	gain	16.6667	2	LX; SG
1304	chr1	135308801	135311600	2800	loss	16.6667	2	SG; SK
1305	chr1	135342601	135351700	9100	gain	unique	1	WC
1306	chr1	135624001	135642900	18900	gain	100	12	BY; CS; DX; LX; RIR; RJF; SG; SK; TB; WC; WL; WR
1307	chr1	135733001	135735200	2200	gain	16.6667	2	DX; RIR
1308	chr1	135745201	135774900	29700	gain	58.3333	7	CS; LX; RIR; RJF; TB; WC; WR
1309	chr1	135795001	135797700	2700	loss	unique	1	WR
1310	chr1	135895801	135907000	11200	gain	unique	1	RJF
1311	chr1	135982301	135984000	1700	loss	unique	1	SK
1312	chr1	136169501	136181200	11700	gain	unique	1	BY
1313	chr1	136281401	136301600	20200	gain	16.6667	2	BY; RJF
1314	chr1	136643901	136685000	41100	gain	16.6667	2	BY; WC
1315	chr1	136688601	136724200	35600	gain	unique	1	BY
1316	chr1	136832901	136847000	14100	gain	25	3	BY; LX; TB
1317	chr1	137333401	137338700	5300	loss	unique	1	WC
1318	chr1	137453101	137457200	4100	gain	unique	1	WC
1319	chr1	137474101	137478200	4100	gain	unique	1	WC
1320	chr1	137724101	137727100	3000	loss	unique	1	WC
1321	chr1	137901401	137915500	14100	gain	unique	1	BY
1322	chr1	137948601	137952500	3900	loss	unique	1	DX
1323	chr1	138296001	138303300	7300	gain	unique	1	WC
1324	chr1	138609301	138611100	1800	loss	16.6667	2	CS; RIR
1325	chr1	138977601	138979100	1500	loss	41.6667	5	BY; CS; LX; RJF; SG
1326	chr1	139027001	139036800	9800	gain	unique	1	SG
1327	chr1	139141401	139146000	4600	loss	25	3	WC; WL; WR
1328	chr1	139155001	139156400	1400	loss	unique	1	TB
1329	chr1	139163301	139169900	6600	loss	58.3333	7	DX; LX; RIR; RJF; SG; WC; WL
1330	chr1	139253401	139263400	10000	gain	100	12	BY; CS; DX; LX; RIR; RJF; SG; SK; TB; WC; WL; WR
1331	chr1	139267901	139270800	2900	gain	unique	1	WL
1332	chr1	139282801	139288600	5800	gain	25	3	RJF; WL; WR
1333	chr1	139289101	139294400	5300	gain	25	3	CS; LX; SG
1334	chr1	139295901	139298200	2300	gain	41.6667	5	CS; LX; RIR; SG; WR
1335	chr1	139298801	139301700	2900	gain	unique	1	WR
1336	chr1	139340401	139342500	2100	gain	41.6667	5	BY; CS; LX; RIR; SG
1337	chr1	139347501	139350100	2600	gain	16.6667	2	RJF; WR
1338	chr1	139373401	139377800	4400	gain	58.3333	7	BY; DX; LX; RIR; SG; WL; WR
1339	chr1	139386901	139389400	2500	gain	unique	1	CS
1340	chr1	139396701	139401700	5000	gain	16.6667	2	WC; WL
1341	chr1	139403401	139416400	13000	gain	25	3	SG; WC; WL
1342	chr1	139417701	139421100	3400	gain	25	3	CS; SG; WR
1343	chr1	139425701	139480500	54800	gain	58.3333	7	BY; CS; LX; RJF; SG; WL; WR
1344	chr1	139748301	139751200	2900	gain	unique	1	DX
1345	chr1	139859501	139864000	4500	loss	16.6667	2	LX; RIR
1346	chr1	139894301	139903000	8700	gain	unique	1	SG
1347	chr1	139925801	139943000	17200	both	41.6667	5	BY; CS; RJF; SG; SK
1348	chr1	139983601	139986900	3300	loss	unique	1	RIR
1349	chr1	140326701	140337000	10300	loss	16.6667	2	CS; WL
1350	chr1	140408201	140409900	1700	loss	50	6	BY; DX; RJF; TB; WL; WR
1351	chr1	140472701	140481800	9100	gain	unique	1	BY
1352	chr1	140624601	140630300	5700	loss	unique	1	DX
1353	chr1	140710901	140720300	9400	gain	unique	1	WR
1354	chr1	140827501	140831800	4300	loss	unique	1	WC
1355	chr1	140844101	140855200	11100	loss	25	3	BY; LX; SK
1356	chr1	140892601	140899100	6500	loss	unique	1	DX
1357	chr1	140920101	140926700	6600	loss	unique	1	SG
1358	chr1	140945301	140947000	1700	gain	unique	1	LX
1359	chr1	141037701	141041000	3300	loss	unique	1	BY
1360	chr1	141093601	141101600	8000	loss	33.3333	4	DX; LX; RJF; TB
1361	chr1	141132701	141142700	10000	loss	16.6667	2	DX; SK
1362	chr1	141152901	141169000	16100	loss	33.3333	4	BY; DX; LX; WC
1363	chr1	141368301	141372800	4500	loss	unique	1	BY
1364	chr1	141404701	141406800	2100	loss	unique	1	WC
1365	chr1	141648801	141652500	3700	loss	unique	1	CS
1366	chr1	141672701	141681000	8300	both	16.6667	2	LX; WC
1367	chr1	142098801	142159400	60600	gain	25	3	BY; CS; WC
1368	chr1	142213801	142218100	4300	gain	unique	1	WC
1369	chr1	142226101	142234000	7900	gain	unique	1	RJF
1370	chr1	142302601	142308200	5600	gain	unique	1	BY
1371	chr1	142481901	142483800	1900	loss	unique	1	BY
1372	chr1	142483801	142489400	5600	gain	unique	1	RJF
1373	chr1	142767501	142774300	6800	gain	unique	1	RIR
1374	chr1	142795701	142802600	6900	gain	unique	1	RJF
1375	chr1	142951201	142959800	8600	gain	unique	1	RJF
1376	chr1	143013601	143017900	4300	gain	unique	1	WC
1377	chr1	143080701	143082900	2200	gain	unique	1	RIR
1378	chr1	143128201	143133000	4800	gain	unique	1	LX
1379	chr1	143133201	143139900	6700	loss	unique	1	WC
1380	chr1	143235701	143250200	14500	loss	16.6667	2	BY; RIR
1381	chr1	143391001	143397700	6700	gain	unique	1	SK
1382	chr1	143449001	143453800	4800	gain	unique	1	BY
1383	chr1	143484301	143500100	15800	gain	unique	1	DX
1384	chr1	143561101	143570300	9200	loss	unique	1	CS
1385	chr1	143583501	143592300	8800	loss	16.6667	2	RIR; RJF
1386	chr1	143692001	143699600	7600	loss	16.6667	2	CS; DX
1387	chr1	143742601	143752900	10300	gain	unique	1	CS
1388	chr1	143955901	143961000	5100	loss	unique	1	RJF
1389	chr1	144042401	144053600	11200	gain	unique	1	WC
1390	chr1	144401801	144403600	1800	loss	25	3	LX; SK; WL
1391	chr1	144409101	144412600	3500	loss	unique	1	CS
1392	chr1	144570601	144576400	5800	gain	16.6667	2	DX; SK
1393	chr1	144727901	144730500	2600	loss	unique	1	WR
1394	chr1	144813301	144816600	3300	gain	unique	1	LX
1395	chr1	144855501	144864800	9300	gain	unique	1	BY
1396	chr1	144997501	144999400	1900	loss	unique	1	CS
1397	chr1	145321501	145330800	9300	gain	unique	1	LX
1398	chr1	145374601	145381600	7000	gain	unique	1	CS
1399	chr1	145527301	145534300	7000	gain	unique	1	WC
1400	chr1	145660701	145665300	4600	loss	33.3333	4	LX; RIR; RJF; TB
1401	chr1	145879501	145882500	3000	loss	unique	1	LX
1402	chr1	145947701	145952700	5000	loss	unique	1	SK
1403	chr1	145988001	145989800	1800	loss	unique	1	CS
1404	chr1	145996501	146011300	14800	loss	unique	1	WR
1405	chr1	146086701	146094900	8200	gain	unique	1	RJF
1406	chr1	146106401	146109700	3300	gain	unique	1	SG
1407	chr1	146134701	146139800	5100	loss	unique	1	RIR
1408	chr1	146194601	146198400	3800	gain	unique	1	TB
1409	chr1	146224901	146226100	1200	loss	unique	1	RJF
1410	chr1	146411101	146418500	7400	gain	unique	1	SK
1411	chr1	146430901	146435000	4100	loss	unique	1	DX
1412	chr1	146440301	146449000	8700	gain	unique	1	RIR
1413	chr1	146531801	146535200	3400	gain	unique	1	WC
1414	chr1	146553601	146564200	10600	gain	unique	1	DX
1415	chr1	146576001	146579800	3800	loss	16.6667	2	RJF; SK
1416	chr1	146584401	146587200	2800	loss	unique	1	RJF
1417	chr1	146597901	146599100	1200	loss	unique	1	RJF
1418	chr1	146658701	146660000	1300	loss	unique	1	RIR
1419	chr1	146720701	146722600	1900	loss	unique	1	LX
1420	chr1	146755101	146766100	11000	loss	25	3	SK; WC; WR
1421	chr1	146767601	146774500	6900	gain	unique	1	RJF
1422	chr1	146798401	146806700	8300	loss	unique	1	SK
1423	chr1	146823301	146831300	8000	loss	unique	1	BY
1424	chr1	146867901	146872800	4900	loss	unique	1	CS
1425	chr1	147070601	147080200	9600	gain	unique	1	RJF
1426	chr1	147084401	147086800	2400	loss	unique	1	RJF
1427	chr1	147154301	147158200	3900	gain	unique	1	WC
1428	chr1	147189901	147195900	6000	gain	unique	1	DX
1429	chr1	147241201	147254800	13600	gain	unique	1	BY
1430	chr1	147296701	147310800	14100	both	25	3	RJF; SK; WC
1431	chr1	147498501	147505100	6600	loss	unique	1	SK
1432	chr1	147513501	147514900	1400	loss	unique	1	RIR
1433	chr1	147538901	147544400	5500	loss	unique	1	DX
1434	chr1	147704201	147708500	4300	loss	16.6667	2	CS; LX
1435	chr1	147715701	147719300	3600	loss	unique	1	RIR
1436	chr1	147773501	147781800	8300	loss	unique	1	WC
1437	chr1	147855701	147859500	3800	loss	unique	1	WL
1438	chr1	147917001	147921100	4100	loss	unique	1	BY
1439	chr1	147936301	147938900	2600	loss	unique	1	WC
1440	chr1	147955001	147989000	34000	both	16.6667	2	CS; DX
1441	chr1	147992001	147997600	5600	loss	unique	1	LX
1442	chr1	148194001	148196300	2300	loss	unique	1	SG
1443	chr1	148210901	148215800	4900	loss	unique	1	SG
1444	chr1	148283401	148301200	17800	loss	16.6667	2	LX; RIR
1445	chr1	148329201	148344900	15700	gain	unique	1	SG
1446	chr1	148357701	148362400	4700	loss	unique	1	BY
1447	chr1	148362401	148370400	8000	gain	unique	1	RJF
1448	chr1	148407401	148423800	16400	loss	16.6667	2	BY; TB
1449	chr1	148484101	148500000	15900	loss	75	9	BY; DX; LX; RIR; SG; SK; TB; WC; WL
1450	chr1	148624601	148628400	3800	loss	unique	1	DX
1451	chr1	148786301	148791800	5500	loss	unique	1	SK
1452	chr1	148796301	148814900	18600	gain	33.3333	4	CS; RJF; SK; WC
1453	chr1	148831001	148836800	5800	loss	25	3	RIR; TB; WC
1454	chr1	148943201	148950600	7400	gain	16.6667	2	RJF; SG
1455	chr1	148961901	148967400	5500	loss	75	9	BY; CS; DX; RIR; RJF; SG; SK; WC; WR
1456	chr1	149000101	149002400	2300	loss	unique	1	TB
1457	chr1	149153701	149156900	3200	gain	unique	1	WR
1458	chr1	149213301	149223900	10600	loss	25	3	CS; RIR; TB
1459	chr1	149254301	149265500	11200	gain	unique	1	SG
1460	chr1	149293001	149298800	5800	loss	unique	1	BY
1461	chr1	149306601	149311100	4500	loss	16.6667	2	BY; RJF
1462	chr1	149511901	149514500	2600	loss	25	3	SG; SK; WC
1463	chr1	149551201	149555800	4600	loss	25	3	LX; SG; TB
1464	chr1	149616701	149619500	2800	loss	unique	1	TB
1465	chr1	149706701	149713100	6400	loss	unique	1	DX
1466	chr1	149734101	149738700	4600	loss	unique	1	CS
1467	chr1	149772701	149774000	1300	loss	16.6667	2	CS; TB
1468	chr1	149790401	149794100	3700	loss	unique	1	WC
1469	chr1	149861001	149865200	4200	gain	16.6667	2	BY; RJF
1470	chr1	149899101	149900200	1100	loss	unique	1	TB
1471	chr1	149935901	149951200	15300	loss	16.6667	2	BY; TB
1472	chr1	150078101	150081400	3300	loss	unique	1	TB
1473	chr1	150098801	150103300	4500	loss	unique	1	DX
1474	chr1	150214301	150216800	2500	loss	unique	1	CS
1475	chr1	150230801	150234500	3700	loss	16.6667	2	RIR; SG
1476	chr1	150266501	150276100	9600	loss	25	3	DX; RIR; WC
1477	chr1	150365001	150366100	1100	loss	unique	1	RIR
1478	chr1	150395001	150403200	8200	gain	unique	1	BY
1479	chr1	150439901	150444000	4100	loss	unique	1	RIR
1480	chr1	150466101	150469700	3600	loss	unique	1	BY
1481	chr1	150487301	150495400	8100	loss	41.6667	5	DX; LX; RJF; SK; TB
1482	chr1	150607401	150610400	3000	loss	unique	1	WL
1483	chr1	150685401	150689800	4400	loss	16.6667	2	DX; TB
1484	chr1	150703801	150707100	3300	loss	unique	1	WC
1485	chr1	150740201	150746400	6200	loss	16.6667	2	DX; TB
1486	chr1	150766501	150774200	7700	loss	unique	1	RIR
1487	chr1	150811801	150814000	2200	loss	unique	1	TB
1488	chr1	150822601	150824400	1800	loss	unique	1	WC
1489	chr1	150897801	150901600	3800	loss	16.6667	2	LX; WC
1490	chr1	150912301	150917400	5100	loss	unique	1	LX
1491	chr1	150920401	150927200	6800	loss	unique	1	LX
1492	chr1	150968601	150976800	8200	loss	16.6667	2	LX; WC
1493	chr1	150985801	150994700	8900	loss	unique	1	LX
1494	chr1	151039501	151041700	2200	loss	16.6667	2	LX; TB
1495	chr1	151090001	151093900	3900	loss	16.6667	2	CS; WC
1496	chr1	151171701	151175700	4000	loss	unique	1	RIR
1497	chr1	151223801	151231400	7600	loss	25	3	CS; RIR; SG
1498	chr1	151244801	151246000	1200	loss	unique	1	WR
1499	chr1	151306801	151318600	11800	gain	16.6667	2	RJF; WC
1500	chr1	151328301	151341800	13500	loss	unique	1	TB
1501	chr1	151415201	151417300	2100	loss	unique	1	RJF
1502	chr1	151494401	151496800	2400	loss	16.6667	2	CS; TB
1503	chr1	151595701	151607200	11500	both	25	3	SG; WC; WL
1504	chr1	151682601	151690800	8200	gain	unique	1	RJF
1505	chr1	151792701	151799900	7200	gain	unique	1	WC
1506	chr1	151909201	151914500	5300	gain	unique	1	RJF
1507	chr1	151950401	151957500	7100	gain	unique	1	WC
1508	chr1	152013801	152027000	13200	gain	91.6667	11	BY; DX; LX; RIR; RJF; SG; SK; TB; WC; WL; WR
1509	chr1	152082101	152093100	11000	loss	unique	1	WC
1510	chr1	152219401	152236200	16800	gain	unique	1	SK
1511	chr1	152323901	152331900	8000	gain	unique	1	BY
1512	chr1	152376301	152389400	13100	gain	unique	1	SK
1513	chr1	152594401	152597300	2900	loss	unique	1	DX
1514	chr1	152711701	152713400	1700	loss	unique	1	WR
1515	chr1	153011201	153022200	11000	gain	16.6667	2	SG; WC
1516	chr1	153382601	153394600	12000	gain	unique	1	RIR
1517	chr1	153406201	153414000	7800	loss	unique	1	LX
1518	chr1	153445501	153448900	3400	gain	unique	1	LX
1519	chr1	153638101	153639200	1100	loss	unique	1	WR
1520	chr1	153647001	153673600	26600	gain	16.6667	2	BY; SK
1521	chr1	153814501	153822300	7800	loss	16.6667	2	DX; SG
1522	chr1	153947601	153953000	5400	loss	unique	1	SG
1523	chr1	153979301	153992900	13600	gain	unique	1	SG
1524	chr1	153993301	153994600	1300	loss	unique	1	WL
1525	chr1	154028501	154036300	7800	loss	16.6667	2	LX; SK
1526	chr1	154174701	154176700	2000	loss	unique	1	SK
1527	chr1	154183001	154194400	11400	loss	16.6667	2	CS; RJF
1528	chr1	154303501	154306300	2800	gain	unique	1	BY
1529	chr1	154408901	154414400	5500	gain	unique	1	RJF
1530	chr1	154580401	154590100	9700	gain	unique	1	LX
1531	chr1	154625201	154631000	5800	gain	unique	1	RJF
1532	chr1	155171401	155172500	1100	loss	unique	1	WL
1533	chr1	155394801	155396400	1600	loss	16.6667	2	WL; WR
1534	chr1	155718001	155725900	7900	gain	unique	1	LX
1535	chr1	155764201	155774300	10100	gain	unique	1	TB
1536	chr1	155784401	155793200	8800	loss	unique	1	CS
1537	chr1	155895801	155906500	10700	gain	unique	1	WC
1538	chr1	155951401	155952500	1100	loss	unique	1	WR
1539	chr1	155975101	155980700	5600	loss	unique	1	LX
1540	chr1	155983201	155989600	6400	gain	unique	1	RJF
1541	chr1	156041801	156047400	5600	loss	unique	1	SK
1542	chr1	156171401	156177700	6300	gain	unique	1	WC
1543	chr1	156302201	156304300	2100	loss	unique	1	WC
1544	chr1	156313501	156317800	4300	gain	unique	1	SK
1545	chr1	156353701	156359400	5700	gain	unique	1	WC
1546	chr1	156359401	156368500	9100	loss	unique	1	RIR
1547	chr1	156374201	156390100	15900	gain	unique	1	RJF
1548	chr1	156526001	156529300	3300	gain	unique	1	WC
1549	chr1	156535801	156540000	4200	gain	unique	1	RIR
1550	chr1	156630201	156638900	8700	gain	unique	1	WC
1551	chr1	156776901	156779200	2300	loss	16.6667	2	BY; WC
1552	chr1	156938901	156940600	1700	loss	unique	1	CS
1553	chr1	156976401	156980300	3900	gain	unique	1	RJF
1554	chr1	157250501	157252300	1800	loss	unique	1	LX
1555	chr1	157409701	157424800	15100	gain	91.6667	11	BY; CS; DX; LX; RIR; RJF; SG; TB; WC; WL; WR
1556	chr1	157430101	157436900	6800	gain	50	6	BY; DX; LX; SG; WC; WR
1557	chr1	157464601	157471000	6400	gain	unique	1	RJF
1558	chr1	157495701	157498400	2700	loss	unique	1	CS
1559	chr1	157577301	157583100	5800	loss	unique	1	WR
1560	chr1	157589801	157603000	13200	both	16.6667	2	DX; TB
1561	chr1	157690501	157702200	11700	gain	unique	1	SG
1562	chr1	157702201	157706800	4600	loss	unique	1	WC
1563	chr1	157725801	157744300	18500	loss	25	3	BY; DX; SG
1564	chr1	157782001	157784800	2800	loss	unique	1	WC
1565	chr1	157841701	157857000	15300	loss	unique	1	LX
1566	chr1	157979901	157981700	1800	loss	unique	1	WC
1567	chr1	158054101	158064800	10700	loss	16.6667	2	DX; WC
1568	chr1	158066701	158069100	2400	loss	unique	1	LX
1569	chr1	158284001	158289400	5400	gain	unique	1	LX
1570	chr1	158306901	158309200	2300	loss	unique	1	BY
1571	chr1	158371401	158379600	8200	loss	unique	1	LX
1572	chr1	158508401	158510300	1900	loss	unique	1	RJF
1573	chr1	158600601	158602400	1800	loss	unique	1	DX
1574	chr1	158687401	158693700	6300	loss	unique	1	SK
1575	chr1	159029901	159036900	7000	gain	unique	1	WC
1576	chr1	159068301	159077000	8700	loss	16.6667	2	DX; WC
1577	chr1	159095701	159102400	6700	gain	unique	1	RJF
1578	chr1	159193001	159204300	11300	loss	unique	1	WC
1579	chr1	159236101	159238200	2100	loss	unique	1	SK
1580	chr1	159291701	159294900	3200	loss	16.6667	2	LX; SK
1581	chr1	159295501	159301900	6400	loss	unique	1	TB
1582	chr1	159304801	159307700	2900	loss	33.3333	4	LX; TB; WC; WL
1583	chr1	159383001	159389200	6200	gain	unique	1	SG
1584	chr1	159410001	159416200	6200	loss	41.6667	5	BY; SG; SK; WC; WR
1585	chr1	159479101	159486600	7500	gain	unique	1	LX
1586	chr1	159502901	159521000	18100	loss	41.6667	5	LX; RIR; SK; TB; WC
1587	chr1	159541501	159550200	8700	loss	unique	1	TB
1588	chr1	159669101	159679600	10500	gain	unique	1	SG
1589	chr1	159681401	159684900	3500	loss	16.6667	2	RIR; SK
1590	chr1	159710001	159714100	4100	gain	unique	1	RIR
1591	chr1	159714201	159723100	8900	loss	16.6667	2	BY; RJF
1592	chr1	159726101	159738700	12600	loss	16.6667	2	BY; RIR
1593	chr1	159757101	159766300	9200	loss	16.6667	2	BY; TB
1594	chr1	159896601	159900400	3800	gain	unique	1	SK
1595	chr1	160172701	160180900	8200	loss	unique	1	WC
1596	chr1	160205301	160207900	2600	loss	unique	1	DX
1597	chr1	160251601	160253200	1600	loss	unique	1	LX
1598	chr1	160259401	160275500	16100	loss	25	3	BY; DX; WC
1599	chr1	160386801	160397900	11100	gain	16.6667	2	LX; RIR
1600	chr1	160438201	160441600	3400	loss	16.6667	2	WC; WR
1601	chr1	160460801	160474900	14100	gain	unique	1	RJF
1602	chr1	160532601	160538600	6000	loss	unique	1	RJF
1603	chr1	160555201	160559600	4400	loss	unique	1	BY
1604	chr1	160580501	160582800	2300	gain	16.6667	2	SK; WR
1605	chr1	160641801	160644300	2500	loss	unique	1	LX
1606	chr1	160652101	160659700	7600	loss	unique	1	LX
1607	chr1	160661901	160667300	5400	gain	unique	1	DX
1608	chr1	160667501	160670900	3400	loss	unique	1	LX
1609	chr1	160674201	160675600	1400	loss	25	3	RIR; TB; WL
1610	chr1	160727201	160733000	5800	gain	unique	1	SG
1611	chr1	160808001	160828000	20000	both	25	3	DX; SG; WC
1612	chr1	160939001	160950400	11400	gain	unique	1	RIR
1613	chr1	161106501	161108500	2000	loss	unique	1	RIR
1614	chr1	161137301	161145200	7900	gain	unique	1	RJF
1615	chr1	161208701	161215200	6500	loss	unique	1	SK
1616	chr1	161277401	161281100	3700	loss	unique	1	WC
1617	chr1	161368001	161379800	11800	loss	50	6	BY; LX; RIR; WC; WL; WR
1618	chr1	161381901	161383600	1700	loss	unique	1	SG
1619	chr1	161521001	161523800	2800	loss	16.6667	2	CS; SK
1620	chr1	161725501	161729600	4100	gain	unique	1	BY
1621	chr1	161744501	161748500	4000	loss	25	3	BY; DX; TB
1622	chr1	161771601	161774700	3100	loss	25	3	RIR; WC; WR
1623	chr1	162062901	162066400	3500	loss	unique	1	WL
1624	chr1	162077801	162080000	2200	loss	unique	1	WL
1625	chr1	162183601	162187600	4000	loss	unique	1	WL
1626	chr1	162237701	162242300	4600	gain	unique	1	DX
1627	chr1	162365701	162372700	7000	gain	unique	1	LX
1628	chr1	162456401	162462500	6100	loss	16.6667	2	RJF; SK
1629	chr1	162462501	162465200	2700	gain	unique	1	LX
1630	chr1	162779201	162788300	9100	loss	33.3333	4	RIR; SK; WC; WR
1631	chr1	162810701	162819400	8700	loss	unique	1	TB
1632	chr1	162880601	162882700	2100	loss	unique	1	TB
1633	chr1	162937701	162945800	8100	loss	16.6667	2	LX; WC
1634	chr1	162946101	162953700	7600	gain	unique	1	RJF
1635	chr1	163201501	163206700	5200	loss	unique	1	WC
1636	chr1	163289401	163298700	9300	loss	50	6	BY; CS; SG; SK; WC; WL
1637	chr1	163318001	163325500	7500	loss	unique	1	TB
1638	chr1	163480601	163488200	7600	loss	41.6667	5	BY; DX; LX; RIR; WC
1639	chr1	163531201	163536300	5100	loss	33.3333	4	CS; TB; WC; WL
1640	chr1	163549301	163553600	4300	gain	25	3	DX; WC; WR
1641	chr1	163674301	163683000	8700	loss	16.6667	2	RIR; TB
1642	chr1	163781001	163809500	28500	gain	unique	1	WC
1643	chr1	163826401	163828400	2000	loss	unique	1	WR
1644	chr1	163936401	163940700	4300	gain	unique	1	DX
1645	chr1	164084901	164089400	4500	loss	unique	1	BY
1646	chr1	164138001	164146800	8800	loss	16.6667	2	RIR; WC
1647	chr1	164259901	164263200	3300	gain	unique	1	TB
1648	chr1	164303001	164308600	5600	loss	unique	1	CS
1649	chr1	164758201	164765000	6800	gain	unique	1	BY
1650	chr1	164954301	164961000	6700	gain	unique	1	RJF
1651	chr1	165031301	165057300	26000	gain	unique	1	BY
1652	chr1	165063301	165068800	5500	gain	unique	1	LX
1653	chr1	165146001	165190500	44500	gain	unique	1	BY
1654	chr1	165228601	165232900	4300	gain	unique	1	WC
1655	chr1	165273301	165280800	7500	gain	unique	1	TB
1656	chr1	165282401	165295800	13400	loss	unique	1	RJF
1657	chr1	165411101	165412200	1100	loss	unique	1	WR
1658	chr1	165643701	165644900	1200	loss	16.6667	2	CS; WC
1659	chr1	165687001	165689500	2500	gain	unique	1	WC
1660	chr1	165702401	165705300	2900	loss	unique	1	WC
1661	chr1	165849201	165856500	7300	gain	unique	1	RIR
1662	chr1	165920101	165929500	9400	gain	unique	1	TB
1663	chr1	166465001	166472200	7200	gain	unique	1	RIR
1664	chr1	166795001	166797500	2500	loss	16.6667	2	RIR; SK
1665	chr1	166898701	166915900	17200	gain	16.6667	2	LX; SK
1666	chr1	166983301	166991500	8200	gain	16.6667	2	RIR; SG
1667	chr1	167059501	167064300	4800	gain	unique	1	WC
1668	chr1	167101301	167110900	9600	gain	unique	1	BY
1669	chr1	167261501	167264400	2900	loss	unique	1	WC
1670	chr1	167292701	167299700	7000	gain	16.6667	2	BY; TB
1671	chr1	167413901	167422200	8300	gain	unique	1	RJF
1672	chr1	167498701	167513900	15200	gain	unique	1	BY
1673	chr1	167897201	167903800	6600	gain	unique	1	CS
1674	chr1	167942401	167957100	14700	gain	unique	1	CS
1675	chr1	168294901	168296500	1600	loss	unique	1	LX
1676	chr1	168296701	168310500	13800	gain	unique	1	BY
1677	chr1	168408601	168410200	1600	loss	unique	1	LX
1678	chr1	168491901	168501500	9600	gain	unique	1	SG
1679	chr1	168543501	168565400	21900	gain	unique	1	BY
1680	chr1	168774501	168781300	6800	gain	unique	1	RIR
1681	chr1	168786701	168788300	1600	loss	unique	1	CS
1682	chr1	168814901	168819300	4400	loss	unique	1	TB
1683	chr1	168874301	168877400	3100	loss	unique	1	RIR
1684	chr1	169070601	169089300	18700	gain	16.6667	2	SG; SK
1685	chr1	169261401	169269100	7700	gain	unique	1	BY
1686	chr1	169349601	169357600	8000	gain	unique	1	BY
1687	chr1	169391701	169433800	42100	gain	16.6667	2	BY; CS
1688	chr1	169622001	169642900	20900	gain	16.6667	2	LX; RJF
1689	chr1	169690701	169699200	8500	gain	unique	1	CS
1690	chr1	169786601	169820400	33800	gain	25	3	BY; CS; RJF
1691	chr1	170111501	170116600	5100	gain	unique	1	TB
1692	chr1	170133801	170137100	3300	gain	unique	1	RJF
1693	chr1	170438101	170446000	7900	gain	unique	1	LX
1694	chr1	170462201	170467100	4900	gain	unique	1	LX
1695	chr1	170628401	170630300	1900	loss	unique	1	LX
1696	chr1	170757601	170760400	2800	gain	unique	1	RJF
1697	chr1	170838501	170843800	5300	loss	unique	1	RIR
1698	chr1	170897201	170903000	5800	loss	unique	1	RJF
1699	chr1	171026301	171027900	1600	loss	33.3333	4	BY; CS; DX; WR
1700	chr1	171320901	171324500	3600	gain	unique	1	BY
1701	chr1	171406001	171407700	1700	loss	16.6667	2	WL; WR
1702	chr1	171486301	171490400	4100	loss	unique	1	WL
1703	chr1	171569701	171571300	1600	loss	25	3	RJF; WL; WR
1704	chr1	171639501	171654100	14600	gain	unique	1	SK
1705	chr1	171701801	171716000	14200	gain	25	3	BY; SK; TB
1706	chr1	171900701	171908200	7500	gain	unique	1	WC
1707	chr1	171924401	171927300	2900	gain	unique	1	TB
1708	chr1	171951201	171956400	5200	gain	unique	1	RIR
1709	chr1	172000001	172002800	2800	loss	unique	1	CS
1710	chr1	172066401	172073100	6700	gain	unique	1	LX
1711	chr1	172135701	172139000	3300	gain	unique	1	RJF
1712	chr1	172288101	172295000	6900	gain	unique	1	WR
1713	chr1	172491601	172495900	4300	loss	unique	1	LX
1714	chr1	172698301	172704700	6400	loss	unique	1	RIR
1715	chr1	172757201	172765400	8200	both	25	3	CS; LX; RJF
1716	chr1	172898001	172902800	4800	gain	unique	1	SG
1717	chr1	172958101	172962600	4500	gain	unique	1	DX
1718	chr1	173520801	173531800	11000	gain	unique	1	SG
1719	chr1	173549501	173555100	5600	loss	unique	1	BY
1720	chr1	173751201	173753800	2600	loss	16.6667	2	CS; RJF
1721	chr1	173844001	173851200	7200	gain	unique	1	TB
1722	chr1	173880601	173881900	1300	loss	unique	1	RIR
1723	chr1	174200501	174205500	5000	gain	unique	1	TB
1724	chr1	174230001	174234600	4600	loss	unique	1	CS
1725	chr1	174234601	174244700	10100	gain	unique	1	CS
1726	chr1	174264101	174282500	18400	gain	unique	1	BY
1727	chr1	174359601	174366100	6500	gain	unique	1	TB
1728	chr1	174473801	174487300	13500	gain	16.6667	2	BY; RIR
1729	chr1	174487601	174488700	1100	loss	unique	1	LX
1730	chr1	174615401	174620900	5500	gain	unique	1	BY
1731	chr1	174662801	174664100	1300	loss	unique	1	WR
1732	chr1	174729301	174733500	4200	loss	unique	1	DX
1733	chr1	174775101	174778000	2900	gain	unique	1	CS
1734	chr1	174905101	174912800	7700	gain	unique	1	SK
1735	chr1	174915401	174918500	3100	gain	unique	1	LX
1736	chr1	175039301	175048800	9500	gain	16.6667	2	BY; SK
1737	chr1	175153501	175159000	5500	gain	unique	1	RIR
1738	chr1	175180901	175200100	19200	gain	unique	1	SK
1739	chr1	175347401	175354800	7400	loss	58.3333	7	BY; CS; DX; LX; RIR; SK; WR
1740	chr1	175395701	175418300	22600	gain	33.3333	4	BY; CS; LX; SK
1741	chr1	175568101	175576100	8000	gain	unique	1	BY
1742	chr1	175581501	175586300	4800	gain	unique	1	WC
1743	chr1	175809701	175830500	20800	gain	unique	1	RJF
1744	chr1	175830501	175834400	3900	loss	16.6667	2	RJF; SG
1745	chr1	175922901	175929300	6400	loss	unique	1	TB
1746	chr1	175938101	175939200	1100	loss	unique	1	SG
1747	chr1	176119301	176122300	3000	loss	unique	1	LX
1748	chr1	176201301	176211700	10400	gain	unique	1	LX
1749	chr1	176332001	176333200	1200	loss	unique	1	SK
1750	chr1	176443301	176445700	2400	loss	unique	1	WC
1751	chr1	176485201	176487100	1900	gain	33.3333	4	BY; CS; DX; WL
1752	chr1	176641701	176649400	7700	gain	unique	1	LX
1753	chr1	176783601	176790300	6700	gain	unique	1	DX
1754	chr1	177301701	177314800	13100	gain	unique	1	SG
1755	chr1	177763301	177765000	1700	loss	16.6667	2	TB; WL
1756	chr1	177798001	177799400	1400	loss	16.6667	2	SK; WC
1757	chr1	178163401	178168300	4900	loss	unique	1	RIR
1758	chr1	178294701	178362500	67800	gain	unique	1	BY
1759	chr1	178443001	178468400	25400	gain	unique	1	SK
1760	chr1	178601201	178615200	14000	gain	25	3	LX; SK; TB
1761	chr1	178665901	178671700	5800	loss	25	3	DX; RIR; WC
1762	chr1	178855301	178903300	48000	gain	unique	1	BY
1763	chr1	178969701	178976300	6600	loss	16.6667	2	TB; WR
1764	chr1	178980301	178986700	6400	gain	unique	1	DX
1765	chr1	179144201	179145600	1400	loss	unique	1	WR
1766	chr1	179432101	179442700	10600	loss	unique	1	CS
1767	chr1	179716501	179719400	2900	gain	unique	1	RIR
1768	chr1	179799001	179816400	17400	gain	16.6667	2	TB; WL
1769	chr1	179880401	179891200	10800	gain	unique	1	BY
1770	chr1	179922801	179931300	8500	gain	unique	1	RJF
1771	chr1	180089601	180091600	2000	loss	16.6667	2	CS; WR
1772	chr1	180111001	180121900	10900	loss	unique	1	BY
1773	chr1	180134001	180142100	8100	gain	unique	1	TB
1774	chr1	180358601	180374800	16200	gain	unique	1	BY
1775	chr1	180400501	180403400	2900	gain	unique	1	WC
1776	chr1	180518801	180521300	2500	loss	unique	1	LX
1777	chr1	180597401	180608900	11500	gain	16.6667	2	LX; RIR
1778	chr1	180762701	180769400	6700	gain	unique	1	WC
1779	chr1	180860901	180862900	2000	loss	unique	1	WC
1780	chr1	181131301	181135400	4100	gain	unique	1	RJF
1781	chr1	181148901	181150100	1200	loss	unique	1	LX
1782	chr1	181308001	181312300	4300	loss	unique	1	SK
1783	chr1	181330801	181344700	13900	gain	unique	1	RJF
1784	chr1	181472401	181474000	1600	loss	unique	1	TB
1785	chr1	181668601	181676500	7900	gain	unique	1	RJF
1786	chr1	181736101	181747800	11700	gain	16.6667	2	RIR; TB
1787	chr1	181790001	181796600	6600	gain	16.6667	2	BY; RJF
1788	chr1	181816901	181846000	29100	gain	41.6667	5	BY; LX; SK; TB; WC
1789	chr1	182034701	182041700	7000	gain	unique	1	RJF
1790	chr1	182054101	182063700	9600	gain	unique	1	CS
1791	chr1	182215701	182223000	7300	gain	unique	1	BY
1792	chr1	182261201	182272800	11600	gain	unique	1	RJF
1793	chr1	182278301	182286400	8100	gain	unique	1	RJF
1794	chr1	182290001	182297700	7700	gain	unique	1	SG
1795	chr1	182338601	182343800	5200	gain	unique	1	SG
1796	chr1	182472401	182481900	9500	loss	unique	1	CS
1797	chr1	182696501	182700900	4400	gain	unique	1	RJF
1798	chr1	182793101	182797100	4000	gain	unique	1	LX
1799	chr1	182829601	182832700	3100	loss	unique	1	DX
1800	chr1	182905201	182909500	4300	gain	unique	1	TB
1801	chr1	182919801	182922200	2400	loss	unique	1	DX
1802	chr1	182957501	182977200	19700	loss	25	3	DX; RJF; SG
1803	chr1	183228301	183233700	5400	loss	unique	1	CS
1804	chr1	183349201	183357200	8000	loss	unique	1	WC
1805	chr1	183408001	183412100	4100	loss	unique	1	LX
1806	chr1	183418201	183424900	6700	loss	16.6667	2	LX; WC
1807	chr1	183621601	183623500	1900	loss	unique	1	WR
1808	chr1	183814501	183817800	3300	loss	16.6667	2	LX; WC
1809	chr1	183890201	183891500	1300	loss	unique	1	RIR
1810	chr1	183986801	183990000	3200	loss	unique	1	TB
1811	chr1	184075601	184081400	5800	gain	unique	1	LX
1812	chr1	184129901	184135300	5400	gain	unique	1	RIR
1813	chr1	184468401	184503200	34800	gain	unique	1	BY
1814	chr1	184545301	184548100	2800	gain	unique	1	WC
1815	chr1	184613801	184617400	3600	loss	unique	1	DX
1816	chr1	184686701	184697700	11000	gain	unique	1	RIR
1817	chr1	184808901	184810400	1500	loss	unique	1	CS
1818	chr1	184888301	184900600	12300	gain	unique	1	CS
1819	chr1	185053901	185058300	4400	gain	unique	1	RIR
1820	chr1	185213501	185217400	3900	gain	unique	1	WC
1821	chr1	185488001	185491200	3200	loss	unique	1	CS
1822	chr1	185554201	185570600	16400	gain	16.6667	2	RIR; TB
1823	chr1	185737701	185740600	2900	loss	unique	1	SK
1824	chr1	185899401	185903800	4400	gain	66.6667	8	BY; DX; LX; RIR; SG; TB; WC; WL
1825	chr1	185904001	185909000	5000	gain	unique	1	DX
1826	chr1	185974201	185976100	1900	loss	unique	1	TB
1827	chr1	186059801	186068000	8200	loss	25	3	DX; LX; SG
1828	chr1	186068101	186073000	4900	gain	unique	1	SK
1829	chr1	186111901	186116000	4100	gain	unique	1	LX
1830	chr1	186317401	186321700	4300	gain	33.3333	4	DX; RJF; SG; WC
1831	chr1	186339001	186340200	1200	loss	16.6667	2	LX; TB
1832	chr1	186350401	186352300	1900	loss	unique	1	TB
1833	chr1	186361701	186363000	1300	loss	unique	1	WR
1834	chr1	186458401	186460800	2400	loss	unique	1	TB
1835	chr1	186653401	186659500	6100	gain	unique	1	LX
1836	chr1	186777101	186787800	10700	gain	16.6667	2	BY; WC
1837	chr1	186787801	186788900	1100	loss	16.6667	2	BY; WC
1838	chr1	186792401	186804100	11700	gain	unique	1	BY
1839	chr1	186918201	186927000	8800	gain	unique	1	WC
1840	chr1	187071601	187076700	5100	gain	unique	1	LX
1841	chr1	187099801	187104500	4700	gain	unique	1	RJF
1842	chr1	187425801	187441000	15200	gain	unique	1	DX
1843	chr1	187617801	187623100	5300	gain	16.6667	2	DX; WC
1844	chr1	187710601	187718600	8000	gain	unique	1	LX
1845	chr1	188025101	188029500	4400	loss	unique	1	TB
1846	chr1	188208201	188215200	7000	loss	33.3333	4	DX; SG; WC; WL
1847	chr1	188241901	188249900	8000	loss	25	3	DX; WC; WL
1848	chr1	188305401	188306900	1500	loss	unique	1	LX
1849	chr1	188344701	188371400	26700	both	25	3	LX; SG; SK
1850	chr1	188567101	188570000	2900	loss	unique	1	WC
1851	chr1	188912601	188914900	2300	loss	unique	1	RIR
1852	chr1	189165901	189177400	11500	gain	unique	1	LX
1853	chr1	189508301	189518300	10000	loss	50	6	BY; CS; LX; WC; WL; WR
1854	chr1	189558901	189602000	43100	gain	unique	1	BY
1855	chr1	189603601	189616600	13000	gain	16.6667	2	BY; LX
1856	chr1	189616601	189618500	1900	loss	16.6667	2	RIR; RJF
1857	chr1	189678501	189680100	1600	loss	unique	1	WR
1858	chr1	189858401	189867900	9500	gain	unique	1	RIR
1859	chr1	189925401	189930800	5400	gain	unique	1	RJF
1860	chr1	190043401	190045800	2400	loss	unique	1	WL
1861	chr1	190054701	190059100	4400	gain	unique	1	WC
1862	chr1	190272301	190275300	3000	gain	unique	1	RIR
1863	chr1	190281701	190290000	8300	gain	unique	1	SG
1864	chr1	190488001	190493300	5300	loss	16.6667	2	RJF; WR
1865	chr1	190531301	190538700	7400	loss	unique	1	DX
1866	chr1	190672401	190682200	9800	loss	unique	1	SK
1867	chr1	190719701	190724900	5200	loss	unique	1	DX
1868	chr1	190888501	190891800	3300	loss	16.6667	2	DX; LX
1869	chr1	191101301	191107500	6200	gain	unique	1	RJF
1870	chr1	191136601	191141300	4700	loss	unique	1	CS
1871	chr1	191228301	191233100	4800	loss	unique	1	TB
1872	chr1	191337301	191344100	6800	gain	unique	1	WC
1873	chr1	191560001	191565900	5900	loss	16.6667	2	RIR; TB
1874	chr1	191594901	191599400	4500	gain	unique	1	LX
1875	chr1	191735801	191740500	4700	loss	16.6667	2	BY; CS
1876	chr1	191814601	191825300	10700	both	16.6667	2	CS; WC
1877	chr1	191967501	191978200	10700	gain	unique	1	WC
1878	chr1	191979301	192002700	23400	gain	75	9	BY; CS; DX; LX; RJF; SG; SK; TB; WC
1879	chr1	192009201	192016500	7300	loss	unique	1	DX
1880	chr1	192023801	192036800	13000	loss	unique	1	RJF
1881	chr1	192059601	192071600	12000	loss	58.3333	7	BY; DX; LX; RIR; SG; WC; WL
1882	chr1	192109901	192117800	7900	loss	25	3	RJF; SK; WR
1883	chr1	192124301	192131300	7000	gain	unique	1	SG
1884	chr1	192131301	192135900	4600	loss	41.6667	5	DX; RIR; SG; SK; WL
1885	chr1	192197901	192218100	20200	gain	25	3	BY; SG; TB
1886	chr1	192220701	192223300	2600	loss	33.3333	4	DX; LX; RIR; WL
1887	chr1	192291901	192300400	8500	gain	unique	1	SK
1888	chr1	192437801	192442900	5100	gain	unique	1	RIR
1889	chr1	192448001	192454500	6500	loss	unique	1	CS
1890	chr1	192496001	192509100	13100	loss	16.6667	2	SK; WC
1891	chr1	192577001	192579000	2000	loss	unique	1	BY
1892	chr1	192629701	192638000	8300	loss	unique	1	TB
1893	chr1	192672101	192674600	2500	gain	unique	1	RIR
1894	chr1	192752101	192757600	5500	gain	unique	1	BY
1895	chr1	192780701	192786800	6100	loss	unique	1	BY
1896	chr1	192921001	192924100	3100	loss	unique	1	SK
1897	chr1	192947501	192954300	6800	gain	unique	1	LX
1898	chr1	193325301	193327400	2100	loss	unique	1	WL
1899	chr1	193359901	193363900	4000	loss	58.3333	7	LX; RIR; RJF; SG; SK; WL; WR
1900	chr1	193446501	193474200	27700	gain	unique	1	CS
1901	chr1	193475501	193527100	51600	gain	unique	1	CS
1902	chr1	193549001	193569300	20300	gain	16.6667	2	CS; SK
1903	chr1	193571901	193576800	4900	gain	unique	1	CS
1904	chr1	193582001	193588100	6100	gain	unique	1	WL
1905	chr1	193637701	193642600	4900	gain	unique	1	CS
1906	chr1	193752601	193754500	1900	loss	16.6667	2	BY; SK
1907	chr1	193764901	193788100	23200	gain	unique	1	CS
1908	chr1	193858801	193899400	40600	gain	unique	1	CS
1909	chr1	193901001	193903300	2300	loss	unique	1	DX
1910	chr1	193930801	193934400	3600	both	16.6667	2	CS; WL
1911	chr1	193962101	193984700	22600	loss	33.3333	4	BY; DX; LX; SK
1912	chr1	193992201	193993300	1100	loss	unique	1	WL
1913	chr1	194006901	194009700	2800	loss	unique	1	RIR
1914	chr1	194074501	194077000	2500	loss	unique	1	RIR
1915	chr1	194081601	194105200	23600	loss	91.6667	11	BY; CS; DX; LX; RIR; RJF; SG; SK; TB; WL; WR
1916	chr1	194203701	194211100	7400	loss	unique	1	CS
1917	chr1	194355601	194361000	5400	loss	unique	1	TB
1918	chr1	194556901	194560700	3800	loss	25	3	LX; RJF; SG
1919	chr1	194748501	194753100	4600	loss	16.6667	2	LX; WC
1920	chr1	194778901	194784400	5500	loss	41.6667	5	CS; RIR; WC; WL; WR
1921	chr1	194798401	194805800	7400	loss	16.6667	2	RIR; WC
1922	chr1	194823201	194839600	16400	loss	66.6667	8	BY; CS; RIR; RJF; SG; SK; WL; WR
1923	chr1	194862601	194875800	13200	gain	unique	1	BY
1924	chr1	194885201	194914000	28800	gain	unique	1	CS
1925	chr1	195047001	195056600	9600	gain	unique	1	CS
1926	chr1	195091801	195126300	34500	gain	unique	1	CS
1927	chr1	195147201	195150100	2900	loss	unique	1	LX
1928	chr1	195190901	195196500	5600	loss	unique	1	SG
1929	chr2	2601	5300	2700	gain	unique	1	RIR
1930	chr2	5801	13900	8100	loss	unique	1	DX
1931	chr2	26601	85500	58900	gain	unique	1	CS
1932	chr2	115201	126600	11400	gain	16.6667	2	BY; LX
1933	chr2	127501	172300	44800	gain	unique	1	CS
1934	chr2	359401	361600	2200	gain	unique	1	CS
1935	chr2	394801	399600	4800	gain	unique	1	CS
1936	chr2	408301	434300	26000	gain	unique	1	CS
1937	chr2	435301	440900	5600	gain	unique	1	LX
1938	chr2	505101	514800	9700	gain	unique	1	CS
1939	chr2	565101	567900	2800	loss	16.6667	2	RJF; WC
1940	chr2	569401	573800	4400	gain	unique	1	CS
1941	chr2	595201	619500	24300	gain	unique	1	CS
1942	chr2	643601	657900	14300	loss	25	3	RJF; WC; WR
1943	chr2	675001	684700	9700	loss	16.6667	2	LX; WC
1944	chr2	712901	732900	20000	gain	unique	1	CS
1945	chr2	869901	910500	40600	gain	unique	1	CS
1946	chr2	933401	944600	11200	gain	25	3	LX; SG; WR
1947	chr2	962101	970700	8600	gain	25	3	SK; TB; WC
1948	chr2	1057701	1065400	7700	loss	33.3333	4	BY; DX; SK; WR
1949	chr2	1093101	1100500	7400	loss	33.3333	4	BY; RIR; RJF; TB
1950	chr2	1154701	1158300	3600	gain	unique	1	SK
1951	chr2	1183501	1184600	1100	loss	unique	1	WC
1952	chr2	1339201	1340900	1700	loss	unique	1	BY
1953	chr2	1404301	1407700	3400	gain	unique	1	WC
1954	chr2	1460101	1468800	8700	gain	unique	1	RJF
1955	chr2	1930601	1980500	49900	both	58.3333	7	CS; LX; RIR; RJF; WC; WL; WR
1956	chr2	2032301	2055700	23400	gain	16.6667	2	BY; LX
1957	chr2	2063701	2073100	9400	loss	unique	1	SG
1958	chr2	2193101	2198200	5100	gain	unique	1	CS
1959	chr2	2268601	2279700	11100	gain	25	3	BY; CS; LX
1960	chr2	2532901	2549500	16600	loss	75	9	CS; DX; LX; RIR; RJF; SG; SK; WC; WL
1961	chr2	2572901	2574200	1300	loss	unique	1	DX
1962	chr2	2621101	2631100	10000	loss	16.6667	2	SK; WL
1963	chr2	2641501	2644400	2900	loss	unique	1	WL
1964	chr2	2739801	2742600	2800	loss	unique	1	WC
1965	chr2	2838201	2843400	5200	gain	unique	1	LX
1966	chr2	2948301	2957600	9300	gain	unique	1	RJF
1967	chr2	2989201	2992600	3400	loss	unique	1	RJF
1968	chr2	3105301	3118200	12900	both	16.6667	2	TB; WC
1969	chr2	3281701	3303000	21300	gain	unique	1	WC
1970	chr2	3444901	3453800	8900	loss	unique	1	RIR
1971	chr2	3497601	3506600	9000	gain	16.6667	2	DX; WC
1972	chr2	3506701	3509400	2700	loss	unique	1	TB
1973	chr2	3608501	3610400	1900	loss	unique	1	LX
1974	chr2	3776101	3785900	9800	loss	unique	1	LX
1975	chr2	3842801	3844800	2000	loss	unique	1	WR
1976	chr2	3862701	3880400	17700	loss	50	6	BY; RIR; RJF; WC; WL; WR
1977	chr2	3947501	3955500	8000	gain	unique	1	SK
1978	chr2	4314801	4317700	2900	loss	16.6667	2	RIR; WL
1979	chr2	4359301	4370600	11300	loss	16.6667	2	DX; RIR
1980	chr2	4418701	4420500	1800	gain	unique	1	RIR
1981	chr2	4460101	4479900	19800	both	83.3333	10	BY; CS; LX; RIR; RJF; SG; SK; TB; WL; WR
1982	chr2	4543101	4549000	5900	loss	16.6667	2	DX; LX
1983	chr2	4738001	4743800	5800	loss	unique	1	RJF
1984	chr2	5200001	5201800	1800	loss	unique	1	DX
1985	chr2	5221201	5273000	51800	both	75	9	BY; CS; DX; LX; RIR; SG; SK; TB; WC
1986	chr2	5302001	5321900	19900	gain	unique	1	SG
1987	chr2	5407101	5410000	2900	loss	16.6667	2	CS; LX
1988	chr2	5668101	5674800	6700	loss	unique	1	DX
1989	chr2	6130801	6132400	1600	loss	unique	1	SG
1990	chr2	6172001	6183600	11600	gain	unique	1	SK
1991	chr2	6232401	6240800	8400	gain	unique	1	SK
1992	chr2	6452701	6455900	3200	gain	unique	1	DX
1993	chr2	6487101	6489700	2600	loss	unique	1	LX
1994	chr2	6640801	6643400	2600	loss	unique	1	SG
1995	chr2	6701501	6715300	13800	gain	unique	1	BY
1996	chr2	7041001	7048100	7100	gain	91.6667	11	BY; CS; DX; LX; RIR; RJF; SK; TB; WC; WL; WR
1997	chr2	7120601	7126400	5800	gain	unique	1	RIR
1998	chr2	7203101	7211000	7900	gain	unique	1	RJF
1999	chr2	7227401	7229100	1700	loss	unique	1	WL
[truncated: 6,841 more rows]

## Sheet: BY
CNV Type	Chr.	Start (bp)	End (bp)	CNV Size (bp)	Copy Number
deletion	chr1	1012701	1014800	2100	0.576991
duplication	chr1	1332501	1347000	14500	2.55969
duplication	chr1	1969701	1972900	3200	12.1581
deletion	chr1	2196001	2205400	9400	1.02363
duplication	chr1	2740101	2749800	9700	6.59857
duplication	chr1	3025101	3132700	107600	2.57283
deletion	chr1	3454301	3461300	7000	1.14535
deletion	chr1	4027501	4031900	4400	1.04062
duplication	chr1	4131801	4159200	27400	2.69508
deletion	chr1	5838701	5847800	9100	1.39011
duplication	chr1	5918701	5924100	5400	3.17162
duplication	chr1	5945301	5952900	7600	2.99729
duplication	chr1	6094301	6102700	8400	2.71878
duplication	chr1	6145201	6175500	30300	2.51139
deletion	chr1	7005901	7018000	12100	1.35712
deletion	chr1	7792101	7799300	7200	1.35708
deletion	chr1	7854601	7855700	1100	0.0486432
deletion	chr1	7861001	7862900	1900	0.481742
deletion	chr1	8994001	8996300	2300	0.098212
deletion	chr1	9394401	9397000	2600	1.15714
duplication	chr1	9633201	9642500	9300	2.61573
deletion	chr1	10035201	10047100	11900	1.14404
deletion	chr1	10808601	10817900	9300	1.38544
duplication	chr1	11129801	11137100	7300	2.61256
duplication	chr1	12333601	12351700	18100	2.69162
duplication	chr1	12804101	12847800	43700	2.76051
duplication	chr1	13535901	13634200	98300	2.69859
duplication	chr1	14173101	14179100	6000	2.71693
duplication	chr1	14569701	14576900	7200	3.42832
duplication	chr1	14772701	14794800	22100	2.52498
deletion	chr1	14910101	14919000	8900	1.36214
deletion	chr1	14954001	14958500	4500	1.13088
deletion	chr1	14966601	14972100	5500	1.31362
deletion	chr1	15019501	15023600	4100	1.30078
deletion	chr1	15123201	15133400	10200	0.858754
deletion	chr1	15148801	15151500	2700	0.939731
deletion	chr1	16331001	16333500	2500	0.531992
deletion	chr1	16982401	16988400	6000	1.08802
deletion	chr1	17157901	17159300	1400	0.318744
duplication	chr1	17576201	17597500	21300	3.29382
deletion	chr1	18108101	18112300	4200	1.06796
deletion	chr1	18151001	18160900	9900	1.15279
duplication	chr1	18624401	18631100	6700	2.82391
duplication	chr1	18642401	18656500	14100	2.82823
deletion	chr1	20063501	20066500	3000	0.271856
deletion	chr1	20644101	20645700	1600	0.349217
deletion	chr1	20837401	20841800	4400	1.26976
deletion	chr1	21009101	21011900	2800	1.23954
deletion	chr1	21289401	21291800	2400	1.0867
deletion	chr1	21295601	21297500	1900	0.837013
deletion	chr1	22605301	22612800	7500	0.773212
duplication	chr1	23185601	23193900	8300	2.9559
duplication	chr1	23454101	23456900	2800	2.95917
deletion	chr1	23747101	23748400	1300	0.0950169
deletion	chr1	24729401	24731000	1600	0.27855
duplication	chr1	25688801	25748900	60100	2.74958
deletion	chr1	26035901	26051300	15400	1.42942
deletion	chr1	26256301	26259200	2900	0.129242
duplication	chr1	26728401	26738300	9900	2.7642
duplication	chr1	26848201	26865000	16800	2.79334
duplication	chr1	26865701	26878000	12300	3.14533
deletion	chr1	27118201	27120300	2100	1.28202
deletion	chr1	27203201	27210500	7300	1.40896
deletion	chr1	28155101	28158300	3200	0.0710393
duplication	chr1	28378701	28391800	13100	2.82301
duplication	chr1	28392601	28514400	121800	2.56062
deletion	chr1	28820301	28832100	11800	1.35714
duplication	chr1	29399801	29479800	80000	2.5724
duplication	chr1	29569501	29577200	7700	2.97906
deletion	chr1	29653401	29655500	2100	0.690156
duplication	chr1	30194001	30199200	5200	2.67555
duplication	chr1	30816401	30846300	29900	2.82554
duplication	chr1	31362701	31397200	34500	2.72335
duplication	chr1	31862501	31869000	6500	3.36414
deletion	chr1	32370201	32380400	10200	1.05588
deletion	chr1	32400701	32402400	1700	1.07265
duplication	chr1	32561801	32568800	7000	12.1856
duplication	chr1	33355901	33368400	12500	2.71787
duplication	chr1	33755801	33764600	8800	2.76155
duplication	chr1	33898101	33942700	44600	2.61964
duplication	chr1	34146001	34161100	15100	2.66226
duplication	chr1	34377101	34386100	9000	2.98049
duplication	chr1	34743401	34747900	4500	3.2026
duplication	chr1	34757901	34776900	19000	2.88173
duplication	chr1	35177301	35228100	50800	2.53822
duplication	chr1	35542001	35551200	9200	2.63921
duplication	chr1	36415301	36461700	46400	2.6993
duplication	chr1	37000301	37006400	6100	2.64903
duplication	chr1	37731101	37746300	15200	2.59009
duplication	chr1	37961901	38041100	79200	2.52001
duplication	chr1	39274101	39283000	8900	2.68667
duplication	chr1	39590501	39612200	21700	2.99233
deletion	chr1	39926601	39938000	11400	1.36438
deletion	chr1	41098201	41102100	3900	1.27648
deletion	chr1	41736201	41749000	12800	1.22109
deletion	chr1	42035701	42042300	6600	1.26336
duplication	chr1	42794201	42800100	5900	2.77393
duplication	chr1	43255601	43330400	74800	2.58868
duplication	chr1	43439601	43451600	12000	2.8162
duplication	chr1	43724801	43730500	5700	2.69688
duplication	chr1	44256301	44272300	16000	3.05859
duplication	chr1	44788201	44795800	7600	2.99223
deletion	chr1	45161001	45164000	3000	1.19661
duplication	chr1	45311501	45327800	16300	2.50785
duplication	chr1	45708101	45749100	41000	2.6808
duplication	chr1	45945801	45952400	6600	2.67977
duplication	chr1	47635001	47707900	72900	2.60047
deletion	chr1	47727401	47733800	6400	1.46703
duplication	chr1	47781801	47805800	24000	2.90618
deletion	chr1	47921101	47937300	16200	1.36335
deletion	chr1	48312401	48315800	3400	1.14132
duplication	chr1	48901101	48910500	9400	2.77771
duplication	chr1	48916901	48976800	59900	2.64978
deletion	chr1	48976801	48978800	2000	0.425552
duplication	chr1	48978801	49010600	31800	2.71691
duplication	chr1	49187601	49202100	14500	2.62138
duplication	chr1	49210501	49212700	2200	3.76013
deletion	chr1	50265401	50271000	5600	1.26102
deletion	chr1	50804701	50807200	2500	0.792137
duplication	chr1	50818401	50831400	13000	2.59773
deletion	chr1	50834401	50836200	1800	0.28598
deletion	chr1	51180401	51182200	1800	0.0416819
deletion	chr1	51380201	51381800	1600	0.485631
deletion	chr1	51542301	51547600	5300	0.836095
duplication	chr1	51600001	51659500	59500	2.50395
deletion	chr1	51757001	51763000	6000	0.953554
duplication	chr1	51985201	52002500	17300	2.51463
duplication	chr1	53632801	53667200	34400	2.59971
deletion	chr1	53764201	53766600	2400	0.413121
duplication	chr1	54715501	54789900	74400	2.53829
duplication	chr1	54864801	54878500	13700	2.94564
duplication	chr1	55607601	55613500	5900	2.90052
deletion	chr1	56088001	56090300	2300	1.07788
duplication	chr1	58353701	58364800	11100	3.05868
duplication	chr1	59055901	59116900	61000	2.70934
duplication	chr1	59722401	59756700	34300	2.64188
duplication	chr1	60101501	60118700	17200	2.69578
duplication	chr1	60575601	60638300	62700	2.79496
duplication	chr1	61209001	61216200	7200	2.61257
duplication	chr1	62654001	62658200	4200	4.37384
duplication	chr1	63410301	63425600	15300	2.5146
duplication	chr1	63781901	63796300	14400	2.61282
duplication	chr1	64021101	64040100	19000	4.54828
deletion	chr1	64359001	64362600	3600	1.25327
deletion	chr1	64968501	64978000	9500	1.39509
deletion	chr1	65563601	65566400	2800	0.636445
duplication	chr1	67254901	67258100	3200	11.3778
duplication	chr1	67422301	67425100	2800	8.38956
duplication	chr1	67658401	67671500	13100	2.7425
duplication	chr1	68516401	68527600	11200	2.67667
duplication	chr1	68671801	68731400	59600	2.57065
duplication	chr1	68900901	68905500	4600	2.83382
duplication	chr1	69225601	69242100	16500	2.61199
duplication	chr1	69753701	69759800	6100	2.7976
duplication	chr1	71425101	71430600	5500	2.86567
deletion	chr1	71491201	71497000	5800	1.11628
duplication	chr1	71509301	71535900	26600	2.76782
duplication	chr1	71861601	71869000	7400	2.76979
deletion	chr1	72589501	72594300	4800	1.08411
deletion	chr1	72911101	72912200	1100	0.210932
deletion	chr1	73340301	73345800	5500	0.783882
duplication	chr1	73585601	73589100	3500	4.46377
deletion	chr1	74016001	74028400	12400	1.45546
duplication	chr1	74798301	74811100	12800	4.82851
duplication	chr1	74813501	74820400	6900	3.09682
duplication	chr1	75156801	75162800	6000	3.83502
duplication	chr1	75203401	75210900	7500	4.26748
duplication	chr1	75399101	75404700	5600	2.65489
duplication	chr1	76281601	76288800	7200	2.73636
duplication	chr1	76387901	76397600	9700	2.76948
duplication	chr1	76478001	76486400	8400	2.52213
deletion	chr1	76799401	76801200	1800	0.494385
duplication	chr1	77585201	77591800	6600	3.78182
duplication	chr1	77631701	77635300	3600	6.39717
duplication	chr1	77639701	77649900	10200	3.95117
duplication	chr1	77707201	77710500	3300	8.57822
duplication	chr1	77712201	77719300	7100	6.68584
duplication	chr1	77815301	77834900	19600	2.96537
duplication	chr1	77835501	77842400	6900	3.06143
duplication	chr1	77948001	77952000	4000	11.539
deletion	chr1	78208701	78214000	5300	0.778355
deletion	chr1	78418201	78420300	2100	0.625375
duplication	chr1	78561901	78583500	21600	2.55944
duplication	chr1	79212101	79220400	8300	2.80249
duplication	chr1	79406501	79421500	15000	2.65733
deletion	chr1	79522001	79524100	2100	0.890846
deletion	chr1	79539101	79545300	6200	0.99377
duplication	chr1	79994101	80000800	6700	2.77786
deletion	chr1	81204501	81207900	3400	1.0422
deletion	chr1	81732401	81734400	2000	0.320508
deletion	chr1	81871201	81874100	2900	0.941803
deletion	chr1	81899101	81904600	5500	0.994118
duplication	chr1	84196501	84299700	103200	2.5213
duplication	chr1	84393001	84399400	6400	2.95433
duplication	chr1	84696701	84702700	6000	3.26436
deletion	chr1	86101501	86103300	1800	0.058648
duplication	chr1	86673901	86678100	4200	2.8966
duplication	chr1	88614201	88620500	6300	2.55911
duplication	chr1	88630701	88635000	4300	2.70994
duplication	chr1	89072501	89076900	4400	2.96606
deletion	chr1	89929101	89930300	1200	0.0447263
duplication	chr1	90840301	90846500	6200	2.89288
duplication	chr1	90962601	90995200	32600	2.56322
duplication	chr1	91125601	91133500	7900	2.63392
deletion	chr1	92154201	92156600	2400	0.0389003
duplication	chr1	93344001	93349700	5700	2.8275
deletion	chr1	93425901	93431100	5200	1.35681
duplication	chr1	93674101	93682900	8800	2.57608
deletion	chr1	95643001	95647300	4300	1.23892
deletion	chr1	96153101	96155900	2800	0.812631
duplication	chr1	97986401	97997600	11200	2.96761
deletion	chr1	98376401	98381200	4800	1.14137
duplication	chr1	98705801	98718000	12200	2.74858
duplication	chr1	98942501	98948200	5700	2.84011
deletion	chr1	99209501	99212000	2500	1.24188
duplication	chr1	99256101	99263100	7000	2.57656
deletion	chr1	99355201	99361100	5900	1.3673
deletion	chr1	99479601	99480800	1200	0.0615947
deletion	chr1	99491701	99496200	4500	1.25974
duplication	chr1	100083001	100092900	9900	2.56637
duplication	chr1	103279101	103346600	67500	2.55665
duplication	chr1	103403601	103413300	9700	3.05234
duplication	chr1	103419301	103458000	38700	2.87484
duplication	chr1	103981601	104003200	21600	2.64559
duplication	chr1	104033601	104051800	18200	2.73114
duplication	chr1	104690101	104698300	8200	3.20027
duplication	chr1	106040801	106056800	16000	2.82963
duplication	chr1	106483601	106543000	59400	2.74502
duplication	chr1	106563201	106572000	8800	2.94416
duplication	chr1	107369101	107386700	17600	2.71709
duplication	chr1	109061101	109075500	14400	2.60948
deletion	chr1	109661901	109663100	1200	0.233626
duplication	chr1	109737101	109742800	5700	2.62598
deletion	chr1	110378701	110380100	1400	0.207442
duplication	chr1	110467301	110475600	8300	2.69759
duplication	chr1	110694601	110705500	10900	8.47172
duplication	chr1	110707501	110712900	5400	7.20258
duplication	chr1	110713901	110716200	2300	6.83223
duplication	chr1	112669101	112677400	8300	4.31912
duplication	chr1	113429001	113432200	3200	9.80387
duplication	chr1	113681301	113693400	12100	11.4042
duplication	chr1	113989901	113999600	9700	3.31873
duplication	chr1	115052401	115056900	4500	6.43323
duplication	chr1	115106701	115154700	48000	2.60194
duplication	chr1	115281901	115288700	6800	9.12759
deletion	chr1	116524401	116526000	1600	0.716353
duplication	chr1	116918101	116925200	7100	4.45091
deletion	chr1	116939801	116941700	1900	0.796602
duplication	chr1	117026201	117030800	4600	2.67911
duplication	chr1	117765801	117798200	32400	2.82001
duplication	chr1	119171101	119240500	69400	2.50087
duplication	chr1	119699201	119704100	4900	2.76944
deletion	chr1	121053101	121058000	4900	1.32027
duplication	chr1	122404701	122461600	56900	3.43399
deletion	chr1	122807601	122809900	2300	0.102883
duplication	chr1	122900801	122908400	7600	4.1933
duplication	chr1	122990701	123003000	12300	2.52231
deletion	chr1	123681701	123697000	15300	1.35966
duplication	chr1	123808201	123814000	5800	6.72327
duplication	chr1	123888801	123896600	7800	2.59899
deletion	chr1	124160601	124165700	5100	1.2731
deletion	chr1	126408801	126412000	3200	1.15372
deletion	chr1	126740901	126748300	7400	1.32068
duplication	chr1	127486601	127530200	43600	2.56091
duplication	chr1	127887801	127950500	62700	2.63999
duplication	chr1	128387901	128402400	14500	2.94913
duplication	chr1	128508101	128521000	12900	2.72954
duplication	chr1	129818401	129822800	4400	3.08811
duplication	chr1	131131701	131136900	5200	2.7789
duplication	chr1	131913901	131994300	80400	2.54084
duplication	chr1	132808101	132827700	19600	2.71259
deletion	chr1	133208501	133219000	10500	1.31028
duplication	chr1	134485301	134499800	14500	2.92304
duplication	chr1	135627101	135638300	11200	8.04271
duplication	chr1	136169501	136181200	11700	2.55914
duplication	chr1	136281401	136301600	20200	2.70991
duplication	chr1	136643901	136685000	41100	2.89134
duplication	chr1	136688601	136724200	35600	2.58483
duplication	chr1	136834801	136843700	8900	3.03612
duplication	chr1	137901401	137915500	14100	4.16719
deletion	chr1	138977601	138979000	1400	0.0767876
duplication	chr1	139253501	139259800	6300	5.01593
duplication	chr1	139340401	139342500	2100	3.48365
duplication	chr1	139373801	139377800	4000	3.66116
duplication	chr1	139444601	139480500	35900	2.66729
deletion	chr1	139939801	139941400	1600	0.204368
deletion	chr1	140408201	140409700	1500	0.122365
duplication	chr1	140472701	140481800	9100	2.51384
deletion	chr1	140853301	140855200	1900	0.663314
deletion	chr1	141037701	141041000	3300	1.19641
deletion	chr1	141153401	141167700	14300	1.45703
deletion	chr1	141368301	141372800	4500	1.20029
duplication	chr1	142098801	142159400	60600	2.52193
duplication	chr1	142302601	142308200	5600	2.62075
deletion	chr1	142481901	142483800	1900	0.863109
deletion	chr1	143235701	143250200	14500	1.46422
duplication	chr1	143449001	143453800	4800	2.82776
duplication	chr1	144855501	144864800	9300	2.54956
deletion	chr1	146823301	146831300	8000	1.40002
duplication	chr1	147241201	147254800	13600	2.69402
deletion	chr1	147917001	147921100	4100	1.11778
deletion	chr1	148357701	148362400	4700	1.19213
deletion	chr1	148407401	148423800	16400	1.02616
deletion	chr1	148486701	148498700	12000	1.43497
deletion	chr1	148962001	148967300	5300	0.295358
deletion	chr1	149293001	149298800	5800	1.45621
deletion	chr1	149306601	149310700	4100	1.28643
duplication	chr1	149861001	149865200	4200	2.91146
deletion	chr1	149936401	149951200	14800	1.36067
duplication	chr1	150395001	150403200	8200	2.71336
deletion	chr1	150466101	150469700	3600	1.26698
duplication	chr1	152023201	152026400	3200	4.02274
duplication	chr1	152323901	152331900	8000	3.0434
duplication	chr1	153647001	153673600	26600	2.83116
duplication	chr1	154303501	154306300	2800	3.56175
deletion	chr1	156776901	156779200	2300	0.0814201
duplication	chr1	157412101	157424800	12700	2.91007
duplication	chr1	157430101	157435100	5000	3.7308
deletion	chr1	157726901	157730300	3400	0.0467088
deletion	chr1	158306901	158309200	2300	1.02963
deletion	chr1	159410001	159412900	2900	0.0846734
deletion	chr1	159718501	159721900	3400	1.27746
deletion	chr1	159726201	159736400	10200	1.37649
deletion	chr1	159757101	159766300	9200	1.36368
deletion	chr1	160268401	160275500	7100	1.14333
deletion	chr1	160555201	160559600	4400	0.0428919
deletion	chr1	161368201	161372800	4600	0.199682
duplication	chr1	161725501	161729600	4100	2.7759
deletion	chr1	161744501	161745900	1400	0.178603
deletion	chr1	163289401	163295700	6300	0.564837
deletion	chr1	163481201	163488000	6800	1.19681
deletion	chr1	164084901	164089400	4500	1.31222
duplication	chr1	164758201	164765000	6800	2.74545
duplication	chr1	165031301	165057300	26000	2.65298
duplication	chr1	165146001	165190500	44500	2.52757
duplication	chr1	167101301	167110900	9600	2.96012
duplication	chr1	167292901	167299700	6800	3.04319
duplication	chr1	167498701	167513900	15200	2.61713
duplication	chr1	168296701	168310500	13800	2.59762
duplication	chr1	168543501	168565400	21900	2.61617
duplication	chr1	169261401	169269100	7700	2.67468
duplication	chr1	169349601	169357600	8000	2.5378
duplication	chr1	169391701	169433400	41700	2.56308
duplication	chr1	169787701	169801600	13900	2.79568
deletion	chr1	171026301	171027900	1600	0.0454216
duplication	chr1	171320901	171324500	3600	2.87118
duplication	chr1	171701801	171715500	13700	2.89954
deletion	chr1	173549501	173555100	5600	1.25551
duplication	chr1	174264101	174282500	18400	2.83759
duplication	chr1	174479401	174487300	7900	2.67672
duplication	chr1	174615401	174620900	5500	2.79263
duplication	chr1	175041801	175048800	7000	2.94597
deletion	chr1	175348401	175353700	5300	0.581558
duplication	chr1	175395701	175418300	22600	2.67254
duplication	chr1	175568101	175576100	8000	3.07713
duplication	chr1	176485301	176487100	1800	24.6204
duplication	chr1	178294701	178362500	67800	2.58465
duplication	chr1	178855301	178903300	48000	2.64914
duplication	chr1	179880401	179891200	10800	2.65208
deletion	chr1	180111001	180121900	10900	1.42571
duplication	chr1	180358601	180374800	16200	2.72111
duplication	chr1	181791301	181796600	5300	3.03671
duplication	chr1	181818901	181846000	27100	3.05059
duplication	chr1	182215701	182223000	7300	2.66155
duplication	chr1	184468401	184503200	34800	2.50046
duplication	chr1	185899701	185902400	2700	9.58593
duplication	chr1	186777101	186787800	10700	2.52931
deletion	chr1	186787801	186788900	1100	0.080077
duplication	chr1	186792401	186804100	11700	2.72248
deletion	chr1	189513801	189518100	4300	0.653375
duplication	chr1	189558901	189602000	43100	2.66445
duplication	chr1	189605801	189616600	10800	2.70018
deletion	chr1	191737201	191740500	3300	0.885415
duplication	chr1	191996401	192002600	6200	12.0755
deletion	chr1	192059601	192071600	12000	1.18742
duplication	chr1	192197901	192218100	20200	2.58485
deletion	chr1	192577001	192579000	2000	0.947051
duplication	chr1	192752101	192757600	5500	2.72701
deletion	chr1	192780701	192786800	6100	1.42091
deletion	chr1	193753101	193754400	1300	0.374174
deletion	chr1	193963201	193970600	7400	1.07926
deletion	chr1	194081601	194097300	15700	1.16223
deletion	chr1	194823201	194839600	16400	1.39768
duplication	chr1	194862601	194875800	13200	2.56739
duplication	chr2	116601	126600	10000	2.55611
deletion	chr2	1057701	1063200	5500	0.0466274
deletion	chr2	1096201	1099700	3500	1.0273
deletion	chr2	1339201	1340900	1700	0.482212
duplication	chr2	2032301	2055700	23400	2.54897
duplication	chr2	2270201	2278700	8500	2.69245
deletion	chr2	3866901	3875800	8900	0.950708
deletion	chr2	4476401	4478200	1800	0.283391
duplication	chr2	5244501	5273000	28500	2.51961
duplication	chr2	6701501	6715300	13800	2.53458
duplication	chr2	7042001	7047600	5600	5.42152
deletion	chr2	7269601	7274900	5300	1.21262
deletion	chr2	7411101	7414300	3200	1.01839
duplication	chr2	8465701	8470300	4600	3.24552
duplication	chr2	8475101	8479000	3900	3.49431
duplication	chr2	8572401	8652100	79700	2.60915
duplication	chr2	9546301	9563700	17400	2.7659
duplication	chr2	10249301	10297700	48400	2.6619
duplication	chr2	10378201	10389100	10900	2.55446
deletion	chr2	11353501	11356000	2500	0.971338
duplication	chr2	11356001	11368700	12700	2.56362
duplication	chr2	11381101	11429500	48400	2.58223
duplication	chr2	12502101	12508500	6400	2.6922
deletion	chr2	12542401	12548600	6200	1.3868
duplication	chr2	14043501	14056200	12700	2.51856
duplication	chr2	14058101	14116600	58500	2.63861
duplication	chr2	14119401	14169700	50300	2.52794
duplication	chr2	14220901	14241600	20700	2.51531
duplication	chr2	14315501	14407800	92300	2.51835
deletion	chr2	14843201	14849200	6000	1.31641
duplication	chr2	15249201	15312200	63000	2.52577
duplication	chr2	15703701	15724700	21000	2.90746
duplication	chr2	15763201	15767600	4400	4.20946
duplication	chr2	16004501	16097600	93100	2.63634
duplication	chr2	17222801	17236300	13500	3.30596
duplication	chr2	17239801	17255800	16000	2.79531
deletion	chr2	18006201	18007300	1100	0.0688657
duplication	chr2	19671601	19682600	11000	3.02283
duplication	chr2	20158301	20216000	57700	2.8364
deletion	chr2	20949101	20953400	4300	1.29526
deletion	chr2	20972301	20979300	7000	1.46885
duplication	chr2	22638901	22647100	8200	2.89172
duplication	chr2	22801201	22824400	23200	2.56504
duplication	chr2	22851401	22855900	4500	3.06706
duplication	chr2	22895901	22900500	4600	3.06021
duplication	chr2	23315301	23321700	6400	2.87928
duplication	chr2	24034601	24042500	7900	2.84838
duplication	chr2	24284801	24295200	10400	2.58854
duplication	chr2	24298601	24349900	51300	2.56296
duplication	chr2	24450301	24468400	18100	2.57158
deletion	chr2	24561801	24586700	24900	0.82328
duplication	chr2	24896501	24919500	23000	2.88999
duplication	chr2	25023401	25038700	15300	2.59079
duplication	chr2	25097801	25111000	13200	2.62508
duplication	chr2	25779601	25788300	8700	3.02049
deletion	chr2	26740801	26742500	1700	0.750167
deletion	chr2	27313101	27318800	5700	1.47635
duplication	chr2	28030101	28040000	9900	2.55075
duplication	chr2	29987301	29998200	10900	2.63817
duplication	chr2	30998601	31064900	66300	2.71207
duplication	chr2	31248201	31256200	8000	11.8318
deletion	chr2	31469801	31471900	2100	1.07862
duplication	chr2	31893801	31904000	10200	2.73712
deletion	chr2	32223401	32228500	5100	1.11137
duplication	chr2	32301101	32377400	76300	2.55796
duplication	chr2	33416901	33428500	11600	2.67544
deletion	chr2	33669401	33671400	2000	0.425355
duplication	chr2	34507801	34527500	19700	2.75086
duplication	chr2	39423801	39437200	13400	2.81214
duplication	chr2	40858301	40870600	12300	2.7485
deletion	chr2	41244401	41249600	5200	0.588302
duplication	chr2	41757401	41796100	38700	2.5914
duplication	chr2	41906901	41913500	6600	2.70387
duplication	chr2	42834601	42882400	47800	2.85096
duplication	chr2	43421401	43433800	12400	2.81826
duplication	chr2	43519701	43523400	3700	3.23988
duplication	chr2	44027701	44049900	22200	2.50638
duplication	chr2	44928701	44958300	29600	2.71784
duplication	chr2	45356101	45387600	31500	2.68306
duplication	chr2	45421001	45441700	20700	2.74
duplication	chr2	45479901	45492900	13000	2.55594
duplication	chr2	46516501	46553500	37000	2.55754
duplication	chr2	47497701	47510800	13100	2.77773
duplication	chr2	47532101	47545100	13000	2.97951
deletion	chr2	47817301	47823000	5700	0.970058
duplication	chr2	48384801	48388600	3800	3.05462
duplication	chr2	48537401	48581900	44500	2.87401
duplication	chr2	48613301	48632100	18800	3.03098
duplication	chr2	49641101	49648100	7000	2.7712
duplication	chr2	49688901	49694800	5900	7.74009
duplication	chr2	49699701	49711900	12200	8.05219
duplication	chr2	49713201	49723400	10200	6.301
duplication	chr2	50033901	50037400	3500	3.08732
duplication	chr2	50235901	50243900	8000	2.68689
duplication	chr2	50433501	50456300	22800	2.90277
duplication	chr2	50486201	50499100	12900	2.97397
duplication	chr2	52355501	52363600	8100	2.85971
deletion	chr2	52625101	52628200	3100	0.227307
duplication	chr2	52715401	52727000	11600	2.52663
duplication	chr2	52960301	52964800	4500	3.12156
duplication	chr2	53362601	53374000	11400	3.01013
deletion	chr2	53492501	53494200	1700	0.0742645
duplication	chr2	53782901	53795000	12100	4.06919
duplication	chr2	54046301	54049300	3000	3.1135
duplication	chr2	54303001	54360200	57200	2.54738
duplication	chr2	54361801	54403700	41900	2.58225
duplication	chr2	54967701	54974000	6300	2.71909
duplication	chr2	54977101	54988500	11400	2.67167
deletion	chr2	55398801	55403900	5100	1.21796
deletion	chr2	56225301	56228000	2700	0.980415
duplication	chr2	56298801	56304700	5900	4.8139
duplication	chr2	56559801	56564800	5000	3.55746
duplication	chr2	56956301	56966300	10000	2.81191
deletion	chr2	58243701	58247800	4100	1.44597
duplication	chr2	58454001	58470000	16000	3.15594
duplication	chr2	59130101	59132400	2300	2.96463
duplication	chr2	59318401	59323200	4800	3.06945
duplication	chr2	59626301	59629900	3600	12.1865
deletion	chr2	60204101	60211400	7300	1.32882
duplication	chr2	60626701	60639800	13100	2.80219
duplication	chr2	60674501	60694000	19500	2.67292
duplication	chr2	61981701	61986600	4900	3.06391
deletion	chr2	62459601	62464600	5000	1.40617
duplication	chr2	62906201	62913600	7400	2.71281
duplication	chr2	63311601	63336100	24500	2.61272
deletion	chr2	64111201	64116200	5000	1.40086
duplication	chr2	64617101	64635300	18200	2.66399
duplication	chr2	64687501	64690400	2900	2.95701
deletion	chr2	66251401	66252500	1100	0.0762743
deletion	chr2	66364301	66369100	4800	0.990568
duplication	chr2	66479801	66490400	10600	3.1493
duplication	chr2	68230501	68262900	32400	2.76516
deletion	chr2	68783801	68785900	2100	0.675505
duplication	chr2	69240401	69248000	7600	2.95844
duplication	chr2	69291301	69295800	4500	3.08793
deletion	chr2	69597301	69609500	12200	1.3633
deletion	chr2	73099401	73102300	2900	1.25968
deletion	chr2	75495801	75498700	2900	1.0051
deletion	chr2	75884601	75888400	3800	0.698978
deletion	chr2	76292201	76301900	9700	1.48614
duplication	chr2	76301901	76308300	6400	11.1758
duplication	chr2	78378001	78433900	55900	2.66514
deletion	chr2	78582101	78584800	2700	0.800673
duplication	chr2	79171401	79181200	9800	2.57742
duplication	chr2	79492701	79499900	7200	2.69203
duplication	chr2	79683201	79712600	29400	2.78685
duplication	chr2	79750601	79760700	10100	2.77193
duplication	chr2	80306101	80308700	2600	10.6015
duplication	chr2	80602801	80666900	64100	2.6745
deletion	chr2	80825701	80829000	3300	1.04005
duplication	chr2	81742601	81745600	3000	16.8971
deletion	chr2	82089401	82093100	3700	1.22616
deletion	chr2	82112801	82125500	12700	1.41996
duplication	chr2	83028401	83037900	9500	2.50996
duplication	chr2	83525801	83550600	24800	2.82885
duplication	chr2	83831401	83853100	21700	2.66591
deletion	chr2	84399301	84417000	17700	1.49969
deletion	chr2	85865201	85868300	3100	0.0267373
deletion	chr2	86687101	86698600	11500	1.12888
deletion	chr2	89395201	89404500	9300	0.801549
duplication	chr2	89670301	89673500	3200	3.12239
duplication	chr2	89780101	89788700	8600	2.86822
duplication	chr2	89976201	89983700	7500	2.68107
duplication	chr2	90234801	90245100	10300	3.13856
duplication	chr2	90587801	90593900	6100	2.98005
duplication	chr2	90596001	90653900	57900	2.5513
duplication	chr2	90660101	90665100	5000	2.8759
duplication	chr2	91935301	91955200	19900	3.14043
deletion	chr2	92672701	92675200	2500	1.10456
duplication	chr2	93509801	93516500	6700	2.82736
deletion	chr2	93925301	93931900	6600	1.40857
deletion	chr2	94049801	94053000	3200	0.96128
duplication	chr2	94614801	94626900	12100	3.4752
deletion	chr2	95991901	96002200	10300	1.42261
deletion	chr2	96062101	96063200	1100	0.204167
duplication	chr2	96451901	96481900	30000	2.7575
deletion	chr2	96944601	96947700	3100	0.738691
duplication	chr2	97101201	97130400	29200	2.60633
duplication	chr2	97922101	98020700	98600	2.66046
deletion	chr2	98020701	98022200	1500	0.0172912
duplication	chr2	98468901	98519700	50800	2.72165
duplication	chr2	98524601	98545800	21200	2.62845
duplication	chr2	98546601	98555400	8800	2.66056
deletion	chr2	99233901	99241300	7400	1.15209
deletion	chr2	99958001	99962400	4400	0.961485
deletion	chr2	100003801	100009200	5400	0.931806
duplication	chr2	101120701	101125600	4900	2.68733
duplication	chr2	101398901	101405400	6500	2.56318
deletion	chr2	101522201	101526700	4500	1.31551
duplication	chr2	102489001	102503500	14500	2.84521
duplication	chr2	102518801	102529400	10600	2.58458
duplication	chr2	102666301	102668700	2400	3.29581
duplication	chr2	102673701	102678200	4500	3.42252
duplication	chr2	102684301	102744100	59800	2.71852
duplication	chr2	102844701	102847900	3200	3.16254
duplication	chr2	102968101	102991300	23200	2.95681
deletion	chr2	103481201	103486700	5500	1.3383
duplication	chr2	103813401	103822700	9300	2.77382
deletion	chr2	104318001	104320500	2500	0.831737
deletion	chr2	105650801	105656300	5500	1.29706
duplication	chr2	105997801	106017100	19300	2.8776
deletion	chr2	108851501	108857200	5700	1.02121
duplication	chr2	109159901	109227400	67500	2.78151
duplication	chr2	109654301	109664900	10600	2.74859
duplication	chr2	110062901	110076600	13700	2.71184
deletion	chr2	110231101	110237500	6400	0.897139
deletion	chr2	110243301	110247900	4600	1.22533
duplication	chr2	110522901	110528100	5200	2.94459
duplication	chr2	110982601	111017000	34400	2.80037
duplication	chr2	111036001	111043900	7900	2.79696
deletion	chr2	111237801	111243400	5600	1.38709
deletion	chr2	111267301	111270400	3100	1.15705
deletion	chr2	111566201	111568700	2500	1.25471
duplication	chr2	111752401	111769400	17000	2.70518
duplication	chr2	111774701	111803000	28300	2.5617
duplication	chr2	112194001	112196600	2600	3.40171
duplication	chr2	113542401	113557600	15200	2.94492
deletion	chr2	113991501	114004100	12600	1.1153
deletion	chr2	114710901	114713500	2600	0.377309
duplication	chr2	114901101	114909400	8300	2.79759
duplication	chr2	114919101	114928600	9500	2.67827
duplication	chr2	114956201	114964800	8600	2.79957
duplication	chr2	116382501	116394500	12000	2.83404
duplication	chr2	116456601	116472600	16000	2.91659
deletion	chr2	116780301	116787200	6900	1.17553
duplication	chr2	117714201	117726500	12300	3.03066
duplication	chr2	117844901	117896500	51600	2.55317
deletion	chr2	118619901	118625100	5200	1.45188
deletion	chr2	118823401	118830400	7000	1.47848
duplication	chr2	119599801	119603300	3500	21.4382
duplication	chr2	120926301	120940100	13800	2.59155
duplication	chr2	121130201	121143200	13000	2.70595
duplication	chr2	121310001	121325300	15300	2.70487
deletion	chr2	121458801	121461800	3000	1.16424
deletion	chr2	121702501	121709800	7300	1.44454
deletion	chr2	122089701	122094800	5100	1.34542
duplication	chr2	122631401	122636600	5200	2.93727
duplication	chr2	122643001	122802900	159900	2.56457
deletion	chr2	123190001	123197400	7400	1.34598
deletion	chr2	123262801	123268400	5600	1.4054
deletion	chr2	123449201	123455000	5800	1.21023
deletion	chr2	123825001	123828600	3600	1.14648
deletion	chr2	123846901	123853900	7000	1.42721
deletion	chr2	124338301	124343400	5100	1.42198
duplication	chr2	125686301	125695500	9200	2.98314
deletion	chr2	125818301	125832400	14100	1.48748
duplication	chr2	126128501	126139800	11300	2.82503
duplication	chr2	126164601	126182500	17900	2.57826
duplication	chr2	126203001	126221500	18500	2.94525
duplication	chr2	127223101	127246400	23300	2.75113
duplication	chr2	127262801	127289200	26400	2.81926
duplication	chr2	127657601	127665900	8300	3.32495
duplication	chr2	128069201	128072700	3500	3.29336
duplication	chr2	128497701	128509900	12200	2.69753
duplication	chr2	129021401	129031900	10500	2.7258
duplication	chr2	129067701	129096000	28300	2.61346
duplication	chr2	129316301	129322500	6200	2.67841
duplication	chr2	129569901	129572800	2900	3.08029
duplication	chr2	130688501	130710400	21900	2.70559
duplication	chr2	130734001	130753900	19900	2.53716
duplication	chr2	130758001	130763200	5200	2.98431
deletion	chr2	131068701	131069800	1100	0.150862
deletion	chr2	131267701	131269600	1900	0.625297
duplication	chr2	131390801	131442900	52100	2.61435
duplication	chr2	132659301	132667300	8000	2.55844
deletion	chr2	134233401	134239900	6500	1.11831
duplication	chr2	134689201	134703700	14500	2.85383
duplication	chr2	134758101	134769600	11500	2.80448
deletion	chr2	135889901	135895100	5200	1.32138
deletion	chr2	136055601	136059500	3900	1.05402
duplication	chr2	136201801	136250200	48400	2.60371
deletion	chr2	136508801	136513400	4600	1.01396
duplication	chr2	136515501	136529600	14100	2.5734
deletion	chr2	137299601	137309100	9500	1.49755
duplication	chr2	137752101	137758200	6100	2.94653
duplication	chr2	138284401	138303800	19400	2.71568
duplication	chr2	139592701	139595500	2800	3.3422
deletion	chr2	140573701	140583300	9600	1.44516
duplication	chr2	141312301	141330800	18500	2.81663
deletion	chr2	141458801	141462700	3900	1.25278
duplication	chr2	141555801	141589000	33200	2.68751
duplication	chr2	145357401	145367300	9900	2.66026
deletion	chr2	145870901	145883500	12600	1.29111
deletion	chr2	146134801	146138700	3900	1.1579
deletion	chr2	148237901	148243300	5400	0.425725
duplication	chr3	383101	398200	15100	2.51707
duplication	chr3	858201	864700	6500	3.10117
deletion	chr3	1099601	1102500	2900	1.35047
deletion	chr3	1829301	1834800	5500	1.40005
duplication	chr3	2318101	2399500	81400	2.64157
duplication	chr3	2946601	2970100	23500	2.63343
duplication	chr3	3849401	3864300	14900	2.50842
duplication	chr3	4084501	4092400	7900	2.64078
deletion	chr3	4092401	4096700	4300	1.34536
duplication	chr3	6180301	6191500	11200	2.54891
deletion	chr3	7002501	7006700	4200	1.3692
deletion	chr3	7021201	7024100	2900	1.01489
deletion	chr3	7044501	7046500	2000	0.387148
duplication	chr3	7568601	7580800	12200	2.51291
duplication	chr3	8281001	8287700	6700	2.64156
duplication	chr3	8732801	8742400	9600	2.94232
duplication	chr3	8836901	8868900	32000	2.84185
duplication	chr3	9158601	9169300	10700	2.53221
duplication	chr3	9620501	9685800	65300	2.52856
duplication	chr3	11176501	11207600	31100	2.62762
duplication	chr3	11209601	11270600	61000	2.59526
duplication	chr3	11654001	11665100	11100	4.4014
duplication	chr3	13601701	13607000	5300	2.76992
duplication	chr3	13968701	13982300	13600	3.06097
duplication	chr3	14609801	14622100	12300	2.76137
duplication	chr3	14814601	14829100	14500	2.8043
duplication	chr3	15763601	15807600	44000	2.70292
duplication	chr3	16006201	16058000	51800	2.58063
duplication	chr3	16232701	16271600	38900	2.53575
duplication	chr3	16491501	16608600	117100	2.56256
duplication	chr3	16696201	16701800	5600	3.03122
duplication	chr3	16872501	16897800	25300	2.63573
duplication	chr3	16905001	16911400	6400	2.9836
duplication	chr3	16914901	16976600	61700	2.61738
duplication	chr3	17345301	17361300	16000	2.76044
duplication	chr3	18010701	18019100	8400	2.67236
deletion	chr3	18909201	18912200	3000	1.05036
deletion	chr3	20928201	20934300	6100	1.36861
deletion	chr3	21461001	21462800	1800	1.0217
deletion	chr3	21626401	21630600	4200	1.13098
duplication	chr3	22405101	22412000	6900	2.85811
duplication	chr3	22446801	22453900	7100	3.19145
deletion	chr3	22493101	22502600	9500	1.38158
duplication	chr3	24481801	24486800	5000	2.92403
duplication	chr3	24762901	24858000	95100	2.5545
duplication	chr3	24862001	24869700	7700	2.66305
duplication	chr3	25532101	25533800	1700	3.56462
duplication	chr3	25555701	25573900	18200	2.85371
duplication	chr3	25919001	26004500	85500	2.63372
duplication	chr3	26085701	26109700	24000	2.73055
duplication	chr3	26166901	26200800	33900	2.5151
duplication	chr3	26285201	26291100	5900	2.91467
duplication	chr3	26481301	26498600	17300	2.87685
duplication	chr3	26551301	26595500	44200	3.06195
deletion	chr3	27640001	27643900	3900	0.314498
duplication	chr3	28040401	28046800	6400	2.89737
duplication	chr3	28550301	28569500	19200	3.1424
duplication	chr3	28856701	28884100	27400	2.64802
duplication	chr3	29519901	29557400	37500	2.53919
duplication	chr3	31336001	31346200	10200	2.78007
duplication	chr3	31347501	31365100	17600	2.79864
duplication	chr3	31461201	31474200	13000	2.81766
deletion	chr3	32500101	32501300	1200	0.105171
duplication	chr3	32719101	32722800	3700	2.83943
duplication	chr3	33011901	33023800	11900	2.75503
duplication	chr3	34580801	34586000	5200	2.94888
duplication	chr3	34615701	34627900	12200	2.60624
deletion	chr3	34663201	34770100	106900	1.14228
duplication	chr3	35683301	35697800	14500	2.62706
duplication	chr3	37416601	37437400	20800	2.69395
duplication	chr3	37508001	37532200	24200	2.6636
duplication	chr3	39055701	39108200	52500	2.59237
deletion	chr3	39225501	39229900	4400	1.21746
duplication	chr3	39915601	39941400	25800	2.59076
duplication	chr3	40444301	40468800	24500	2.54107
duplication	chr3	40471001	40486900	15900	2.86546
duplication	chr3	41096401	41100800	4400	8.30675
duplication	chr3	41102901	41110500	7600	8.31434
duplication	chr3	42131201	42155900	24700	2.77981
deletion	chr3	42991501	42995600	4100	1.21615
duplication	chr3	43454801	43476200	21400	2.74939
duplication	chr3	43481501	43526400	44900	2.62672
deletion	chr3	43717601	43719600	2000	0.047336
duplication	chr3	44873201	44895200	22000	2.54201
duplication	chr3	44898201	44940700	42500	2.79202
deletion	chr3	46930601	46936600	6000	1.34451
deletion	chr3	47051601	47057700	6100	1.24283
duplication	chr3	47313801	47379500	65700	2.72698
duplication	chr3	48161301	48185700	24400	2.58335
duplication	chr3	48187201	48196400	9200	2.88015
duplication	chr3	48447201	48452200	5000	2.85276
duplication	chr3	48850701	48858800	8100	2.55195
duplication	chr3	49585401	49689900	104500	2.6086
deletion	chr3	49750001	49757700	7700	1.46118
duplication	chr3	51220501	51225400	4900	3.06822
duplication	chr3	51804501	51810200	5700	2.70071
duplication	chr3	51909801	51916500	6700	2.93772
deletion	chr3	52653501	52655500	2000	0.954181
duplication	chr3	53218101	53231800	13700	2.71382
duplication	chr3	53431001	53482900	51900	2.5683
duplication	chr3	54093601	54101500	7900	2.95284
duplication	chr3	56058001	56070900	12900	2.66667
deletion	chr3	56109101	56111500	2400	1.02515
deletion	chr3	57015101	57017000	1900	0.597129
duplication	chr3	57391701	57400200	8500	2.54536
deletion	chr3	57504501	57507300	2800	0.853053
duplication	chr3	58740701	58748800	8100	2.55904
duplication	chr3	59288501	59302700	14200	2.73582
duplication	chr3	59586501	59616000	29500	2.60134
duplication	chr3	59660301	59665900	5600	2.96972
duplication	chr3	60678501	60688900	10400	3.51902
duplication	chr3	61418501	61425200	6700	2.62683
duplication	chr3	61494801	61498000	3200	3.00123
deletion	chr3	61722801	61728400	5600	1.17861
deletion	chr3	61735701	61736900	1200	0
deletion	chr3	62146101	62148400	2300	0.710981
duplication	chr3	62215301	62246100	30800	2.53105
duplication	chr3	62449801	62453400	3600	9.06997
deletion	chr3	62478001	62483900	5900	1.28712
duplication	chr3	62769901	62787300	17400	2.75692
duplication	chr3	64241501	64260100	18600	2.88773
duplication	chr3	66484301	66503600	19300	2.77601
duplication	chr3	66509201	66520600	11400	2.78226
duplication	chr3	66876001	66906700	30700	2.73698
deletion	chr3	66906701	66946800	40100	1.47852
duplication	chr3	67619401	67625600	6200	2.68581
duplication	chr3	67642501	67709000	66500	2.59631
duplication	chr3	68180901	68189800	8900	2.75226
deletion	chr3	68388201	68394900	6700	0.996492
deletion	chr3	69395101	69402800	7700	1.38137
duplication	chr3	71852201	71878600	26400	2.68055
duplication	chr3	71903401	71924200	20800	2.51189
duplication	chr3	72055601	72069000	13400	2.60263
duplication	chr3	72071901	72084300	12400	2.56416
deletion	chr3	72126901	72129200	2300	1.01464
duplication	chr3	72178201	72181300	3100	3.07485
deletion	chr3	74407201	74408800	1600	0.0505507
duplication	chr3	74490201	74499200	9000	3.10084
duplication	chr3	74513001	74548200	35200	2.52541
duplication	chr3	75201601	75214000	12400	3.1428
duplication	chr3	75219601	75235100	15500	3.22758
duplication	chr3	75239101	75255400	16300	2.8969
duplication	chr3	75956801	75980100	23300	2.83061
duplication	chr3	76263101	76286400	23300	2.64369
duplication	chr3	76289601	76385800	96200	2.52665
deletion	chr3	76806501	76815600	9100	1.33872
duplication	chr3	76944901	77000200	55300	2.71608
duplication	chr3	77063401	77119800	56400	2.67757
duplication	chr3	77390501	77403500	13000	2.68235
duplication	chr3	78813401	78836500	23100	2.69947
duplication	chr3	78864001	78874500	10500	2.65378
duplication	chr3	82096901	82103900	7000	2.77526
deletion	chr3	83566301	83570900	4600	1.40066
duplication	chr3	86414801	86430700	15900	2.66108
duplication	chr3	86950801	86960200	9400	2.72286
duplication	chr3	87617501	87627300	9800	3.24985
deletion	chr3	87748901	87750000	1100	0.0807489
duplication	chr3	87780301	87785300	5000	2.97161
duplication	chr3	91971701	91980800	9100	2.52488
deletion	chr3	92507101	92510300	3200	0.0566077
deletion	chr3	92883801	92892600	8800	1.21821
duplication	chr3	93306901	93318800	11900	3.10599
duplication	chr3	93772201	93777400	5200	2.65372
duplication	chr3	94576001	94595400	19400	2.90652
deletion	chr3	95603101	95604400	1300	0.260578
deletion	chr3	97327501	97331200	3700	1.33674
duplication	chr3	97407801	97412600	4800	2.71533
duplication	chr3	100092701	100100300	7600	2.62844
deletion	chr3	100244801	100248500	3700	1.09951
deletion	chr3	100691201	100708500	17300	1.1816
duplication	chr3	101356401	101363000	6600	2.59651
deletion	chr3	102806101	102813400	7300	1.39861
deletion	chr3	104640301	104646700	6400	1.24778
deletion	chr3	105102201	105105000	2800	0.591148
deletion	chr3	105318301	105320000	1700	0.231485
duplication	chr3	106070701	106075300	4600	2.65226
deletion	chr3	106852501	106866700	14200	1.305
deletion	chr3	106949501	106956700	7200	0.564943
deletion	chr3	107892501	107894300	1800	1.16871
duplication	chr3	110421801	110426900	5100	2.93032
duplication	chr4	23301	28900	5600	8.37706
duplication	chr4	1444301	1466100	21800	2.84238
duplication	chr4	2164101	2186500	22400	2.72621
duplication	chr4	2195901	2203400	7500	2.85859
duplication	chr4	2413101	2445400	32300	2.51655
duplication	chr4	2839001	2873600	34600	2.6104
duplication	chr4	3171701	3243300	71600	2.53669
duplication	chr4	3264301	3294400	30100	2.66569
duplication	chr4	3406001	3441600	35600	2.92042
duplication	chr4	3976101	4003900	27800	2.74855
duplication	chr4	4298401	4329300	30900	2.72948
duplication	chr4	4379001	4438000	59000	2.77028
deletion	chr4	4989301	5000100	10800	1.34955
duplication	chr4	6610301	6613500	3200	2.95353
deletion	chr4	7765101	7770300	5200	1.36772
duplication	chr4	8680201	8703700	23500	2.7317
duplication	chr4	9606901	9613900	7000	3.10505
deletion	chr4	10479001	10494000	15000	1.32784
duplication	chr4	11134201	11158500	24300	2.53039
duplication	chr4	12305301	12318200	12900	2.81815
duplication	chr4	12461501	12515100	53600	2.63197
duplication	chr4	12763001	12772400	9400	2.69266
duplication	chr4	12779201	12785300	6100	2.74704
duplication	chr4	12788401	12843000	54600	2.6097
duplication	chr4	12843401	12856300	12900	2.77493
duplication	chr4	12866801	12879800	13000	2.91879
duplication	chr4	13147201	13158800	11600	2.53342
duplication	chr4	13652901	13695800	42900	2.53073
duplication	chr4	14185501	14196500	11000	2.94123
duplication	chr4	14275201	14311700	36500	2.69246
duplication	chr4	15080401	15089200	8800	3.1142
deletion	chr4	15602901	15604900	2000	0.126315
duplication	chr4	16356401	16376300	19900	2.73986
duplication	chr4	16558401	16572700	14300	2.60559
duplication	chr4	16674001	16712000	38000	2.7034
deletion	chr4	17108701	17110200	1500	0
duplication	chr4	17455301	17475000	19700	2.9196
duplication	chr4	18005101	18017700	12600	2.91972
deletion	chr4	18683801	18689200	5400	1.11611
duplication	chr4	18998201	19000900	2700	4.46527
duplication	chr4	19393001	19399900	6900	2.94635
duplication	chr4	19525401	19532800	7400	2.57545
duplication	chr4	20296901	20303600	6700	2.72246
deletion	chr4	20555201	20561300	6100	1.47562
deletion	chr4	23516201	23520700	4500	0.942477
deletion	chr4	24096701	24098800	2100	1.17544
deletion	chr4	25258701	25265000	6300	1.47262
deletion	chr4	25711701	25714600	2900	1.09767
deletion	chr4	28127101	28143800	16700	1.47413
deletion	chr4	28816801	28817900	1100	0.16434
duplication	chr4	29098701	29117500	18800	2.70727
duplication	chr4	29775801	29783100	7300	2.84431
duplication	chr4	29905901	29913100	7200	3.51858
duplication	chr4	30092201	30097100	4900	6.39471
duplication	chr4	30115701	30136000	20300	3.00324
duplication	chr4	30269201	30273000	3800	3.16142
duplication	chr4	30457601	30482400	24800	2.60692
duplication	chr4	30626001	30633300	7300	2.96096
deletion	chr4	30996301	30998200	1900	0.58452
duplication	chr4	31953801	31962300	8500	2.63644
duplication	chr4	32669201	32696900	27700	2.67264
duplication	chr4	32923201	32932000	8800	2.95918
deletion	chr4	33510001	33518600	8600	1.4477
duplication	chr4	33758701	33778500	19800	2.99727
duplication	chr4	33834001	33890900	56900	2.76674
duplication	chr4	33979901	33996100	16200	2.91089
duplication	chr4	34373201	34396100	22900	2.6275
duplication	chr4	36626101	36641600	15500	2.78288
duplication	chr4	36739001	36756300	17300	2.9228
deletion	chr4	36798801	36818700	19900	1.06925
deletion	chr4	36857601	36859800	2200	0.842688
deletion	chr4	36868801	36871800	3000	0.848158
duplication	chr4	37143701	37154700	11000	2.94179
deletion	chr4	37291101	37295600	4500	1.43756
duplication	chr4	39190601	39239700	49100	2.58697
duplication	chr4	39456601	39470600	14000	2.63514
duplication	chr4	41309801	41313100	3300	3.32521
duplication	chr4	42332501	42339200	6700	2.6735
duplication	chr4	42743901	42753500	9600	2.53591
deletion	chr4	43109101	43121700	12600	1.35031
duplication	chr4	43132701	43148600	15900	2.7614
duplication	chr4	43810701	43819300	8600	2.72794
duplication	chr4	43955601	43960200	4600	2.67746
duplication	chr4	44298401	44305000	6600	3.1583
duplication	chr4	44315001	44338300	23300	2.99964
duplication	chr4	45604501	45606900	2400	3.92526
duplication	chr4	45673701	45676700	3000	3.45866
duplication	chr4	45698901	45717500	18600	2.88606
deletion	chr4	47782701	47785000	2300	0.91197
duplication	chr4	49551901	49564300	12400	2.98998
deletion	chr4	49692701	49695900	3200	1.27684
duplication	chr4	50021901	50036600	14700	2.74969
duplication	chr4	53219301	53224700	5400	2.93235
deletion	chr4	53295001	53296800	1800	0.364258
deletion	chr4	55131801	55134300	2500	1.04015
duplication	chr4	57733501	57744100	10600	2.56378
duplication	chr4	59743501	59763000	19500	2.74967
deletion	chr4	59784101	59789300	5200	1.28238
duplication	chr4	61073101	61075600	2500	8.6108
deletion	chr4	61075601	61078200	2600	1.05991
deletion	chr4	61101201	61109700	8500	1.42218
duplication	chr4	62369401	62417600	48200	2.65074
deletion	chr4	62564001	62566400	2400	0.0850778
deletion	chr4	63342701	63345000	2300	0.0166233
deletion	chr4	63365701	63369300	3600	0.0376247
duplication	chr4	64324901	64350900	26000	2.72126
duplication	chr4	64569401	64582700	13300	2.61733
duplication	chr4	64725401	64737500	12100	2.61877
duplication	chr4	64893501	64900800	7300	2.72318
duplication	chr4	64910201	64929400	19200	2.63669
deletion	chr4	65037101	65042400	5300	0.59087
duplication	chr4	65075101	65083900	8800	2.54096
duplication	chr4	65860701	65890600	29900	2.67465
duplication	chr4	65908201	65924800	16600	3.00183
duplication	chr4	68972801	68976900	4100	2.86778
duplication	chr4	68989001	68994600	5600	2.82918
duplication	chr4	69000401	69049500	49100	2.51677
duplication	chr4	69143201	69165900	22700	2.81549
duplication	chr4	70602801	70611900	9100	2.65425
deletion	chr4	71727901	71729100	1200	0.0900514
duplication	chr4	72128801	72133200	4400	2.94532
duplication	chr4	72727601	72731500	3900	3.46525
duplication	chr4	73319301	73368500	49200	2.69244
duplication	chr4	74460601	74465500	4900	2.74973
duplication	chr4	74549401	74553200	3800	2.92105
deletion	chr4	74800901	74807500	6600	1.19722
deletion	chr4	75016701	75018300	1600	0.374165
duplication	chr4	75403701	75415500	11800	2.71117
deletion	chr4	75429601	75446200	16600	1.46214
duplication	chr4	76002801	76020400	17600	2.89397
duplication	chr4	76021201	76068100	46900	2.71885
duplication	chr4	76209601	76232300	22700	2.67766
duplication	chr4	76234401	76330900	96500	2.60566
duplication	chr4	78101501	78139200	37700	2.60278
duplication	chr4	78285901	78291000	5100	2.72703
deletion	chr4	78486801	78487900	1100	0.0329056
duplication	chr4	78939101	78941300	2200	3.56224
duplication	chr4	78989901	79041300	51400	2.78096
duplication	chr4	80254501	80258600	4100	2.64029
deletion	chr4	81012601	81021500	8900	0.999431
duplication	chr4	82810301	82852600	42300	2.6212
deletion	chr4	82973101	82976600	3500	0.797918
duplication	chr4	83443801	83459400	15600	2.93966
duplication	chr4	83462801	83467800	5000	3.45339
duplication	chr4	83481401	83494900	13500	2.62452
duplication	chr4	83540401	83600600	60200	2.68023
duplication	chr4	84063701	84098700	35000	2.85742
duplication	chr4	85088801	85133700	44900	2.59343
duplication	chr4	85229701	85234900	5200	5.60972
deletion	chr4	85256701	85270400	13700	1.39802
duplication	chr4	85270401	85294800	24400	3.21838
duplication	chr4	85303301	85305800	2500	4.36821
duplication	chr4	85319101	85322600	3500	4.159
duplication	chr4	85422901	85428300	5400	4.85821
duplication	chr4	86392201	86400200	8000	2.64139
deletion	chr4	87630901	87642900	12000	1.42239
deletion	chr4	87644001	87656800	12800	1.49716
deletion	chr4	88466001	88477100	11100	1.2582
deletion	chr4	88559901	88567300	7400	1.16486
duplication	chr4	88635101	88644300	9200	2.62378
deletion	chr5	199301	210300	11000	1.0128
duplication	chr5	697401	708100	10700	2.7778
deletion	chr5	1060401	1061800	1400	0.145131
duplication	chr5	1501901	1531200	29300	2.53715
duplication	chr5	2584901	2587300	2400	4.89518
deletion	chr5	2809501	2817900	8400	1.31142
duplication	chr5	3091901	3113200	21300	3.05465
deletion	chr5	3545601	3556500	10900	1.41768
deletion	chr5	3780301	3790900	10600	1.24168
duplication	chr5	3898701	3923700	25000	2.77564
duplication	chr5	3981701	3984400	2700	3.12065
deletion	chr5	4369701	4374200	4500	0.0692528
duplication	chr5	6074101	6078800	4700	2.67074
duplication	chr5	6443101	6466300	23200	2.85833
duplication	chr5	7552501	7656200	103700	2.53483
duplication	chr5	8201801	8238300	36500	2.75337
duplication	chr5	8344701	8386600	41900	2.86714
duplication	chr5	8387001	8417800	30800	2.59317
deletion	chr5	8740701	8742300	1600	0.818474
duplication	chr5	8806401	8820600	14200	2.92284
deletion	chr5	8837201	8838300	1100	0.0974396
duplication	chr5	8853301	8863700	10400	2.7835
duplication	chr5	8864501	8926800	62300	2.53277
duplication	chr5	8997801	9011000	13200	2.6624
duplication	chr5	9826101	9849800	23700	2.50139
duplication	chr5	9851001	9875200	24200	2.7597
duplication	chr5	9877001	9964000	87000	2.6374
duplication	chr5	10425901	10428100	2200	2.73568
duplication	chr5	11207001	11243200	36200	2.91291
duplication	chr5	11392901	11397000	4100	3.1152
duplication	chr5	11895701	11926100	30400	2.68763
duplication	chr5	11937201	11955200	18000	2.82161
duplication	chr5	13582101	13627200	45100	2.79553
duplication	chr5	14043401	14083000	39600	3.06591
duplication	chr5	14094501	14106200	11700	2.90904
duplication	chr5	14310201	14313400	3200	8.28486
duplication	chr5	14451801	14502500	50700	2.91337
duplication	chr5	14934901	14946600	11700	2.57774
duplication	chr5	15104201	15145600	41400	2.53273
duplication	chr5	15559801	15570900	11100	2.80698
duplication	chr5	15775301	15780700	5400	2.57871
duplication	chr5	15839001	15874000	35000	2.58212
duplication	chr5	16201201	16205600	4400	7.8221
deletion	chr5	16237501	16238700	1200	0.0286141
duplication	chr5	16429601	16441900	12300	2.77195
duplication	chr5	17113101	17208100	95000	2.62162
deletion	chr5	17569401	17575800	6400	1.16047
duplication	chr5	17584601	17655900	71300	2.56635
duplication	chr5	17683201	17700900	17700	3.00489
duplication	chr5	17960901	17979100	18200	2.98878
duplication	chr5	17994601	18001000	6400	3.22716
duplication	chr5	18150201	18157000	6800	3.17185
duplication	chr5	18167701	18200600	32900	2.71793
deletion	chr5	18390701	18391900	1200	0.0838145
duplication	chr5	18705001	18729400	24400	2.64604
duplication	chr5	20888601	20904800	16200	2.57249
duplication	chr5	20905901	20910400	4500	2.76055
deletion	chr5	21263301	21275500	12200	1.46667
deletion	chr5	21604701	21610900	6200	1.37807
duplication	chr5	22693501	22749700	56200	2.55394
duplication	chr5	23107901	23117500	9600	2.69861
duplication	chr5	23485601	23513600	28000	2.52909
duplication	chr5	23579901	23597700	17800	2.89603
duplication	chr5	23809601	23880400	70800	2.66009
duplication	chr5	24588101	24614400	26300	2.79514
duplication	chr5	24915501	24945700	30200	2.56728
duplication	chr5	25179801	25182800	3000	2.98966
duplication	chr5	25257701	25288700	31000	2.87673
duplication	chr5	25324201	25334100	9900	2.9854
duplication	chr5	25541401	25547400	6000	2.91089
duplication	chr5	26264001	26270200	6200	3.08217
duplication	chr5	26502001	26509200	7200	2.91081
duplication	chr5	27079001	27111100	32100	2.82386
duplication	chr5	27282401	27310000	27600	2.66523
duplication	chr5	27406001	27484100	78100	2.58472
duplication	chr5	28245701	28285700	40000	2.60268
duplication	chr5	28289001	28294000	5000	2.9447
duplication	chr5	28749101	28786000	36900	2.60366
deletion	chr5	28853301	28855500	2200	0.017293
deletion	chr5	29292101	29293800	1700	0.582374
duplication	chr5	29309301	29313500	4200	3.03782
deletion	chr5	30432201	30437800	5600	0.0656754
deletion	chr5	30663201	30687200	24000	1.3111
duplication	chr5	31485301	31494200	8900	3.00655
deletion	chr5	31517801	31519000	1200	0
deletion	chr5	31641801	31644300	2500	0.0153871
deletion	chr5	32251901	32253600	1700	0.122564
deletion	chr5	32673101	32677500	4400	1.39483
duplication	chr5	33747501	33759000	11500	2.94711
duplication	chr5	35155801	35209100	53300	2.63653
duplication	chr5	35307701	35313800	6100	3.0385
duplication	chr5	35335201	35354500	19300	2.73771
duplication	chr5	35355101	35472900	117800	2.59934
duplication	chr5	35806601	35818000	11400	2.84789
deletion	chr5	35992701	36003600	10900	1.05597
duplication	chr5	37133401	37148000	14600	2.58664
duplication	chr5	37319801	37360400	40600	2.59095
duplication	chr5	38147601	38174600	27000	2.74431
duplication	chr5	38537301	38598900	61600	2.54076
duplication	chr5	38620301	38625300	5000	3.12246
duplication	chr5	39177601	39183400	5800	2.82843
duplication	chr5	40021801	40025900	4100	3.18753
duplication	chr5	40126001	40132500	6500	3.23094
deletion	chr5	41404001	41414200	10200	1.19221
duplication	chr5	43072601	43133000	60400	2.56916
duplication	chr5	43607201	43650800	43600	2.5452
duplication	chr5	44104901	44124600	19700	2.72395
duplication	chr5	44937701	44941400	3700	2.75745
duplication	chr5	45311401	45340700	29300	2.92205
duplication	chr5	46267701	46276800	9100	2.61499
duplication	chr5	46365401	46368300	2900	2.72562
deletion	chr5	46533601	46539500	5900	1.28565
deletion	chr5	47975701	47992600	16900	1.28169
duplication	chr5	48233901	48238000	4100	2.8803
duplication	chr5	48412401	48446200	33800	2.73371
duplication	chr5	48466901	48484300	17400	2.62483
duplication	chr5	48495401	48508700	13300	2.8309
duplication	chr5	49165801	49190300	24500	3.09458
duplication	chr5	49259801	49321400	61600	2.65426
duplication	chr5	50104001	50118500	14500	2.66226
deletion	chr5	50118501	50119800	1300	0.16112
duplication	chr5	50120301	50129800	9500	3.08126
duplication	chr5	50314101	50331600	17500	2.71343
duplication	chr5	50460201	50472900	12700	3.02506
deletion	chr5	50542501	50543800	1300	0.093409
deletion	chr5	50601201	50612100	10900	1.17449
duplication	chr5	51440201	51448800	8600	2.71893
duplication	chr5	51450201	51489600	39400	2.87382
duplication	chr5	51832501	51854500	22000	2.57541
duplication	chr5	52144701	52152700	8000	2.73743
duplication	chr5	53167801	53176500	8700	2.7887
duplication	chr5	54420401	54453300	32900	2.70836
duplication	chr5	54455201	54462300	7100	3.03552
duplication	chr5	54532701	54550700	18000	2.60042
deletion	chr5	54832601	54842200	9600	1.48199
duplication	chr5	56132601	56157200	24600	2.66277
duplication	chr5	57637101	57646800	9700	2.86462
deletion	chr5	58452001	58461200	9200	0.789936
duplication	chr6	367101	377000	9900	2.67673
duplication	chr6	876301	885000	8700	2.58177
duplication	chr6	1728001	1735800	7800	3.1492
duplication	chr6	1741601	1792400	50800	2.68852
duplication	chr6	2127901	2163900	36000	2.56064
duplication	chr6	2164801	2208700	43900	2.70236
duplication	chr6	2278101	2350000	71900	2.57482
duplication	chr6	2579201	2602100	22900	2.67698
deletion	chr6	3106701	3107900	1200	0.0163962
duplication	chr6	3195901	3198400	2500	6.98412
duplication	chr6	3820801	3832600	11800	2.54095
duplication	chr6	4549701	4564600	14900	2.86128
duplication	chr6	4633401	4661100	27700	2.63924
duplication	chr6	4699901	4731400	31500	2.72809
duplication	chr6	4732101	4750800	18700	2.78936
duplication	chr6	5149301	5152700	3400	2.93164
deletion	chr6	5418701	5420100	1400	0.177187
duplication	chr6	5482301	5486300	4000	9.01084
deletion	chr6	5534101	5537300	3200	0.729184
duplication	chr6	6067101	6089100	22000	2.66652
deletion	chr6	6488701	6494200	5500	1.06897
duplication	chr6	8693001	8696000	3000	18.8214
duplication	chr6	9253401	9266000	12600	2.96648
duplication	chr6	10167401	10232400	65000	2.64757
duplication	chr6	10410301	10419700	9400	2.82354
duplication	chr6	10657801	10665700	7900	3.1854
duplication	chr6	11595901	11600800	4900	4.22659
duplication	chr6	12709801	12759000	49200	2.74362
deletion	chr6	13051101	13053700	2600	1.15903
duplication	chr6	13505201	13528500	23300	2.56835
duplication	chr6	13652401	13661200	8800	2.57575
duplication	chr6	14393501	14402600	9100	2.75416
duplication	chr6	14406501	14420700	14200	2.73055
duplication	chr6	14434801	14449100	14300	2.96626
duplication	chr6	15092801	15096300	3500	3.22132
duplication	chr6	16223001	16267700	44700	2.64923
deletion	chr6	17948201	17949700	1500	0.25933
duplication	chr6	17949701	17956600	6900	2.89027
duplication	chr6	17992001	18000300	8300	2.774
deletion	chr6	18576801	18582200	5400	1.19436
duplication	chr6	18907001	18911300	4300	2.76869
duplication	chr6	19005701	19011800	6100	4.9965
deletion	chr6	19419401	19420600	1200	0.211065
duplication	chr6	19595601	19608700	13100	2.60022
duplication	chr6	19831001	19855000	24000	2.52339
duplication	chr6	20270301	20391800	121500	2.6883
duplication	chr6	20398801	20539600	140800	2.64932
duplication	chr6	20704701	20715500	10800	2.58624
deletion	chr6	20812701	20814600	1900	0.0294905
deletion	chr6	21027501	21028800	1300	0.265061
duplication	chr6	21551901	21568000	16100	2.52918
duplication	chr6	24165601	24170100	4500	2.78614
duplication	chr6	26156601	26184100	27500	2.69748
deletion	chr6	26588601	26597000	8400	1.06949
deletion	chr6	26916801	26924800	8000	1.22332
duplication	chr6	27071601	27266000	194400	2.52678
duplication	chr6	27361201	27373700	12500	2.56278
duplication	chr6	27837501	27841500	4000	2.87001
duplication	chr6	27994301	28005200	10900	2.67341
duplication	chr6	29304301	29388100	83800	2.64
duplication	chr6	29506601	29567100	60500	2.61483
duplication	chr6	29990901	29993600	2700	2.76394
duplication	chr6	29996701	30003500	6800	2.71699
duplication	chr6	30188001	30193100	5100	2.99083
duplication	chr6	30549401	30628000	78600	2.53001
duplication	chr6	30783101	30810100	27000	2.60589
duplication	chr6	30853301	30860600	7300	4.29751
duplication	chr6	31685301	31702000	16700	2.63207
duplication	chr6	32016701	32049900	33200	2.87465
deletion	chr6	32484801	32489600	4800	0.494925
duplication	chr6	33841501	33865100	23600	2.57684
duplication	chr6	34820901	34834900	14000	2.71087
duplication	chr7	235001	277100	42100	2.6527
duplication	chr7	277701	330700	53000	2.58505
duplication	chr7	1349401	1367000	17600	2.68132
duplication	chr7	1681301	1696100	14800	2.64421
duplication	chr7	2177401	2200100	22700	2.67439
duplication	chr7	2202401	2215900	13500	2.74231
duplication	chr7	2225001	2267000	42000	2.50466
deletion	chr7	2280301	2281400	1100	0.174842
duplication	chr7	2715301	2738400	23100	2.54443
deletion	chr7	3021201	3025900	4700	0.964505
deletion	chr7	3410001	3415600	5600	1.1588
deletion	chr7	3718701	3732800	14100	1.41757
deletion	chr7	3882601	3895600	13000	1.07128
duplication	chr7	4164601	4196900	32300	2.51876
duplication	chr7	4867001	4877200	10200	3.02028
deletion	chr7	6203601	6215400	11800	1.43335
duplication	chr7	6255601	6268900	13300	2.52397
duplication	chr7	6838601	6842300	3700	4.35159
duplication	chr7	6925901	7001900	76000	2.55048
deletion	chr7	7001901	7008800	6900	0.0224505
duplication	chr7	7355101	7433300	78200	2.64845
duplication	chr7	8307401	8312300	4900	2.7615
duplication	chr7	8748201	8752200	4000	6.90762
duplication	chr7	8833901	8838800	4900	2.79906
duplication	chr7	9517601	9534900	17300	2.83625
duplication	chr7	9676201	9690500	14300	3.19868
duplication	chr7	10527601	10535300	7700	3.32141
duplication	chr7	10766701	10780800	14100	2.90115
duplication	chr7	10954701	11031500	76800	2.59276
duplication	chr7	11051301	11059900	8600	2.97581
deletion	chr7	11172301	11187400	15100	1.25688
duplication	chr7	12062501	12074800	12300	3.00162
duplication	chr7	13017301	13030200	12900	2.52369
deletion	chr7	13030201	13031400	1200	0.0614126
duplication	chr7	13197101	13312100	115000	2.61638
duplication	chr7	13936801	13940100	3300	3.08808
deletion	chr7	14049801	14054200	4400	0.00830293
duplication	chr7	14061501	14073400	11900	2.78584
duplication	chr7	14076001	14093700	17700	2.71182
deletion	chr7	14296301	14297800	1500	0.145946
duplication	chr7	14540401	14545900	5500	2.67145
duplication	chr7	14770101	14772800	2700	4.71687
duplication	chr7	14895401	14908900	13500	2.94729
duplication	chr7	15297201	15340200	43000	2.71681
duplication	chr7	16150701	16208700	58000	2.60067
duplication	chr7	16377601	16407800	30200	2.71346
deletion	chr7	16442101	16444200	2100	0.357366
duplication	chr7	16584801	16607200	22400	2.69943
duplication	chr7	16761301	16783000	21700	2.5034
duplication	chr7	17497101	17507800	10700	2.90191
duplication	chr7	18071001	18081100	10100	2.62438
deletion	chr7	19304801	19321700	16900	1.44066
deletion	chr7	22141901	22151400	9500	1.24607
deletion	chr7	23065901	23068800	2900	0.926701
duplication	chr7	23079901	23084700	4800	3.36621
duplication	chr7	23138701	23181600	42900	2.75675
duplication	chr7	25032401	25057200	24800	2.63509
deletion	chr7	25280201	25282100	1900	0.290011
deletion	chr7	26957101	26961600	4500	1.47821
duplication	chr7	27557101	27573500	16400	2.52924
duplication	chr7	27890201	27900900	10700	2.62781
duplication	chr7	28380401	28417900	37500	2.57218
duplication	chr7	29962001	30034100	72100	2.61952
duplication	chr7	30041001	30135000	94000	2.5335
duplication	chr7	30899901	30916900	17000	2.63031
duplication	chr7	32416201	32428300	12100	2.5164
deletion	chr7	32597301	32616800	19500	1.40232
duplication	chr7	33526401	33532700	6300	2.67345
duplication	chr7	34065201	34073000	7800	2.81151
deletion	chr7	34073001	34074100	1100	0.0353893
duplication	chr7	34419901	34435500	15600	2.76165
duplication	chr7	34900401	34922500	22100	2.57993
duplication	chr7	36054601	36057300	2700	3.58154
duplication	chr7	36164801	36219300	54500	2.55119
deletion	chr8	605901	607100	1200	0.0705487
duplication	chr8	1056001	1063200	7200	2.76332
duplication	chr8	1302801	1360000	57200	2.50874
duplication	chr8	1360701	1503200	142500	2.66375
duplication	chr8	3376001	3389600	13600	2.82779
duplication	chr8	3485101	3532400	47300	2.71979
duplication	chr8	3581801	3593100	11300	2.64289
deletion	chr8	3848801	3854100	5300	1.18355
deletion	chr8	4221801	4242100	20300	1.4074
deletion	chr8	4505301	4506600	1300	0.330819
duplication	chr8	4639401	4668100	28700	2.74988
deletion	chr8	4846601	4850400	3800	0.712174
deletion	chr8	5755101	5762900	7800	1.14896
deletion	chr8	5888601	5890300	1700	0.322027
duplication	chr8	6146001	6169600	23600	2.51432
duplication	chr8	7258201	7264400	6200	3.1675
duplication	chr8	7392201	7407500	15300	2.65103
duplication	chr8	8033601	8037900	4300	9.72805
duplication	chr8	8052201	8054800	2600	11.9448
duplication	chr8	10574501	10581000	6500	4.53372
duplication	chr8	10851901	10910600	58700	2.5546
duplication	chr8	12485901	12520400	34500	2.673
duplication	chr8	13004601	13074200	69600	2.71542
duplication	chr8	13125601	13147000	21400	2.81449
duplication	chr8	13490301	13498100	7800	2.81246
duplication	chr8	13554801	13612600	57800	2.59322
duplication	chr8	14031801	14061500	29700	2.60356
duplication	chr8	14168201	14175100	6900	2.71453
duplication	chr8	14816601	14821300	4700	3.35964
duplication	chr8	15514101	15526900	12800	2.84457
duplication	chr8	15576901	15651800	74900	2.51943
duplication	chr8	15653701	15660900	7200	3.05408
duplication	chr8	17881101	17922500	41400	2.50305
duplication	chr8	18517501	18542100	24600	2.58695
duplication	chr8	18578401	18586300	7900	2.58618
deletion	chr8	19427201	19436400	9200	1.42674
duplication	chr8	19933201	20004600	71400	2.51127
duplication	chr8	20123801	20132900	9100	2.83493
duplication	chr8	20754501	20786200	31700	2.6238
duplication	chr8	20818401	20835400	17000	2.75699
deletion	chr8	21003301	21011100	7800	1.20903
deletion	chr8	21050801	21055600	4800	1.37658
duplication	chr8	24196601	24248500	51900	2.57474
deletion	chr8	24399601	24404900	5300	1.33049
duplication	chr8	25183701	25265800	82100	2.59163
deletion	chr8	25267901	25269800	1900	0.305437
duplication	chr8	25531101	25543100	12000	3.00504
deletion	chr8	25734101	25736400	2300	1.21573
deletion	chr8	25944401	25948500	4100	0.492358
deletion	chr8	26167501	26187100	19600	1.4259
deletion	chr8	26886701	26892500	5800	1.14105
duplication	chr8	28613701	28729300	115600	2.58902
duplication	chr8	28743101	28750100	7000	4.00279
duplication	chr8	28751001	28764400	13400	3.28555
duplication	chr9	484001	578900	94900	2.5418
deletion	chr9	597001	598400	1400	0.0828615
duplication	chr9	1755701	1798800	43100	2.64336
duplication	chr9	3897001	3917000	20000	2.60287
duplication	chr9	3941701	3950800	9100	2.59636
duplication	chr9	4485301	4503600	18300	2.62376
duplication	chr9	4896201	4924500	28300	2.60954
duplication	chr9	4973101	5019800	46700	2.68509
deletion	chr9	5183201	5184600	1400	0.373372
deletion	chr9	5520201	5521600	1400	0.0257256
duplication	chr9	5843801	5848600	4800	2.91294
deletion	chr9	5985901	5988700	2800	0.0336564
deletion	chr9	6110201	6112500	2300	0.113583
duplication	chr9	6216901	6321100	104200	2.79049
duplication	chr9	6751801	6760600	8800	2.85226
deletion	chr9	6760601	6762100	1500	0.118974
duplication	chr9	7481701	7502900	21200	2.75679
duplication	chr9	7583701	7588000	4300	3.24845
deletion	chr9	8448701	8453800	5100	0.920124
duplication	chr9	8948601	8954900	6300	2.98664
duplication	chr9	8957101	9026900	69800	2.61581
duplication	chr9	9187301	9191500	4200	2.71968
duplication	chr9	9533701	9628100	94400	2.63976
duplication	chr9	9640901	9693800	52900	2.50896
duplication	chr9	9695301	9737300	42000	2.58663
duplication	chr9	9882201	9889200	7000	2.97531
duplication	chr9	10397901	10419700	21800	2.98688
duplication	chr9	10422501	10469400	46900	2.73703
duplication	chr9	11032501	11048700	16200	2.78938
duplication	chr9	11884801	11891200	6400	2.64151
duplication	chr9	12116901	12128300	11400	2.71864
duplication	chr9	12498401	12554700	56300	2.59866
duplication	chr9	12680801	12682400	1600	6.88364
deletion	chr9	13227901	13229100	1200	0.0785126
deletion	chr9	13872501	13877000	4500	1.2987
duplication	chr9	13913501	13922500	9000	2.51282
duplication	chr9	14586901	14591900	5000	2.83121
deletion	chr9	14741401	14751100	9700	1.34858
deletion	chr9	15054101	15057800	3700	0.713446
duplication	chr9	15168501	15177800	9300	2.91006
deletion	chr9	15361901	15364600	2700	0.45426
deletion	chr9	15424201	15438600	14400	1.02325
deletion	chr9	15442301	15446900	4600	0.830049
duplication	chr9	15596301	15640100	43800	2.63533
duplication	chr9	15903501	15952600	49100	2.67054
duplication	chr9	16178101	16181800	3700	2.69308
duplication	chr9	16561901	16595200	33300	2.73881
duplication	chr9	18089201	18093100	3900	2.90855
deletion	chr9	18295001	18300000	5000	1.30552
duplication	chr9	18694801	18720000	25200	2.66335
deletion	chr9	19184601	19186000	1400	0.313208
duplication	chr9	19186001	19199000	13000	2.5794
duplication	chr9	20029601	20110300	80700	2.71745
duplication	chr9	21583301	21588400	5100	2.87721
duplication	chr9	21590701	21650200	59500	2.81604
deletion	chr9	21659101	21660600	1500	0.322135
duplication	chr9	21872701	21885600	12900	2.84065
deletion	chr9	22298401	22300600	2200	0.519318
duplication	chr9	22888201	22896100	7900	3.01504
deletion	chr9	23141501	23142800	1300	0.100966
duplication	chr9	23407401	23422400	15000	3.05015
duplication	chr10	86501	100900	14400	2.51615
duplication	chr10	264401	271600	7200	9.91884
duplication	chr10	315901	322500	6600	3.54729
duplication	chr10	738301	745400	7100	2.76055
duplication	chr10	1148601	1176900	28300	2.72774
duplication	chr10	2608001	2653300	45300	2.72045
duplication	chr10	2697301	2701000	3700	3.23084
duplication	chr10	3011001	3029600	18600	2.64604
duplication	chr10	3229801	3288200	58400	2.77226
duplication	chr10	3616101	3619400	3300	3.29186
duplication	chr10	3689201	3699400	10200	2.5412
deletion	chr10	4684001	4687500	3500	1.12465
duplication	chr10	4874701	4890900	16200	2.83719
duplication	chr10	6373501	6432600	59100	2.52283
deletion	chr10	6693601	6695000	1400	0.391297
duplication	chr10	6888401	6905800	17400	3.08842
duplication	chr10	7059401	7137500	78100	2.61243
duplication	chr10	7170301	7203400	33100	2.70665
duplication	chr10	7211001	7244300	33300	2.5339
deletion	chr10	7427201	7428500	1300	0.23657
duplication	chr10	7454901	7482000	27100	2.65539
duplication	chr10	8355801	8366500	10700	2.71668
duplication	chr10	8801701	8812600	10900	2.91869
deletion	chr10	8932001	8933200	1200	0.291464
duplication	chr10	9522601	9536200	13600	2.79291
duplication	chr10	9855101	9858300	3200	2.98484
duplication	chr10	9859901	9865900	6000	2.82697
duplication	chr10	10675001	10714500	39500	2.66946
duplication	chr10	10867701	10872600	4900	3.06808
duplication	chr10	11134201	11138700	4500	3.18314
duplication	chr10	13083301	13095000	11700	2.51338
duplication	chr10	14098801	14117700	18900	3.03179
deletion	chr10	15379701	15391500	11800	1.00252
deletion	chr10	15880001	15895400	15400	1.471
deletion	chr10	16232301	16249800	17500	1.4812
duplication	chr10	16363101	16414100	51000	2.93722
duplication	chr10	16505501	16564800	59300	2.59956
duplication	chr10	16773601	16836400	62800	2.61484
duplication	chr10	16837401	16852300	14900	2.51171
duplication	chr10	18370701	18382700	12000	2.55782
duplication	chr10	18416901	18430900	14000	2.68458
deletion	chr10	18576001	18578300	2300	0.776666
duplication	chr10	18733101	18747800	14700	2.91922
duplication	chr10	18751401	18766200	14800	2.57429
duplication	chr10	19139901	19163000	23100	2.64343
duplication	chr10	19268301	19291300	23000	2.64173
deletion	chr10	19352801	19374700	21900	1.17885
deletion	chr10	19517601	19527300	9700	1.14869
duplication	chr10	19873101	19876500	3400	9.24284
duplication	chr11	286401	318300	31900	2.7733
duplication	chr11	576401	588100	11700	2.64922
deletion	chr11	1007901	1009000	1100	0.118889
deletion	chr11	2426801	2434100	7300	1.46409
duplication	chr11	2470001	2484500	14500	2.75992
duplication	chr11	2873101	2899800	26700	2.75733
duplication	chr11	4484301	4491100	6800	2.62957
duplication	chr11	4491501	4576400	84900	2.54342
duplication	chr11	4582201	4589700	7500	2.76524
duplication	chr11	4595701	4610600	14900	2.74964
deletion	chr11	5827701	5831200	3500	1.0116
duplication	chr11	6076701	6093000	16300	2.72346
deletion	chr11	6283901	6288100	4200	1.11578
duplication	chr11	7920801	7925300	4500	3.04929
duplication	chr11	9143401	9158400	15000	2.72339
duplication	chr11	9230001	9256800	26800	2.76291
duplication	chr11	9257201	9333800	76600	2.56201
duplication	chr11	9346601	9384900	38300	2.81343
duplication	chr11	9387401	9395100	7700	2.85209
duplication	chr11	9467301	9492000	24700	2.69112
duplication	chr11	9543801	9579600	35800	2.60003
deletion	chr11	9973801	9976300	2500	0.560913
duplication	chr11	10451601	10473300	21700	2.59233
duplication	chr11	10601001	10622400	21400	2.61927
duplication	chr11	10629701	10637100	7400	3.4008
duplication	chr11	10759501	10766500	7000	2.85897
duplication	chr11	10858101	10898400	40300	2.60575
deletion	chr11	11353601	11355300	1700	0.636513
deletion	chr11	11498501	11504800	6300	1.23098
deletion	chr11	11901601	11907300	5700	0.0550833
duplication	chr11	13284001	13291000	7000	2.81499
deletion	chr11	13587401	13598400	11000	1.48365
deletion	chr11	14531601	14536700	5100	0.912898
deletion	chr11	14556101	14560300	4200	1.20615
duplication	chr11	14735301	14758200	22900	3.07526
deletion	chr11	15115501	15117700	2200	0.636395
duplication	chr11	15649401	15652500	3100	3.09139
deletion	chr11	15834901	15840300	5400	1.13993
deletion	chr11	15935801	15939200	3400	0.99895
duplication	chr11	16012401	16024400	12000	2.75186
duplication	chr11	16230201	16240200	10000	2.76146
duplication	chr11	16474101	16502900	28800	2.56802
deletion	chr11	16784901	16792900	8000	1.25863
deletion	chr11	17063901	17066500	2600	0.95291
deletion	chr11	17228301	17231100	2800	0.641605
deletion	chr11	18165601	18167000	1400	0.0834177
duplication	chr11	19202601	19239400	36800	2.66383
duplication	chr11	19323301	19362100	38800	2.68018
deletion	chr12	83301	86400	3100	1.13178
duplication	chr12	731801	741400	9600	2.59715
duplication	chr12	850001	860200	10200	2.92512
duplication	chr12	2305201	2312600	7400	5.08459
duplication	chr12	3506701	3610600	103900	2.51684
deletion	chr12	4173601	4175100	1500	0.0491639
duplication	chr12	4457301	4463900	6600	3.02799
deletion	chr12	4826501	4827800	1300	0.132122
duplication	chr12	4981701	5040400	58700	2.53238
duplication	chr12	5040701	5110400	69700	2.61863
duplication	chr12	5131301	5151900	20600	4.513
duplication	chr12	5584401	5600000	15600	2.73829
duplication	chr12	5617801	5687800	70000	2.75838
duplication	chr12	6074801	6085800	11000	2.93379
duplication	chr12	6368801	6425300	56500	2.63658
duplication	chr12	6961601	7004700	43100	2.77528
duplication	chr12	8624701	8630100	5400	3.1564
duplication	chr12	8808101	8824400	16300	2.70918
deletion	chr12	8849901	8851200	1300	0.156207
duplication	chr12	8954401	8961700	7300	2.88693
duplication	chr12	9508301	9512400	4100	3.40792
duplication	chr12	9519801	9530600	10800	2.74136
duplication	chr12	9744901	9755500	10600	2.83419
duplication	chr12	10366701	10395400	28700	2.78124
duplication	chr12	10885001	10900000	15000	3.32478
duplication	chr12	11004701	11021600	16900	2.56501
duplication	chr12	11223601	11249800	26200	2.60459
deletion	chr12	11404501	11416300	11800	1.27557
duplication	chr12	11717501	11771500	54000	2.55926
duplication	chr12	11791101	11806500	15400	2.8591
duplication	chr12	13537701	13571400	33700	2.68253
duplication	chr12	14600501	14613400	12900	3.01693
duplication	chr12	15261901	15316400	54500	2.65561
deletion	chr12	15428001	15433200	5200	1.35941
duplication	chr12	16439601	16484600	45000	2.53162
duplication	chr12	16513001	16534100	21100	2.85507
duplication	chr12	18591001	18596400	5400	2.89436
duplication	chr12	18598101	18607300	9200	3.24789
deletion	chr12	19085301	19089900	4600	1.38835
deletion	chr12	19247601	19261200	13600	1.48905
duplication	chr12	19421901	19440000	18100	2.76026
duplication	chr13	128201	130600	2400	7.02913
deletion	chr13	148301	151000	2700	1.11972
deletion	chr13	341701	345300	3600	0.718829
duplication	chr13	430701	461300	30600	2.55677
duplication	chr13	1041201	1095800	54600	2.55364
duplication	chr13	1195301	1201900	6600	4.0669
deletion	chr13	1808001	1809300	1300	0.102378
deletion	chr13	2556101	2568200	12100	1.21797
duplication	chr13	6040001	6056100	16100	2.65185
duplication	chr13	6058501	6071900	13400	2.90333
duplication	chr13	6075301	6080200	4900	3.16606
duplication	chr13	7240001	7249100	9100	2.81394
duplication	chr13	7256901	7264000	7100	2.96218
deletion	chr13	7626901	7633300	6400	0.989215
duplication	chr13	7793201	7829200	36000	2.76133
deletion	chr13	8052801	8076400	23600	1.06652
duplication	chr13	8495201	8526700	31500	2.5304
duplication	chr13	8666601	8674300	7700	2.9682
deletion	chr13	8892201	8903400	11200	1.45614
deletion	chr13	9827101	9829400	2300	0
duplication	chr13	10557701	10574400	16700	3.14556
duplication	chr13	10773701	10788300	14600	2.73094
duplication	chr13	11593701	11607500	13800	2.62417
duplication	chr13	12206201	12222500	16300	2.84508
deletion	chr13	12333801	12338700	4900	0.938933
deletion	chr13	12497901	12516900	19000	1.36537
deletion	chr13	12523001	12536900	13900	1.30245
duplication	chr13	12897801	12902600	4800	3.36308
duplication	chr13	12905401	12969200	63800	2.68573
duplication	chr13	13251301	13261500	10200	2.75121
duplication	chr13	13690301	13738000	47700	2.50971
duplication	chr13	14534001	14550800	16800	2.85002
deletion	chr13	14709601	14727300	17700	0.0352311
duplication	chr13	16175401	16184500	9100	2.85196
duplication	chr13	16510301	16542800	32500	2.69833
duplication	chr14	13701	17100	3400	7.71833
duplication	chr14	685301	844400	159100	2.69662
duplication	chr14	3106101	3130400	24300	2.70604
deletion	chr14	3232601	3238300	5700	0.959026
duplication	chr14	3472001	3553700	81700	2.64926
duplication	chr14	3975401	3982400	7000	2.963
duplication	chr14	4333901	4360000	26100	2.61752
duplication	chr14	4736801	4746900	10100	2.8948
deletion	chr14	4892201	4906400	14200	1.17491
duplication	chr14	6042601	6057600	15000	2.8257
deletion	chr14	6095401	6113600	18200	1.45919
duplication	chr14	6489801	6508200	18400	2.61758
duplication	chr14	6563001	6619400	56400	2.52461
duplication	chr14	6761601	6794600	33000	2.69305
duplication	chr14	6818101	6826100	8000	2.91518
duplication	chr14	6925901	6943200	17300	2.53294
duplication	chr14	7263701	7274700	11000	2.81316
duplication	chr14	7315701	7339600	23900	2.6079
duplication	chr14	7340701	7392400	51700	2.61044
duplication	chr14	7497501	7766300	268800	2.51242
deletion	chr14	7921801	7923000	1200	0.0757185
duplication	chr14	7924501	7934200	9700	2.53861
duplication	chr14	8304001	8382100	78100	2.65066
deletion	chr14	8382401	8383600	1200	0.210781
duplication	chr14	9844501	9862600	18100	3.1662
duplication	chr14	10148001	10152700	4700	5.33736
deletion	chr14	11034801	11039200	4400	1.29588
deletion	chr14	11111301	11117100	5800	1.29019
deletion	chr14	11491401	11493500	2100	0.393515
duplication	chr14	12067801	12080400	12600	2.96063
deletion	chr14	12932801	12938300	5500	0.908184
deletion	chr14	12945501	12947400	1900	0.470915
deletion	chr14	13050401	13069200	18800	1.07039
duplication	chr14	13373501	13387300	13800	2.61192
duplication	chr14	15124701	15127500	2800	16.6871
duplication	chr15	11901	83500	71600	2.51176
deletion	chr15	139001	162500	23500	1.23643
duplication	chr15	276601	288300	11700	2.99515
duplication	chr15	340101	355700	15600	2.8217
duplication	chr15	370101	384300	14200	2.60683
duplication	chr15	703401	733500	30100	2.55555
duplication	chr15	1244301	1249400	5100	3.34898
duplication	chr15	1255701	1299300	43600	2.53393
duplication	chr15	1438101	1452700	14600	2.69666
deletion	chr15	1536701	1548700	12000	1.40347
duplication	chr15	2462501	2467100	4600	3.14916
duplication	chr15	2770201	2811900	41700	2.61036
duplication	chr15	3184301	3292500	108200	2.5093
deletion	chr15	3405201	3417000	11800	1.31107
duplication	chr15	4451201	4455000	3800	3.29035
duplication	chr15	4878801	4923000	44200	2.66772
duplication	chr15	5261301	5431200	169900	2.50048
duplication	chr15	5554701	5568300	13600	2.68976
duplication	chr15	5975501	5982900	7400	3.13651
duplication	chr15	5997301	6006600	9300	2.71452
duplication	chr15	6109101	6164300	55200	2.67741
duplication	chr15	6631701	6643900	12200	2.59567
duplication	chr15	8263201	8275300	12100	2.80561
duplication	chr15	8441001	8454000	13000	2.91096
duplication	chr15	8507701	8565500	57800	2.50428
duplication	chr15	8895101	8901100	6000	3.14141
duplication	chr15	8981301	9004700	23400	2.91352
deletion	chr15	9015101	9016600	1500	0
duplication	chr15	9177201	9180500	3300	2.97016
duplication	chr15	10955701	10977200	21500	2.88451
duplication	chr15	10984601	10996300	11700	3.12994
deletion	chr15	11101401	11110000	8600	0.874616
deletion	chr15	11127301	11129200	1900	0.246424
deletion	chr15	12267301	12273400	6100	0.932919
deletion	chr15	12285901	12294700	8800	0.857283
deletion	chr15	12495801	12522400	26600	1.44162
deletion	chr15	12562801	12566300	3500	0.459531
deletion	chr16	54901	63700	8800	1.11076
duplication	chr17	1158201	1161700	3500	3.58057
deletion	chr17	2356301	2363800	7500	1.11348
deletion	chr17	3039201	3047800	8600	1.18715
deletion	chr17	3063601	3065400	1800	0.857025
deletion	chr17	4863201	4865300	2100	0.660337
duplication	chr17	5141501	5193800	52300	2.60991
duplication	chr17	5758801	5762100	3300	3.14798
duplication	chr17	5827101	5863200	36100	2.7087
deletion	chr17	5870101	5910600	40500	1.25034
deletion	chr17	5946501	5957700	11200	1.06589
duplication	chr17	6767501	6771300	3800	3.49581
duplication	chr17	6874101	6889300	15200	2.50949
deletion	chr17	7006401	7007600	1200	0.118088
deletion	chr17	7188601	7190600	2000	0.699253
deletion	chr17	7600601	7602400	1800	0.279744
duplication	chr17	7847901	7872800	24900	2.9642
duplication	chr17	7891901	7899800	7900	2.98969
deletion	chr17	8044401	8055800	11400	1.21174
deletion	chr17	8140601	8144200	3600	0.781052
duplication	chr17	8420601	8432900	12300	2.76468
duplication	chr17	8444901	8462100	17200	2.59176
duplication	chr17	8887601	8896700	9100	2.95351
duplication	chr17	8921701	8947400	25700	2.84614
deletion	chr17	9435501	9443200	7700	1.16607
duplication	chr17	10225301	10287300	62000	2.57235
duplication	chr17	10291601	10385200	93600	2.58428
duplication	chr17	10394401	10400200	5800	4.43539
duplication	chr18	18301	21000	2700	4.80737
deletion	chr18	276001	277200	1200	0.136861
deletion	chr18	469101	477100	8000	1.45446
duplication	chr18	1676801	1742200	65400	2.53385
duplication	chr18	1842301	1849800	7500	4.12363
duplication	chr18	3426601	3468300	41700	2.68099
duplication	chr18	4059001	4090300	31300	2.56835
deletion	chr18	4132101	4144000	11900	1.20734
duplication	chr18	4197301	4215100	17800	2.86647
deletion	chr18	4316201	4318600	2400	0.655447
duplication	chr18	4651701	4657100	5400	2.94743
deletion	chr18	5809801	5811100	1300	0.286707
deletion	chr18	6153201	6165400	12200	1.16496
duplication	chr18	6634501	6641800	7300	3.3026
duplication	chr18	6804801	6865700	60900	2.53771
duplication	chr18	6877101	7017400	140300	2.51583
deletion	chr18	9059501	9073700	14200	0.889206
deletion	chr18	9323501	9350000	26500	1.42119
deletion	chr18	9363001	9374300	11300	1.32388
deletion	chr18	9577601	9580700	3100	0.395555
duplication	chr18	10262701	10315600	52900	2.56837
deletion	chr18	10827601	10833900	6300	1.32405
duplication	chr18	11004101	11102300	98200	2.60128
duplication	chr19	348001	361700	13700	2.64677
deletion	chr19	2056501	2062800	6300	1.41343
duplication	chr19	3145501	3207000	61500	2.75269
deletion	chr19	4247701	4269600	21900	1.32352
duplication	chr19	4348501	4362900	14400	2.54719
duplication	chr19	4806101	4811300	5200	5.10478
duplication	chr19	4852401	4892000	39600	2.65229
duplication	chr19	4914101	4929900	15800	2.91686
duplication	chr19	5146901	5157400	10500	2.92537
duplication	chr19	5164001	5179600	15600	2.59655
duplication	chr19	5277601	5298500	20900	2.84466
duplication	chr19	6192801	6201600	8800	3.06597
duplication	chr19	6520301	6602900	82600	2.58935
duplication	chr19	6640701	6699100	58400	2.70274
duplication	chr19	7283601	7308100	24500	2.97193
duplication	chr19	7375601	7391700	16100	2.73178
duplication	chr19	7395001	7402200	7200	2.884
deletion	chr19	7606801	7615600	8800	0.816853
duplication	chr19	9221901	9254100	32200	2.95595
duplication	chr19	9297201	9315900	18700	2.5936
duplication	chr19	9803901	9947700	143800	2.64264
duplication	chr20	785001	797600	12600	2.86107
duplication	chr20	1759701	1763300	3600	8.61586
duplication	chr20	1767801	1829700	61900	2.58621
duplication	chr20	2429101	2439300	10200	2.61015
deletion	chr20	2712601	2720700	8100	1.17232
duplication	chr20	2816401	2822000	5600	8.14634
duplication	chr20	2914601	2960500	45900	2.50233
duplication	chr20	3853901	3860300	6400	10.4558
duplication	chr20	4618201	4620700	2500	11.9506
duplication	chr20	5586301	5599900	13600	2.52002
duplication	chr20	5838201	5841400	3200	17.7419
duplication	chr20	5862001	5864700	2700	17.7241
duplication	chr20	6713101	6775100	62000	2.61806
duplication	chr20	7002001	7006500	4500	3.05851
duplication	chr20	8070001	8088600	18600	2.63983
duplication	chr20	8090401	8113900	23500	2.60246
deletion	chr20	8470001	8473700	3700	1.14286
duplication	chr20	8751601	8787200	35600	2.71662
duplication	chr20	9062801	9089900	27100	2.54698
duplication	chr20	9133601	9156200	22600	2.60251
deletion	chr20	9234901	9255700	20800	1.48878
deletion	chr20	9420901	9422900	2000	0.106945
duplication	chr20	9422901	9438100	15200	2.64599
deletion	chr20	9494701	9505500	10800	0.953359
deletion	chr20	9610301	9612000	1700	0.401188
deletion	chr20	9714501	9742700	28200	1.43893
duplication	chr20	9979801	9994600	14800	2.60453
duplication	chr20	10007801	10042600	34800	2.64629
duplication	chr20	10421901	10431400	9500	2.52515
duplication	chr20	11107701	11125100	17400	2.79909
duplication	chr20	11217001	11272200	55200	2.53749
duplication	chr20	11291601	11314400	22800	2.64433
duplication	chr20	11418301	11428800	10500	2.73784
deletion	chr20	11812301	11819400	7100	1.40371
duplication	chr20	11972801	12000800	28000	2.86843
deletion	chr20	12091901	12094200	2300	0.816195
duplication	chr20	12358901	12362500	3600	3.42478
duplication	chr20	12363201	12373700	10500	3.04433
duplication	chr20	12858301	12880200	21900	2.98985
deletion	chr20	13103601	13111900	8300	1.32171
duplication	chr20	13339501	13345700	6200	2.72892
duplication	chr20	13726001	13747800	21800	2.86136
duplication	chr20	13760301	13780900	20600	2.90128
duplication	chr20	13805601	13822200	16600	2.59872
duplication	chr20	13825301	13963000	137700	2.83376
duplication	chr21	1367101	1596000	228900	2.54214
duplication	chr21	1784301	1833300	49000	2.65713
duplication	chr21	1965501	1973900	8400	3.16059
duplication	chr21	1978101	2005700	27600	2.77883
duplication	chr21	2006301	2013900	7600	2.83191
duplication	chr21	2030201	2038700	8500	2.92599
duplication	chr21	2046701	2054200	7500	3.25776
duplication	chr21	2121001	2144100	23100	2.66501
deletion	chr21	4010601	4015100	4500	0.976783
duplication	chr21	4067501	4090700	23200	2.69804
duplication	chr21	4122301	4193800	71500	2.53457
duplication	chr21	5131401	5153200	21800	2.52927
duplication	chr21	5486701	5493600	6900	2.70961
duplication	chr22	502901	552000	49100	2.69063
duplication	chr22	794901	814700	19800	2.63275
deletion	chr22	814701	819400	4700	1.19978
duplication	chr22	819401	828900	9500	2.73938
duplication	chr22	2680101	2709000	28900	2.98075
duplication	chr22	2731601	2740400	8800	3.31693
duplication	chr23	1	3400	3400	14.2457
duplication	chr23	160201	168900	8700	2.70499
deletion	chr23	319501	323800	4300	1.06809
deletion	chr23	345401	351500	6100	1.25045
deletion	chr23	822401	828000	5600	1.04715
deletion	chr23	1124701	1138500	13800	1.18165
duplication	chr23	1404401	1423500	19100	2.6226
deletion	chr23	1868001	1872700	4700	1.15824
duplication	chr23	2341201	2353300	12100	2.81057
duplication	chr23	3716901	3740500	23600	2.60863
deletion	chr23	4030201	4034500	4300	0.946513
deletion	chr23	4192301	4220300	28000	1.36099
deletion	chr23	4253501	4255600	2100	0.0476081
deletion	chr23	4973001	5000900	27900	1.3262
deletion	chr23	5162701	5164000	1300	0.155895
deletion	chr23	5207701	5209000	1300	0.15653
duplication	chr23	5268101	5281200	13100	2.68171
deletion	chr23	5482901	5484400	1500	0.275037
deletion	chr23	5500601	5503100	2500	0.375449
deletion	chr24	2947501	2952600	5100	1.24491
deletion	chr24	3322301	3329300	7000	1.01601
deletion	chr24	3817801	3824400	6600	1.02674
deletion	chr24	4950101	4955900	5800	1.02423
duplication	chr24	5086301	5089600	3300	4.48748
deletion	chr24	5247601	5249500	1900	0.444959
deletion	chr25	489601	496800	7200	1.04224
duplication	chr25	929101	933000	3900	7.24372
deletion	chr25	975101	979600	4500	0.98655
deletion	chr25	1704701	1710200	5500	0.146299
deletion	chr26	218401	219900	1500	0.364461
duplication	chr26	246101	266000	19900	2.54467
duplication	chr26	515401	529700	14300	2.68636
duplication	chr26	863201	915500	52300	2.51969
deletion	chr26	1645601	1654700	9100	1.38996
deletion	chr26	2089001	2093800	4800	0.797529
duplication	chr26	2205801	2217000	11200	2.64767
duplication	chr26	2246401	2259800	13400	2.80437
deletion	chr26	2330201	2331700	1500	0.289258
duplication	chr26	2458601	2464600	6000	2.94772
duplication	chr26	2629201	2638700	9500	3.13271
duplication	chr26	3159201	3176100	16900	2.50919
duplication	chr26	4257001	4281700	24700	2.57608
deletion	chr26	4290801	4307100	16300	1.26676
deletion	chr26	4969701	4974200	4500	0.826759
deletion	chr26	5277401	5283100	5700	1.14166
deletion	chr26	5286501	5289800	3300	0.939053
duplication	chr27	26401	29500	3100	9.96326
deletion	chr27	103101	105300	2200	0.643889
duplication	chr27	153401	158200	4800	5.52664
deletion	chr27	232201	236200	4000	0.969758
deletion	chr27	357101	361500	4400	0.666979
duplication	chr27	490601	497500	6900	3.16547
duplication	chr27	540201	543900	3700	6.69943
duplication	chr27	548601	554900	6300	6.95207
duplication	chr27	574601	576700	2100	7.62532
deletion	chr27	620301	648600	28300	1.1928
deletion	chr27	713601	715800	2200	0.794618
deletion	chr27	716901	718300	1400	0.300965
duplication	chr27	720601	727000	6400	4.72845
duplication	chr27	859701	863700	4000	11.019
duplication	chr27	1039401	1051600	12200	4.83557
duplication	chr27	1702301	1712600	10300	2.90412
duplication	chr27	1717701	1721300	3600	4.97527
deletion	chr27	2292801	2303700	10900	1.35234
duplication	chr27	2702001	2719600	17600	2.62441
duplication	chr27	2778301	2801300	23000	2.65585
duplication	chr27	3093801	3101700	7900	3.28175
duplication	chr27	3394301	3409600	15300	2.75958
duplication	chr27	4469801	4497500	27700	2.98619
deletion	chr27	4878001	4885300	7300	1.37856
duplication	chr28	582701	602500	19800	2.70842
duplication	chr28	643501	649600	6100	2.92425
duplication	chr28	724301	783300	59000	2.5078
deletion	chr28	1134501	1136400	1900	0.609461
deletion	chr28	2562201	2579700	17500	1.28409
duplication	chr28	3436301	3474200	37900	2.66083
duplication	chr28	3926001	3972600	46600	2.59416
duplication	chr28	4105101	4135100	30000	2.53693
deletion	chr28	4290101	4314100	24000	1.39908
duplication	chr28	4673801	4679900	6100	2.87154
deletion	chrLGE22C19W28_E50C23	846201	848000	1800	0.571607
duplication	chrLGE64	136901	151100	14200	2.71936
duplication	chrLGE64	293901	310600	16700	2.92666
duplication	chrLGE64	314901	319300	4400	3.90036
duplication	chrLGE64	326101	332300	6200	3.75031
duplication	chrLGE64	458801	466000	7200	3.71413
deletion	chrLGE64	491201	496600	5400	0.780057
duplication	chrLGE64	511801	514700	2900	5.37809
duplication	chrW	589101	595600	6500	1.59722
duplication	chrW	674501	687600	13100	2.13692
duplication	chrW	873501	910800	37300	1.98573
duplication	chrW	1067901	1069600	1700	2.31005
deletion	chrZ	379801	382200	2400	0.237792
deletion	chrZ	849101	854800	5700	0.411593
deletion	chrZ	2894101	2899400	5300	0.279135
deletion	chrZ	6730601	6737100	6500	0.443599
deletion	chrZ	8950001	8956600	6600	0.295629
deletion	chrZ	8964401	8966800	2400	0.229209
deletion	chrZ	15929001	15934200	5200	0.249041
deletion	chrZ	16586801	16591700	4900	0.379577
deletion	chrZ	19063301	19065200	1900	0.451731
duplication	chrZ	19272601	19276600	4000	1.70922
deletion	chrZ	19850601	19855200	4600	0.296318
deletion	chrZ	23850801	23864900	14100	0.0268218
deletion	chrZ	24534501	24541100	6600	0.310985
deletion	chrZ	25250101	25251700	1600	0.139491
deletion	chrZ	34891301	34894100	2800	0.13392
deletion	chrZ	37411901	37420800	8900	0.447324
duplication	chrZ	51866301	51875300	9000	1.72168
duplication	chrZ	52346601	52351500	4900	1.57096
deletion	chrZ	52367701	52371000	3300	0.310622
deletion	chrZ	55527701	55531600	3900	0.32639
deletion	chrZ	56525901	56527200	1300	0
deletion	chrZ	57354501	57358700	4200	0.498154
deletion	chrZ	58178401	58225400	47000	0.453438
deletion	chrZ	60406901	60410800	3900	0.365523
deletion	chrZ	67034001	67036700	2700	0.41953
deletion	chrZ	72696501	72699100	2600	0.305118
duplication	chrZ	73513101	73518000	4900	4.25254
duplication	chrZ	73929201	73932300	3100	2.8134
duplication	chrZ	75231501	75274500	43000	2.0131
duplication	chrZ	75458201	75464600	6400	3.33485
duplication	chrZ	75591401	75602300	10900	2.07544
duplication	chrZ	75743901	75750700	6800	3.03857
duplication	chrZ	75756201	75764000	7800	2.95252
duplication	chrZ	76473201	76484300	11100	2.86179
duplication	chrZ	77323701	77373100	49400	2.59341
duplication	chrZ	77678701	77683300	4600	2.43193
deletion	chrZ	77834101	77836700	2600	0.300086
duplication	chrZ	77866601	77870000	3400	3.07216
duplication	chrZ	80305601	80309900	4300	2.50222
deletion	chrZ	81203601	81215400	11800	0.416441

## Sheet: CS
CNV Type	Chr.	Start (bp)	End (bp)	CNV Size (bp)	Copy Number
duplication	chr1	101601	111300	9700	3.25065
deletion	chr1	1011401	1015200	3800	0.897249
duplication	chr1	1015201	1024500	9300	2.7949
duplication	chr1	1970201	1972300	2100	11.2866
deletion	chr1	2196101	2204700	8600	1.19834
duplication	chr1	2458201	2468900	10700	2.76397
duplication	chr1	2740101	2752900	12800	8.14935
deletion	chr1	2985901	2988900	3000	0.92502
duplication	chr1	3065101	3081200	16100	2.76493
deletion	chr1	3454101	3463000	8900	1.31147
duplication	chr1	3993801	3997400	3600	7.36226
duplication	chr1	4368501	4377500	9000	2.6365
deletion	chr1	6075301	6085800	10500	1.45024
deletion	chr1	6112001	6114600	2600	0.503449
deletion	chr1	6251201	6259200	8000	1.38957
deletion	chr1	6707601	6710200	2600	0.760418
deletion	chr1	7260601	7262000	1400	0.136639
deletion	chr1	7762601	7768500	5900	1.43346
deletion	chr1	7774701	7777200	2500	0.190427
deletion	chr1	8403001	8405700	2700	0.957858
deletion	chr1	10035401	10046000	10600	1.03802
deletion	chr1	10267101	10275100	8000	1.25994
deletion	chr1	13572401	13576000	3600	0.797554
deletion	chr1	15020501	15023600	3100	0.95126
deletion	chr1	15525501	15529200	3700	0.924249
deletion	chr1	16261101	16265000	3900	1.18796
deletion	chr1	16419201	16429800	10600	0.92464
duplication	chr1	20014301	20021800	7500	2.77951
deletion	chr1	22603801	22612400	8600	1.09412
deletion	chr1	26255701	26259200	3500	0.196887
duplication	chr1	26521201	26527500	6300	2.61132
deletion	chr1	26957801	26962800	5000	1.10848
deletion	chr1	28155201	28158700	3500	0.107138
duplication	chr1	30397601	30400800	3200	2.88151
deletion	chr1	30541701	30543000	1300	0.364581
deletion	chr1	30692701	30697100	4400	0.820187
deletion	chr1	31556701	31562200	5500	1.13123
deletion	chr1	32349101	32351200	2100	0.542485
duplication	chr1	32561701	32568800	7100	7.96274
duplication	chr1	33022101	33028900	6800	2.7944
deletion	chr1	35778901	35781800	2900	1.12238
duplication	chr1	37200901	37203800	2900	2.74126
deletion	chr1	37269501	37272400	2900	1.22768
duplication	chr1	37866201	37889400	23200	2.66006
deletion	chr1	39922901	39938000	15100	1.4549
deletion	chr1	41735501	41748300	12800	1.11908
deletion	chr1	41918701	41922900	4200	0.971745
deletion	chr1	42826301	42834500	8200	1.24732
duplication	chr1	43297201	43308200	11000	2.66043
duplication	chr1	45332501	45334900	2400	3.54179
duplication	chr1	45414701	45430600	15900	2.76568
duplication	chr1	45567901	45580000	12100	2.9984
deletion	chr1	46242101	46246800	4700	1.32809
duplication	chr1	46590301	46600500	10200	2.59102
deletion	chr1	47245501	47247200	1700	0.731798
duplication	chr1	47764401	47800500	36100	2.57279
deletion	chr1	48949501	48951400	1900	0.0117064
duplication	chr1	49374301	49443200	68900	2.58019
deletion	chr1	49494601	49504000	9400	1.36808
duplication	chr1	49512601	49530800	18200	2.58891
deletion	chr1	50266701	50269900	3200	0.908171
duplication	chr1	50545601	50572100	26500	2.57534
duplication	chr1	50707301	50733700	26400	2.68119
duplication	chr1	50735001	50745600	10600	2.84587
duplication	chr1	50877301	50886500	9200	3.11116
duplication	chr1	50954601	50966300	11700	3.05045
duplication	chr1	50976001	50986300	10300	2.66161
duplication	chr1	51189701	51209400	19700	2.99251
deletion	chr1	51375201	51376300	1100	0.0881805
deletion	chr1	51544401	51547900	3500	0.628823
duplication	chr1	51601501	51659500	58000	2.64476
duplication	chr1	51978901	51982700	3800	3.05821
deletion	chr1	52350101	52351300	1200	0.244937
duplication	chr1	53197401	53204500	7100	2.75016
deletion	chr1	53764101	53766400	2300	0.426704
duplication	chr1	54912901	54914900	2000	3.77008
deletion	chr1	58046701	58052400	5700	1.10511
duplication	chr1	58975701	58980000	4300	2.95435
duplication	chr1	59722201	59752000	29800	2.81569
duplication	chr1	59782401	59790300	7900	2.94761
duplication	chr1	60363201	60403600	40400	2.71862
duplication	chr1	61052601	61055900	3300	3.01101
duplication	chr1	61072201	61078400	6200	2.85157
duplication	chr1	61088801	61106200	17400	2.87731
deletion	chr1	61651101	61652800	1700	0.0153545
duplication	chr1	61761801	61772600	10800	2.76689
duplication	chr1	61870701	61884400	13700	2.75262
duplication	chr1	61905001	61909400	4400	2.93903
duplication	chr1	61929201	61940900	11700	2.75362
duplication	chr1	62243901	62251800	7900	3.03637
duplication	chr1	62280301	62282300	2000	4.52922
duplication	chr1	62283401	62285200	1800	4.26965
duplication	chr1	62286201	62290000	3800	4.57272
duplication	chr1	62606501	62608900	2400	7.63657
duplication	chr1	62653901	62658900	5000	5.375
duplication	chr1	63466901	63480400	13500	4.17577
deletion	chr1	65564901	65566300	1400	0
duplication	chr1	65873601	65876700	3100	8.59484
deletion	chr1	66899301	66901200	1900	0.01188
duplication	chr1	67201501	67236000	34500	2.67809
duplication	chr1	67254501	67257800	3300	10.801
duplication	chr1	67422401	67424900	2500	12.09
deletion	chr1	67979301	67981200	1900	0.0419841
duplication	chr1	68530001	68541800	11800	2.73072
duplication	chr1	69984301	69985800	1500	22.5863
deletion	chr1	70086601	70093100	6500	1.43429
deletion	chr1	71245901	71250700	4800	1.13007
duplication	chr1	71543401	71559600	16200	2.51302
deletion	chr1	71859001	71861000	2000	0.116144
deletion	chr1	72057801	72067600	9800	1.33696
deletion	chr1	72274101	72280900	6800	0.710482
duplication	chr1	72325701	72337500	11800	2.53178
deletion	chr1	72588901	72593700	4800	0.923236
deletion	chr1	72911101	72912200	1100	0.184162
deletion	chr1	73340501	73345500	5000	0.819952
duplication	chr1	73585201	73588800	3600	4.5359
deletion	chr1	74001501	74008300	6800	1.45495
duplication	chr1	74798601	74811200	12600	4.78351
duplication	chr1	75155401	75159500	4100	4.20108
duplication	chr1	75203401	75207600	4200	3.96679
duplication	chr1	76532101	76593800	61700	2.50901
duplication	chr1	76708101	76737900	29800	2.53486
duplication	chr1	77104501	77109700	5200	2.82165
deletion	chr1	77438601	77441300	2700	0.0613026
duplication	chr1	77707501	77711000	3500	7.83741
duplication	chr1	77815501	77832900	17400	2.68194
duplication	chr1	77917901	77932100	14200	2.69264
duplication	chr1	77932501	77944400	11900	6.577
duplication	chr1	77948101	77952500	4400	11.9204
deletion	chr1	78164301	78168000	3700	1.06043
deletion	chr1	78205501	78207400	1900	0.244661
duplication	chr1	78485701	78490300	4600	3.01633
deletion	chr1	78536101	78542900	6800	1.26864
deletion	chr1	78915301	78936700	21400	1.45792
duplication	chr1	79900901	79915900	15000	2.80509
duplication	chr1	79993701	80001400	7700	3.00307
duplication	chr1	80489001	80493100	4100	2.88204
deletion	chr1	82258901	82264400	5500	1.21979
duplication	chr1	82642401	82652600	10200	2.91609
duplication	chr1	82776201	82795200	19000	2.78114
deletion	chr1	83137601	83138900	1300	0.0172485
duplication	chr1	84235901	84244200	8300	2.66136
duplication	chr1	88083301	88090100	6800	3.66946
deletion	chr1	90100101	90101200	1100	0.284502
duplication	chr1	91253401	91268900	15500	2.56781
duplication	chr1	91633801	91654300	20500	2.6457
duplication	chr1	91733601	91742500	8900	2.64852
deletion	chr1	92091101	92092400	1300	0.215986
deletion	chr1	92154201	92156600	2400	0.0867615
deletion	chr1	93764401	93771100	6700	1.23299
deletion	chr1	94404301	94411100	6800	1.40075
deletion	chr1	96153901	96155900	2000	0.0860704
deletion	chr1	98376401	98381300	4900	1.18817
deletion	chr1	99488701	99496100	7400	1.16948
deletion	chr1	99519301	99521900	2600	0.790759
deletion	chr1	100806001	100809300	3300	1.0024
deletion	chr1	101825401	101830900	5500	1.43732
duplication	chr1	101830901	101835400	4500	2.7122
deletion	chr1	102675901	102679700	3800	1.24529
duplication	chr1	103982101	103987000	4900	2.75862
duplication	chr1	103991801	104031600	39800	2.51082
duplication	chr1	104035301	104046900	11600	2.59573
deletion	chr1	104973201	104977500	4300	1.02899
deletion	chr1	107954801	107970000	15200	1.44459
deletion	chr1	108521901	108524100	2200	0.623313
deletion	chr1	109605201	109615200	10000	1.38438
deletion	chr1	110062601	110069800	7200	1.49761
duplication	chr1	110197701	110208600	10900	2.6471
deletion	chr1	110376701	110384100	7400	1.40999
duplication	chr1	110699001	110705400	6400	2.95267
duplication	chr1	111282001	111292600	10600	2.79508
duplication	chr1	111641601	111655600	14000	2.56315
deletion	chr1	111870701	111880700	10000	1.46339
deletion	chr1	112105701	112108900	3200	1.15845
duplication	chr1	112668901	112672900	4000	5.08172
deletion	chr1	112977401	112978800	1400	0.0169342
duplication	chr1	113139001	113143800	4800	4.93636
duplication	chr1	113429001	113432300	3300	17.1533
duplication	chr1	113675001	113677500	2500	9.1338
duplication	chr1	113681301	113693300	12000	18.9903
deletion	chr1	114414801	114424500	9700	1.40103
duplication	chr1	115052801	115056700	3900	5.61186
duplication	chr1	115282001	115288700	6700	13.2414
deletion	chr1	115771101	115778200	7100	1.32652
deletion	chr1	116311301	116322400	11100	0.12039
deletion	chr1	117389101	117392600	3500	1.05845
duplication	chr1	118498501	118508500	10000	2.63952
duplication	chr1	118973401	118981500	8100	2.6031
duplication	chr1	120472101	120479600	7500	2.75759
duplication	chr1	121022101	121037000	14900	4.8896
duplication	chr1	122069701	122076800	7100	2.86088
duplication	chr1	122202601	122211300	8700	3.62032
duplication	chr1	122422701	122435100	12400	2.74179
duplication	chr1	122455601	122461600	6000	6.45852
deletion	chr1	122803601	122816300	12700	1.41204
duplication	chr1	122898201	122903600	5400	4.34074
duplication	chr1	123397501	123419000	21500	2.54962
deletion	chr1	123685701	123694800	9100	1.27428
duplication	chr1	123795801	123807600	11800	4.04735
duplication	chr1	124987901	124993000	5100	2.7878
deletion	chr1	125850801	125853400	2600	1.05174
deletion	chr1	127621401	127623700	2300	0.668949
deletion	chr1	128955101	128960800	5700	1.23187
deletion	chr1	130550301	130551500	1200	0.0401448
duplication	chr1	131111501	131116100	4600	2.84193
duplication	chr1	131118801	131127500	8700	2.65981
duplication	chr1	132369501	132378000	8500	2.71453
deletion	chr1	133550801	133558200	7400	1.44217
deletion	chr1	133791501	133797200	5700	1.31406
duplication	chr1	135012001	135016300	4300	2.95993
deletion	chr1	135053101	135054500	1400	0.279835
duplication	chr1	135624001	135642900	18900	7.43946
duplication	chr1	135747101	135750400	3300	6.37072
duplication	chr1	135765401	135771000	5600	6.03554
deletion	chr1	138609301	138611100	1800	0.560869
deletion	chr1	138977601	138979000	1400	0.0327193
duplication	chr1	139253701	139263000	9300	5.70007
duplication	chr1	139292001	139294000	2000	6.47817
duplication	chr1	139296001	139298100	2100	5.05815
duplication	chr1	139340501	139342500	2000	5.42815
duplication	chr1	139386901	139389400	2500	7.3261
duplication	chr1	139417801	139420600	2800	6.51659
duplication	chr1	139444201	139449900	5700	4.18684
deletion	chr1	139940101	139941400	1300	0
deletion	chr1	140326701	140337000	10300	1.28612
deletion	chr1	141648801	141652500	3700	0.0478737
duplication	chr1	142109501	142114900	5400	2.79392
deletion	chr1	143561101	143570300	9200	1.49173
deletion	chr1	143692001	143699500	7500	1.19272
duplication	chr1	143742601	143752900	10300	2.53955
deletion	chr1	144409101	144412600	3500	1.29107
deletion	chr1	144997501	144999400	1900	0.0940483
duplication	chr1	145374601	145381600	7000	2.83644
deletion	chr1	145988001	145989800	1800	0.816764
deletion	chr1	146867901	146872800	4900	1.18586
deletion	chr1	147704601	147708400	3800	0.943936
duplication	chr1	147955001	147989000	34000	3.46011
duplication	chr1	148808801	148814700	5900	5.56187
deletion	chr1	148961901	148967000	5100	0.134056
deletion	chr1	149213301	149216300	3000	0.974105
deletion	chr1	149734101	149738700	4600	0.990385
deletion	chr1	149772701	149774000	1300	0.0912679
deletion	chr1	150214301	150216800	2500	1.13692
deletion	chr1	151090001	151093900	3900	1.03343
deletion	chr1	151223801	151231400	7600	1.03311
deletion	chr1	151494601	151496800	2200	0.217295
deletion	chr1	154183001	154193600	10600	1.26023
deletion	chr1	155784401	155793200	8800	1.27899
deletion	chr1	156938901	156940600	1700	0.0768644
duplication	chr1	157412001	157414300	2300	4.07296
deletion	chr1	157495701	157498400	2700	0.760774
deletion	chr1	161521001	161522600	1600	0.725514
deletion	chr1	163289501	163298700	9200	0.925199
deletion	chr1	163533901	163536100	2200	0.468208
deletion	chr1	164303001	164308600	5600	1.17516
deletion	chr1	165643801	165644900	1100	0.0826134
duplication	chr1	167897201	167903800	6600	2.82901
duplication	chr1	167942401	167957100	14700	2.71898
deletion	chr1	168786701	168788300	1600	0.847158
duplication	chr1	169394001	169433800	39800	2.52879
duplication	chr1	169690701	169699200	8500	2.80807
duplication	chr1	169786601	169809700	23100	2.72112
deletion	chr1	171026301	171027900	1600	0
deletion	chr1	172000001	172002800	2800	0.989328
deletion	chr1	172764101	172765400	1300	0.195722
deletion	chr1	173751201	173753800	2600	0.493473
deletion	chr1	174230001	174234600	4600	1.40288
duplication	chr1	174234601	174244700	10100	2.79616
duplication	chr1	174775101	174778000	2900	2.86317
deletion	chr1	175351401	175353700	2300	0.418396
duplication	chr1	175396701	175418000	21300	2.60703
duplication	chr1	176485301	176487000	1700	27.7214
deletion	chr1	179432101	179442700	10600	1.49659
deletion	chr1	180089801	180091600	1800	0.170352
duplication	chr1	182054101	182063700	9600	2.65455
deletion	chr1	182472401	182481900	9500	1.41218
deletion	chr1	183228301	183233700	5400	1.27805
deletion	chr1	184808901	184810400	1500	0.388154
duplication	chr1	184888301	184900600	12300	2.91674
deletion	chr1	185488001	185491200	3200	1.01328
deletion	chr1	189515501	189518300	2800	0.738084
deletion	chr1	191136601	191141300	4700	1.33445
deletion	chr1	191735801	191740400	4600	1.15874
duplication	chr1	191814601	191821500	6900	2.68001
duplication	chr1	191980601	192000900	20300	2.80817
deletion	chr1	192448001	192454500	6500	1.41919
duplication	chr1	193446501	193474200	27700	2.60242
duplication	chr1	193475501	193527100	51600	2.72998
duplication	chr1	193549001	193569300	20300	2.99781
duplication	chr1	193571901	193576800	4900	3.3432
duplication	chr1	193637701	193642600	4900	3.20897
duplication	chr1	193764901	193788100	23200	2.74794
duplication	chr1	193858801	193899400	40600	2.71812
deletion	chr1	193933101	193934400	1300	0.336703
deletion	chr1	194087101	194097300	10200	1.08665
deletion	chr1	194203701	194211100	7400	0.0314238
deletion	chr1	194779401	194780600	1200	0.336746
deletion	chr1	194835101	194839200	4100	1.09796
duplication	chr1	194885201	194914000	28800	2.5098
duplication	chr1	195047001	195056600	9600	2.98466
duplication	chr1	195091801	195126300	34500	2.6863
duplication	chr2	26601	85500	58900	2.97246
duplication	chr2	127501	172300	44800	2.8006
duplication	chr2	359401	361600	2200	4.37327
duplication	chr2	394801	399600	4800	3.01818
duplication	chr2	408301	434300	26000	2.58512
duplication	chr2	505101	514800	9700	2.89167
duplication	chr2	569401	573800	4400	3.45659
duplication	chr2	595201	619500	24300	2.98148
duplication	chr2	712901	732900	20000	2.86916
duplication	chr2	869901	910500	40600	2.75426
duplication	chr2	1930601	1968200	37600	2.51681
duplication	chr2	2193101	2198200	5100	2.92599
duplication	chr2	2268701	2279700	11000	3.06899
deletion	chr2	2537701	2544500	6800	1.24397
duplication	chr2	4460101	4476200	16100	2.59578
deletion	chr2	4476201	4478400	2200	0.396943
deletion	chr2	5221201	5240400	19200	1.46115
deletion	chr2	5407101	5410000	2900	0.881649
duplication	chr2	7041401	7047100	5700	5.87242
duplication	chr2	7826201	7836900	10700	2.68044
deletion	chr2	7840101	7841800	1700	0.217272
deletion	chr2	11291401	11296300	4900	1.19945
deletion	chr2	11349601	11355800	6200	1.28675
deletion	chr2	11676301	11682700	6400	1.12853
duplication	chr2	13005901	13024400	18500	2.51384
deletion	chr2	14423301	14425800	2500	0.82407
duplication	chr2	14660601	14667600	7000	2.62518
duplication	chr2	15763201	15767800	4600	3.55557
duplication	chr2	16760501	16772100	11600	2.58224
deletion	chr2	17653101	17656400	3300	0.765486
duplication	chr2	21430301	21438300	8000	2.59107
deletion	chr2	21513201	21525500	12300	1.24589
deletion	chr2	22618001	22625400	7400	0.974483
deletion	chr2	22628501	22632900	4400	1.17728
deletion	chr2	24569801	24580300	10500	0.536392
deletion	chr2	24580501	24585500	5000	0.4486
deletion	chr2	25601401	25602900	1500	0.263399
deletion	chr2	25666501	25669800	3300	1.17418
deletion	chr2	25704201	25713600	9400	1.27209
deletion	chr2	27644501	27647000	2500	0.88754
deletion	chr2	28469901	28471300	1400	0.0175688
duplication	chr2	31248201	31255900	7700	19.7056
deletion	chr2	32221401	32227300	5900	0.859908
deletion	chr2	32325701	32328400	2700	0.422637
deletion	chr2	33428701	33430400	1700	0.504053
deletion	chr2	33669101	33672000	2900	0.366633
duplication	chr2	35565401	35571600	6200	3.46931
duplication	chr2	41222801	41224800	2000	3.25554
duplication	chr2	41229701	41239700	10000	6.20716
duplication	chr2	41881301	41888300	7000	3.07664
duplication	chr2	42114401	42125700	11300	2.77084
duplication	chr2	43412701	43433500	20800	2.58251
duplication	chr2	43616501	43627400	10900	2.51085
duplication	chr2	43692801	43709800	17000	2.73674
deletion	chr2	43735501	43741400	5900	1.30472
duplication	chr2	43775201	43798300	23100	2.73841
duplication	chr2	44027601	44037800	10200	2.59432
deletion	chr2	44353901	44355600	1700	0.256576
deletion	chr2	46219701	46229600	9900	1.25354
duplication	chr2	47318301	47327300	9000	2.91649
deletion	chr2	49508201	49511200	3000	0.802927
duplication	chr2	49691501	49694300	2800	5.7891
duplication	chr2	49702901	49710400	7500	5.86205
duplication	chr2	49713301	49723700	10400	4.2036
deletion	chr2	49892701	49895200	2500	0.901653
duplication	chr2	52017801	52023600	5800	2.76697
deletion	chr2	52625101	52628300	3200	0.301322
duplication	chr2	52796001	52798000	2000	4.24279
duplication	chr2	53355401	53358700	3300	3.0919
duplication	chr2	53362901	53368200	5300	3.58103
deletion	chr2	53492301	53494200	1900	0.118576
duplication	chr2	53782801	53793300	10500	4.02872
duplication	chr2	56234801	56240400	5600	3.55912
duplication	chr2	56298501	56301400	2900	7.12419
duplication	chr2	56302101	56305100	3000	5.79724
deletion	chr2	56305101	56310600	5500	1.06574
deletion	chr2	58028001	58034800	6800	1.34725
deletion	chr2	59360701	59361800	1100	0.134834
duplication	chr2	59626301	59629600	3300	9.83582
duplication	chr2	60805601	60810800	5200	2.9129
duplication	chr2	61563401	61577900	14500	2.7282
deletion	chr2	62112801	62115000	2200	0.68414
duplication	chr2	62222301	62232400	10100	2.65468
duplication	chr2	63318301	63329900	11600	2.76808
duplication	chr2	64620001	64642900	22900	2.67377
duplication	chr2	64860301	64867000	6700	2.86437
duplication	chr2	67900801	67920600	19800	2.58172
duplication	chr2	67991901	68001400	9500	2.54927
deletion	chr2	69386101	69390400	4300	1.24592
deletion	chr2	69394401	69398700	4300	1.30067
deletion	chr2	69674701	69678400	3700	0.782319
deletion	chr2	71489301	71493600	4300	1.04922
deletion	chr2	72467701	72468900	1200	0.0375403
deletion	chr2	73488901	73492100	3200	1.01342
deletion	chr2	73761501	73764300	2800	1.07404
deletion	chr2	75111801	75113000	1200	0.256437
deletion	chr2	75191701	75201800	10100	1.49324
deletion	chr2	75884201	75892200	8000	1.17493
duplication	chr2	76304101	76307800	3700	4.82663
deletion	chr2	78250801	78256500	5700	1.28599
deletion	chr2	80302501	80306700	4200	0.0977161
duplication	chr2	80306701	80308700	2000	14.7216
duplication	chr2	80629701	80637500	7800	2.70194
duplication	chr2	80789801	80797400	7600	5.84137
duplication	chr2	81742601	81745600	3000	14.9288
deletion	chr2	82514401	82517200	2800	1.1742
deletion	chr2	83614601	83618300	3700	1.34607
deletion	chr2	84053001	84061400	8400	1.28183
deletion	chr2	85100401	85104600	4200	1.19465
deletion	chr2	85165101	85168600	3500	1.30216
deletion	chr2	85405601	85406800	1200	0.0190863
duplication	chr2	85763001	85769000	6000	2.64882
deletion	chr2	87300001	87302400	2400	1.00378
deletion	chr2	87462201	87465100	2900	0.81773
deletion	chr2	89386901	89404400	17500	1.19916
duplication	chr2	89452601	89458800	6200	2.72532
duplication	chr2	90234101	90247800	13700	2.68015
duplication	chr2	90661301	90664900	3600	2.71359
duplication	chr2	91856401	91867300	10900	2.67381
deletion	chr2	93750001	93759700	9700	0.956653
deletion	chr2	93925801	93930100	4300	0.88326
deletion	chr2	94916801	94925300	8500	1.09836
deletion	chr2	96945101	96958900	13800	1.26079
deletion	chr2	97049201	97054000	4800	1.07147
duplication	chr2	97098201	97118000	19800	2.60024
deletion	chr2	98768101	98778400	10300	1.49846
deletion	chr2	99763101	99771400	8300	1.46144
deletion	chr2	99958301	99963300	5000	1.09349
deletion	chr2	100293201	100297800	4600	1.05574
deletion	chr2	100485601	100489600	4000	0.708767
duplication	chr2	101852801	101869200	16400	2.65499
duplication	chr2	102485301	102496400	11100	2.82134
duplication	chr2	102518801	102525000	6200	2.93249
duplication	chr2	102708901	102724600	15700	2.69136
deletion	chr2	104562401	104564300	1900	0.408036
deletion	chr2	104928901	104930600	1700	0.305377
deletion	chr2	105190401	105194700	4300	0
duplication	chr2	106988501	106997900	9400	2.76248
deletion	chr2	107564801	107568600	3800	1.13852
deletion	chr2	108437401	108439500	2100	0.200576
deletion	chr2	110020601	110023000	2400	0.468337
deletion	chr2	110231201	110233200	2000	0.180766
deletion	chr2	112716501	112723900	7400	1.18625
deletion	chr2	112764101	112767800	3700	1.14575
deletion	chr2	113990701	114004600	13900	1.10012
deletion	chr2	114401701	114408000	6300	1.45105
deletion	chr2	114710301	114715800	5500	1.05569
duplication	chr2	116457601	116466300	8700	2.58792
duplication	chr2	119599801	119602900	3100	14.299
deletion	chr2	120114201	120122400	8200	1.45307
deletion	chr2	120158201	120165900	7700	1.35024
deletion	chr2	120454901	120457500	2600	0.993865
duplication	chr2	120631501	120639000	7500	2.83796
deletion	chr2	124817501	124826700	9200	1.45683
duplication	chr2	126059701	126075600	15900	2.7137
duplication	chr2	126126101	126141900	15800	2.87143
duplication	chr2	126164601	126180100	15500	2.60455
duplication	chr2	126293401	126300600	7200	2.74139
duplication	chr2	128414701	128433600	18900	2.72809
duplication	chr2	128494601	128509400	14800	2.66167
duplication	chr2	128604001	128607500	3500	3.0482
deletion	chr2	129918701	129920100	1400	0.0687496
deletion	chr2	131140101	131141700	1600	0.843508
deletion	chr2	131619201	131627300	8100	1.42129
deletion	chr2	131722401	131724100	1700	0.220006
deletion	chr2	132665201	132675700	10500	1.38499
deletion	chr2	133403301	133405800	2500	0.919344
deletion	chr2	133410701	133413600	2900	0.139883
deletion	chr2	133878501	133880600	2100	0.115425
deletion	chr2	136508801	136513200	4400	0.504001
deletion	chr2	137312201	137313600	1400	0.0502015
duplication	chr2	137499901	137520700	20800	2.70981
duplication	chr2	138591501	138602900	11400	2.74922
deletion	chr2	140132201	140142500	10300	1.45753
deletion	chr2	140565401	140577100	11700	1.37468
duplication	chr2	144041701	144048900	7200	2.57826
deletion	chr2	145437001	145440200	3200	0.836654
deletion	chr2	145881201	145883400	2200	0.36716
duplication	chr2	145913001	145922600	9600	2.78547
duplication	chr2	148094301	148100500	6200	2.96373
deletion	chr2	148237601	148243300	5700	0.732165
duplication	chr2	148453001	148469300	16300	2.50178
duplication	chr2	148544801	148568900	24100	2.7209
deletion	chr2	148614201	148618400	4200	0.992088
duplication	chr2	148647901	148677100	29200	2.63558
duplication	chr2	148694101	148705600	11500	2.58591
duplication	chr3	3087001	3125900	38900	2.50565
duplication	chr3	3492401	3518600	26200	2.64972
duplication	chr3	4175801	4201100	25300	2.97254
duplication	chr3	4239101	4280100	41000	2.81269
duplication	chr3	4291501	4309200	17700	2.84068
duplication	chr3	4483101	4488000	4900	2.9848
deletion	chr3	6639401	6642700	3300	1.24349
deletion	chr3	6830101	6835400	5300	1.00107
deletion	chr3	7044701	7047100	2400	0.3544
deletion	chr3	7660701	7666100	5400	1.19741
deletion	chr3	7677101	7687700	10600	1.45282
duplication	chr3	9541001	9561800	20800	2.66872
duplication	chr3	9621501	9692900	71400	2.54993
deletion	chr3	9692901	9707400	14500	1.43128
deletion	chr3	10467701	10470400	2700	1.15595
deletion	chr3	10497001	10517400	20400	1.45448
duplication	chr3	11653901	11662800	8900	3.23495
deletion	chr3	12843001	12849500	6500	1.2038
duplication	chr3	13613501	13617800	4300	2.76753
duplication	chr3	14802701	14833100	30400	2.82001
duplication	chr3	15822001	15851500	29500	2.64693
duplication	chr3	16935101	16949800	14700	2.73022
duplication	chr3	16959601	16968000	8400	2.66432
deletion	chr3	19288501	19294600	6100	0.771953
deletion	chr3	20967901	20979200	11300	1.32972
deletion	chr3	21270501	21271600	1100	0.179028
deletion	chr3	22493101	22504100	11000	1.44458
deletion	chr3	22694201	22697700	3500	1.36142
deletion	chr3	22928901	22942500	13600	1.38513
deletion	chr3	24487101	24495900	8800	1.45436
duplication	chr3	26654701	26668000	13300	2.92132
duplication	chr3	27011801	27019600	7800	2.74326
duplication	chr3	27138601	27153400	14800	2.761
duplication	chr3	29363701	29371100	7400	2.97635
duplication	chr3	29519801	29604600	84800	2.84519
duplication	chr3	29621001	29654000	33000	2.66744
deletion	chr3	30032501	30034900	2400	0.314422
duplication	chr3	32194601	32215000	20400	2.93889
deletion	chr3	32500001	32501200	1200	0.0747033
deletion	chr3	33954901	33958900	4000	0.772488
deletion	chr3	38634901	38642800	7900	1.38273
duplication	chr3	40040901	40049000	8100	2.51828
duplication	chr3	41096001	41110500	14500	10.831
deletion	chr3	43423801	43431900	8100	1.49618
deletion	chr3	44070001	44072800	2800	0.0392806
duplication	chr3	44777001	44818700	41700	2.75667
deletion	chr3	46521401	46524800	3400	0.756265
deletion	chr3	47250401	47256400	6000	1.23789
duplication	chr3	47489001	47498000	9000	2.65518
deletion	chr3	48588901	48593400	4500	1.1348
deletion	chr3	49107601	49113000	5400	0.894701
deletion	chr3	49410401	49412900	2500	1.17598
duplication	chr3	52038501	52044200	5700	2.74162
duplication	chr3	53223601	53230300	6700	2.70895
duplication	chr3	54491601	54509300	17700	2.59527
duplication	chr3	56985301	56996100	10800	2.53271
deletion	chr3	57727001	57729800	2800	1.06257
deletion	chr3	58029001	58032100	3100	0.690782
deletion	chr3	59819701	59824100	4400	1.17084
deletion	chr3	60203401	60207900	4500	1.23144
deletion	chr3	61682701	61685600	2900	1.34977
deletion	chr3	61722501	61728200	5700	1.30895
deletion	chr3	62146201	62148500	2300	0.453256
deletion	chr3	62351001	62354200	3200	1.25201
duplication	chr3	62449701	62453400	3700	11.4508
deletion	chr3	62716401	62725000	8600	1.39552
deletion	chr3	62991901	63002300	10400	1.25944
deletion	chr3	63312401	63316300	3900	1.2802
deletion	chr3	64575501	64579700	4200	1.3069
duplication	chr3	65746101	65760100	14000	2.65638
duplication	chr3	66877001	66899000	22000	2.75337
deletion	chr3	66909101	66916200	7100	0.712985
deletion	chr3	67780701	67782600	1900	0.346359
deletion	chr3	69706301	69707900	1600	0
deletion	chr3	70690201	70693100	2900	0.621108
deletion	chr3	71686701	71690300	3600	1.28156
deletion	chr3	71767701	71772700	5000	1.3246
deletion	chr3	72126901	72128900	2000	0.322912
deletion	chr3	73533301	73535900	2600	0.984025
deletion	chr3	73805201	73806500	1300	0.107198
deletion	chr3	73887201	73890400	3200	1.3262
deletion	chr3	74407101	74409500	2400	0.423891
duplication	chr3	75283201	75288800	5600	2.73796
deletion	chr3	78436501	78441900	5400	1.3613
deletion	chr3	83411601	83412700	1100	0.106916
deletion	chr3	84179501	84185200	5700	1.18849
duplication	chr3	86119101	86129200	10100	2.63375
duplication	chr3	86223101	86232600	9500	2.61776
deletion	chr3	86765801	86770000	4200	1.35704
deletion	chr3	87420301	87425100	4800	1.30243
duplication	chr3	90647201	90653700	6500	2.61094
deletion	chr3	91073201	91075600	2400	0.57062
deletion	chr3	92882001	92892700	10700	1.20242
deletion	chr3	94597501	94600600	3100	0.820633
deletion	chr3	94758601	94766700	8100	1.46024
duplication	chr3	95970001	95999100	29100	2.51205
duplication	chr3	96347401	96358100	10700	2.95743
deletion	chr3	98547101	98548800	1700	0.0276128
deletion	chr3	98775501	98781500	6000	0.922859
duplication	chr3	99557101	99568800	11700	5.3706
duplication	chr3	99704401	99711800	7400	2.6787
deletion	chr3	100694301	100708800	14500	1.04409
duplication	chr3	101287001	101298400	11400	2.88325
duplication	chr3	101397901	101402700	4800	7.1873
duplication	chr3	101407401	101411600	4200	6.18833
duplication	chr3	104065901	104084700	18800	2.98953
duplication	chr3	104086201	104108400	22200	2.69906
duplication	chr3	104537001	104571300	34300	2.60925
duplication	chr3	104584001	104634800	50800	2.84347
duplication	chr3	104714701	104814000	99300	2.64179
duplication	chr3	104840401	104845800	5400	2.98696
duplication	chr3	104903301	104979100	75800	2.96661
duplication	chr3	104995601	105072300	76700	2.70437
deletion	chr3	105318701	105320000	1300	0.325912
duplication	chr3	105557901	105565600	7700	2.69088
duplication	chr3	106220601	106226600	6000	2.75486
duplication	chr3	106963101	106985000	21900	2.54786
deletion	chr3	107559101	107563700	4600	1.35048
duplication	chr3	108435201	108445000	9800	2.76901
duplication	chr3	109448601	109459400	10800	2.66201
duplication	chr3	110333801	110435900	102100	2.98974
duplication	chr4	19501	29200	9700	7.84219
duplication	chr4	292401	295500	3100	3.73081
duplication	chr4	1117501	1189800	72300	2.6564
duplication	chr4	1226001	1310000	84000	2.58079
duplication	chr4	1624501	1654300	29800	2.82617
duplication	chr4	1673801	1699000	25200	2.63888
duplication	chr4	1838701	1873200	34500	2.56017
duplication	chr4	1874301	1961600	87300	2.58047
duplication	chr4	2046901	2071800	24900	2.67713
duplication	chr4	2164701	2223300	58600	2.66648
duplication	chr4	2331601	2364800	33200	2.72848
duplication	chr4	2423601	2447300	23700	2.97501
duplication	chr4	2838901	2872300	33400	2.63205
duplication	chr4	3120801	3127300	6500	2.81035
duplication	chr4	3175101	3241100	66000	2.56805
duplication	chr4	3404601	3433800	29200	2.76634
duplication	chr4	3974501	3996900	22400	2.73104
duplication	chr4	4043201	4057800	14600	2.50303
duplication	chr4	4113501	4148300	34800	2.50675
duplication	chr4	4381601	4446600	65000	2.55791
deletion	chr4	5973801	5977600	3800	1.18284
deletion	chr4	9375101	9383000	7900	1.23832
duplication	chr4	9418101	9424000	5900	2.94122
deletion	chr4	10481601	10486100	4500	1.05041
duplication	chr4	10539901	10551800	11900	2.59239
deletion	chr4	11065501	11069600	4100	0.784596
duplication	chr4	11069601	11083800	14200	2.5406
duplication	chr4	11123701	11158700	35000	2.6208
duplication	chr4	12207001	12233100	26100	2.60734
duplication	chr4	12297201	12318500	21300	2.71843
deletion	chr4	12913101	12914300	1200	0.239224
deletion	chr4	13133701	13136900	3200	1.0897
deletion	chr4	13756101	13764100	8000	1.40005
deletion	chr4	14072601	14075900	3300	0.756333
deletion	chr4	14154501	14156400	1900	0.484646
duplication	chr4	14189601	14194400	4800	3.02733
duplication	chr4	15079401	15089900	10500	2.8495
deletion	chr4	15191101	15194900	3800	0.938285
deletion	chr4	15700301	15708600	8300	1.28729
duplication	chr4	15782001	15787700	5700	2.86799
deletion	chr4	16135601	16140500	4900	1.40428
duplication	chr4	16503601	16509400	5800	2.79852
duplication	chr4	16654701	16661500	6800	2.79861
deletion	chr4	17108701	17110300	1600	0.0615333
duplication	chr4	17330501	17364300	33800	2.61454
duplication	chr4	17457801	17466000	8200	2.91923
duplication	chr4	18986701	19002100	15400	2.55401
deletion	chr4	21898101	21904000	5900	1.41022
deletion	chr4	22147901	22153700	5800	1.03239
deletion	chr4	23516001	23521700	5700	0.702606
deletion	chr4	27235801	27239000	3200	1.12962
deletion	chr4	28126001	28131500	5500	0.969475
duplication	chr4	29053201	29058600	5400	2.84468
duplication	chr4	30092201	30097100	4900	5.61431
duplication	chr4	32993001	33002400	9400	2.62509
deletion	chr4	34395901	34397400	1500	0.361479
duplication	chr4	34414901	34425800	10900	2.58906
duplication	chr4	34453701	34466700	13000	2.76454
deletion	chr4	36706601	36713500	6900	1.46344
deletion	chr4	36798801	36811800	13000	1.05909
deletion	chr4	36816701	36818900	2200	0.29116
deletion	chr4	36837701	36840100	2400	0.577348
deletion	chr4	36857601	36859800	2200	0.766359
deletion	chr4	36888601	36892900	4300	1.24572
deletion	chr4	38293801	38296400	2600	1.26185
deletion	chr4	38351101	38352300	1200	0.245375
deletion	chr4	38639601	38644700	5100	0.0580993
duplication	chr4	38783901	38808300	24400	2.58068
duplication	chr4	38888701	38914900	26200	2.71304
deletion	chr4	40761901	40764900	3000	0.737962
duplication	chr4	42451201	42457500	6300	2.81076
deletion	chr4	43113901	43121100	7200	1.2083
duplication	chr4	43490901	43493300	2400	6.8396
duplication	chr4	45290801	45300900	10100	2.84374
deletion	chr4	45819901	45821000	1100	0.166367
duplication	chr4	45861001	45890800	29800	2.54802
duplication	chr4	46565001	46582300	17300	2.62185
deletion	chr4	47923201	47924600	1400	0.0347097
duplication	chr4	48599701	48610000	10300	2.82064
duplication	chr4	48643201	48653200	10000	2.87586
duplication	chr4	49474001	49484200	10200	2.85007
duplication	chr4	49898801	49905100	6300	2.67074
duplication	chr4	50723401	50733800	10400	2.82523
duplication	chr4	52490001	52496900	6900	2.61452
deletion	chr4	53295701	53296800	1100	0
deletion	chr4	53884001	53889800	5800	1.28474
deletion	chr4	54214401	54220400	6000	1.40396
duplication	chr4	55870501	55881700	11200	3.02391
duplication	chr4	56035701	56043400	7700	3.08967
duplication	chr4	56089401	56096700	7300	2.61701
deletion	chr4	56200001	56203200	3200	0.0308781
deletion	chr4	58147601	58149900	2300	1.1726
duplication	chr4	59572801	59575700	2900	4.74351
duplication	chr4	59746101	59763000	16900	2.63218
deletion	chr4	59783901	59788500	4600	1.12017
duplication	chr4	61073101	61075500	2400	8.62967
deletion	chr4	61274501	61278400	3900	0.975836
deletion	chr4	61483801	61493800	10000	1.29204
deletion	chr4	64322101	64324600	2500	0.307526
deletion	chr4	65033801	65043100	9300	1.09874
duplication	chr4	65150201	65166000	15800	3.25535
deletion	chr4	65892101	65896100	4000	0.880828
deletion	chr4	66925101	66934400	9300	1.39863
duplication	chr4	68935401	68947800	12400	2.59327
deletion	chr4	69430901	69432600	1700	0.318787
deletion	chr4	71060101	71063800	3700	0.864653
deletion	chr4	71462501	71463800	1300	0.0878546
deletion	chr4	74299501	74302000	2500	0.975709
deletion	chr4	74801401	74804700	3300	0.569622
deletion	chr4	75436601	75443400	6800	1.15289
duplication	chr4	76218101	76221100	3000	3.49399
deletion	chr4	77615601	77618200	2600	0.955545
deletion	chr4	80471701	80474800	3100	1.12353
deletion	chr4	82973601	82979300	5700	1.23227
deletion	chr4	82989501	82993900	4400	1.28484
deletion	chr4	83024701	83026300	1600	0.167362
duplication	chr4	83444501	83467000	22500	2.69665
duplication	chr4	84033401	84043800	10400	2.57876
duplication	chr4	84063301	84072600	9300	2.63535
duplication	chr4	84075601	84102900	27300	2.5061
deletion	chr4	84794601	84796100	1500	0.343923
duplication	chr4	85229701	85243400	13700	3.74127
deletion	chr4	85256901	85270100	13200	1.29549
duplication	chr4	85270101	85294500	24400	3.05795
deletion	chr4	85339301	85340700	1400	0.456974
duplication	chr4	85360601	85376100	15500	3.2876
deletion	chr4	85376101	85379000	2900	0.78828
duplication	chr4	85396901	85401100	4200	4.81139
duplication	chr4	85419301	85432900	13600	4.59972
duplication	chr4	85729001	85734500	5500	2.91621
duplication	chr4	88177201	88210900	33700	2.51386
duplication	chr4	89120201	89190200	70000	2.60943
duplication	chr4	89215501	89236100	20600	2.50074
duplication	chr5	22401	64400	42000	2.71346
duplication	chr5	177901	199500	21600	2.63201
deletion	chr5	199501	203000	3500	0.641235
deletion	chr5	206701	210300	3600	0.786809
duplication	chr5	211901	234600	22700	2.96087
duplication	chr5	308601	356200	47600	2.78623
duplication	chr5	483701	487500	3800	3.01133
deletion	chr5	533401	540500	7100	0.947194
deletion	chr5	1003401	1007200	3800	1.25052
duplication	chr5	1503701	1531700	28000	2.81925
duplication	chr5	1692201	1698700	6500	2.85909
deletion	chr5	2099601	2103100	3500	0.724224
deletion	chr5	2200701	2209300	8600	1.01974
duplication	chr5	2582901	2608400	25500	3.1152
deletion	chr5	2812301	2818200	5900	1.13174
deletion	chr5	3545301	3553200	7900	1.28838
deletion	chr5	4021601	4029800	8200	1.36442
duplication	chr5	6503201	6511300	8100	2.74356
deletion	chr5	7417001	7418400	1400	0.247062
deletion	chr5	7747101	7752200	5100	1.17037
duplication	chr5	8751701	8761200	9500	2.64706
duplication	chr5	8769001	8793800	24800	2.56658
deletion	chr5	8837001	8838800	1800	0.38487
duplication	chr5	9858201	9875300	17100	2.54873
deletion	chr5	13147701	13151500	3800	0.884915
deletion	chr5	13162001	13166700	4700	1.16912
duplication	chr5	13584301	13626900	42600	2.72584
duplication	chr5	14310201	14313200	3000	8.19863
duplication	chr5	15207201	15241600	34400	2.61505
duplication	chr5	15318401	15329100	10700	2.56752
duplication	chr5	15332401	15364500	32100	2.72498
duplication	chr5	15972501	15990600	18100	2.64455
duplication	chr5	16133701	16166700	33000	2.71501
duplication	chr5	16181001	16186300	5300	5.03669
duplication	chr5	16202401	16209300	6900	4.48321
duplication	chr5	16221901	16237200	15300	2.79018
deletion	chr5	16237201	16239000	1800	0.454029
duplication	chr5	16239001	16268700	29700	2.51234
deletion	chr5	16330301	16333300	3000	0.517406
duplication	chr5	17679101	17700500	21400	2.53892
deletion	chr5	17957101	17958500	1400	0.317027
deletion	chr5	18390701	18391900	1200	0.138276
duplication	chr5	18837001	18846400	9400	2.70471
deletion	chr5	19884701	19889500	4800	1.1423
deletion	chr5	21125401	21132400	7000	0.576241
deletion	chr5	21834601	21837400	2800	1.04649
duplication	chr5	22130301	22147000	16700	2.6176
duplication	chr5	22694501	22733100	38600	2.66382
duplication	chr5	22836301	22932500	96200	2.57856
duplication	chr5	23244801	23263200	18400	2.75467
duplication	chr5	23508701	23511600	2900	3.29058
duplication	chr5	23633301	23641700	8400	2.8855
duplication	chr5	24236501	24245000	8500	2.71824
deletion	chr5	26337201	26346400	9200	1.2638
deletion	chr5	26428301	26432600	4300	0.847431
deletion	chr5	26480901	26482100	1200	0.216638
duplication	chr5	27078701	27107600	28900	2.76688
deletion	chr5	28164701	28165900	1200	0.0465681
deletion	chr5	28437501	28441300	3800	1.34754
deletion	chr5	28516201	28526800	10600	0.87078
deletion	chr5	30661801	30681800	20000	1.30453
deletion	chr5	31770301	31774400	4100	1.02272
deletion	chr5	34215901	34222000	6100	1.45802
duplication	chr5	34276701	34287400	10700	2.57279
duplication	chr5	35360201	35368800	8600	2.80793
deletion	chr5	35717701	35723400	5700	1.17783
deletion	chr5	35773001	35785000	12000	1.48564
deletion	chr5	35952901	35965300	12400	1.44741
duplication	chr5	36873901	36881700	7800	2.81313
duplication	chr5	37109301	37120200	10900	2.67004
duplication	chr5	37316001	37356500	40500	2.69585
deletion	chr5	39735401	39739200	3800	1.29324
deletion	chr5	40419601	40422200	2600	0
deletion	chr5	42278301	42281700	3400	1.07079
deletion	chr5	42471301	42476700	5400	1.29499
deletion	chr5	46535801	46541400	5600	1.29865
deletion	chr5	47761601	47764100	2500	1.05757
deletion	chr5	49476001	49478200	2200	0.554247
deletion	chr5	50118601	50119900	1300	0.152891
duplication	chr5	50224001	50228600	4600	2.84385
deletion	chr5	50901801	50904700	2900	1.12037
duplication	chr5	52027301	52084400	57100	2.59603
deletion	chr5	52628201	52633400	5200	1.46937
duplication	chr5	53708701	53724700	16000	2.67819
duplication	chr5	53765001	53786400	21400	2.56452
deletion	chr5	54337401	54347300	9900	1.05444
duplication	chr5	54686701	54722300	35600	2.70074
duplication	chr5	54813101	54848300	35200	3.78269
duplication	chr5	55844101	55905700	61600	2.56358
duplication	chr5	56132201	56153600	21400	2.87421
duplication	chr5	56324601	56338900	14300	2.74712
deletion	chr5	56530901	56532100	1200	0.0232628
duplication	chr5	57502201	57551800	49600	2.63622
duplication	chr5	57977301	57996600	19300	2.78003
duplication	chr5	58031301	58072000	40700	2.7477
deletion	chr5	58453301	58457800	4500	0.64506
duplication	chr5	58707601	58713000	5400	3.10813
duplication	chr5	58740201	58757400	17200	2.55071
deletion	chr5	58792601	58794300	1700	0.0336005
duplication	chr5	58818701	58822700	4000	11.9016
deletion	chr5	59152801	59154400	1600	0.103108
duplication	chr6	1845201	1857100	11900	2.62246
deletion	chr6	2531101	2537100	6000	1.4227
duplication	chr6	2579001	2588000	9000	2.70515
deletion	chr6	3101801	3108200	6400	1.35461
duplication	chr6	3195801	3198000	2200	6.79181
deletion	chr6	4215301	4216700	1400	0.269762
duplication	chr6	5482401	5488100	5700	7.61025
deletion	chr6	6089301	6093100	3800	0.937288
deletion	chr6	6557701	6565200	7500	1.47845
deletion	chr6	7656301	7658300	2000	0.438849
duplication	chr6	8574801	8579800	5000	2.79651
duplication	chr6	8692801	8696000	3200	21.3273
duplication	chr6	9869601	9872800	3200	4.02134
deletion	chr6	10153601	10154900	1300	0
deletion	chr6	10521201	10530700	9500	1.30718
duplication	chr6	10653001	10669900	16900	3.63773
duplication	chr6	10695901	10709300	13400	2.79304
duplication	chr6	10737801	10762900	25100	2.52404
deletion	chr6	10917201	10918700	1500	0.256804
duplication	chr6	11034001	11065300	31300	2.51021
duplication	chr6	11077601	11085100	7500	3.00041
duplication	chr6	11119201	11156900	37700	2.51746
duplication	chr6	11596001	11602300	6300	6.009
deletion	chr6	11686401	11689200	2800	0.90726
deletion	chr6	11806901	11813700	6800	1.39976
duplication	chr6	16042701	16059100	16400	2.74197
duplication	chr6	16234401	16268300	33900	2.66392
deletion	chr6	16479701	16485300	5600	1.01212
deletion	chr6	18243701	18250600	6900	1.2662
duplication	chr6	18993401	19000400	7000	3.2726
duplication	chr6	19006101	19011800	5700	4.66367
deletion	chr6	19417701	19427000	9300	1.46575
deletion	chr6	19856501	19868800	12300	1.412
deletion	chr6	21022201	21029000	6800	1.12911
duplication	chr6	21847001	21849800	2800	3.43631
duplication	chr6	21872201	21888600	16400	3.11102
duplication	chr6	21975401	22034500	59100	2.50064
duplication	chr6	22219601	22239300	19700	2.85521
duplication	chr6	22645201	22667600	22400	2.95404
deletion	chr6	22805501	22809200	3700	1.39324
duplication	chr6	23117101	23121300	4200	2.92172
duplication	chr6	25650401	25659200	8800	2.60332
duplication	chr6	26454101	26461500	7400	2.68728
deletion	chr6	26588401	26592800	4400	0.387777
deletion	chr6	26717701	26730600	12900	1.20154
deletion	chr6	27188401	27197400	9000	1.46017
deletion	chr6	30058901	30063200	4300	1.03622
duplication	chr6	30787501	30810100	22600	2.62211
duplication	chr6	30852101	30860200	8100	4.90003
duplication	chr6	30873201	30874600	1400	7.46089
deletion	chr6	30966301	30967400	1100	0.219831
duplication	chr6	31537401	31553800	16400	2.62734
duplication	chr6	31686701	31697300	10600	2.97936
deletion	chr6	32326301	32328200	1900	0.328494
duplication	chr6	33843701	33864400	20700	2.61074
duplication	chr6	34467001	34491000	24000	2.65721
duplication	chr6	34492901	34528400	35500	2.53055
deletion	chr6	34788001	34792500	4500	0.962017
duplication	chr6	34835601	34857100	21500	2.55395
duplication	chr6	34859501	34898900	39400	2.91835
duplication	chr6	34908701	34910700	2000	12.3127
duplication	chr7	7101	62500	55400	2.53461
duplication	chr7	139301	144200	4900	3.16751
duplication	chr7	304201	317100	12900	2.77531
deletion	chr7	574501	582400	7900	1.41298
duplication	chr7	4526301	4583800	57500	2.56732
duplication	chr7	5849301	5857100	7800	2.78549
deletion	chr7	6040601	6042600	2000	1.06894
deletion	chr7	6210701	6215200	4500	1.41799
duplication	chr7	6809501	6823500	14000	2.55545
duplication	chr7	6838701	6842400	3700	4.85581
duplication	chr7	7550201	7557600	7400	2.66728
duplication	chr7	9683001	9693100	10100	2.99205
duplication	chr7	10339701	10345100	5400	2.67125
duplication	chr7	10477001	10488900	11900	2.64071
duplication	chr7	10822701	10830400	7700	2.5157
deletion	chr7	11175301	11188500	13200	1.47629
duplication	chr7	11285001	11300100	15100	2.64536
duplication	chr7	11373501	11385200	11700	2.69587
deletion	chr7	13087801	13105300	17500	1.47105
deletion	chr7	14045001	14057500	12500	1.30896
deletion	chr7	16144901	16151400	6500	1.27398
deletion	chr7	16692301	16735700	43400	1.49057
deletion	chr7	17088001	17089200	1200	0.156409
deletion	chr7	17489501	17497400	7900	1.46637
deletion	chr7	17717301	17722200	4900	0.890354
duplication	chr7	18039801	18049000	9200	2.65425
deletion	chr7	18080301	18095500	15200	1.44366
deletion	chr7	19402901	19409300	6400	1.2192
deletion	chr7	19964701	19970100	5400	1.24689
duplication	chr7	21740401	21751100	10700	3.0807
duplication	chr7	21752301	21774100	21800	3.20208
duplication	chr7	21823501	21834600	11100	2.91003
duplication	chr7	21924101	21977200	53100	2.87875
duplication	chr7	22003401	22032100	28700	3.01816
deletion	chr7	22731501	22738100	6600	1.09163
deletion	chr7	22749601	22760200	10600	1.46831
duplication	chr7	22836301	22859800	23500	2.95562
duplication	chr7	23010201	23015500	5300	2.97568
duplication	chr7	27766901	27808500	41600	2.57224
duplication	chr7	27819201	27851600	32400	2.52566
duplication	chr7	27879301	27898700	19400	2.54172
deletion	chr7	29285401	29286900	1500	0.119208
deletion	chr7	30057201	30061700	4500	1.28818
deletion	chr7	30881601	30883300	1700	0.568211
deletion	chr7	34193701	34207300	13600	1.43766
deletion	chr7	34222601	34224900	2300	0.883252
duplication	chr7	34420001	34434600	14600	2.8083
duplication	chr7	34902001	34922600	20600	2.809
duplication	chr7	35555701	35589600	33900	2.58379
duplication	chr7	35759801	35767700	7900	2.83164
duplication	chr7	36171501	36180500	9000	2.88535
duplication	chr7	36183801	36217400	33600	2.70455
duplication	chr8	1	18400	18400	2.70592
duplication	chr8	1179501	1192100	12600	2.58021
duplication	chr8	3701901	3719100	17200	2.85131
duplication	chr8	3721901	3772200	50300	2.60678
duplication	chr8	3892701	3966200	73500	2.56411
duplication	chr8	4288001	4302500	14500	2.55362
duplication	chr8	4379001	4433200	54200	2.53325
duplication	chr8	4461701	4477300	15600	2.85493
duplication	chr8	4721701	4777500	55800	2.56971
deletion	chr8	4817101	4820200	3100	0.957962
deletion	chr8	4846101	4850400	4300	0.927816
deletion	chr8	4854801	4856800	2000	0.995382
duplication	chr8	5084301	5098500	14200	2.89502
duplication	chr8	5440101	5484900	44800	2.59937
duplication	chr8	5690401	5749900	59500	2.69895
duplication	chr8	5979701	6041700	62000	2.64754
duplication	chr8	6096801	6170100	73300	2.54391
duplication	chr8	6179001	6185200	6200	2.59952
duplication	chr8	6652501	6698400	45900	2.68321
duplication	chr8	6850801	6978900	128100	2.53589
duplication	chr8	7914501	7929900	15400	2.80704
duplication	chr8	7994601	8013300	18700	2.7015
duplication	chr8	8013701	8032700	19000	4.45461
duplication	chr8	8033201	8037900	4700	13.6408
duplication	chr8	8052201	8054800	2600	16.6674
deletion	chr8	8194201	8199400	5200	0.703564
deletion	chr8	10416101	10424300	8200	1.27552
duplication	chr8	10574501	10581900	7400	3.96748
deletion	chr8	14060701	14062400	1700	0.456567
deletion	chr8	17756801	17759500	2700	1.07075
duplication	chr8	18522901	18541700	18800	2.78894
duplication	chr8	18579701	18596600	16900	2.73712
duplication	chr8	18597401	18673000	75600	2.61638
duplication	chr8	19323101	19345700	22600	2.73968
duplication	chr8	19642801	19660500	17700	3.07234
duplication	chr8	19824901	19835600	10700	2.64059
duplication	chr8	20276201	20284500	8300	2.74335
duplication	chr8	20473101	20495800	22700	2.70014
duplication	chr8	20818401	20837900	19500	2.64793
duplication	chr8	20843701	20857900	14200	2.62282
duplication	chr8	21216101	21219500	3400	3.07445
deletion	chr8	21356101	21357300	1200	0.204491
deletion	chr8	22287901	22292800	4900	1.3282
duplication	chr8	23313701	23326500	12800	2.70717
duplication	chr8	23564101	23567400	3300	3.05575
duplication	chr8	24154801	24165700	10900	2.63627
duplication	chr8	24196701	24248400	51700	2.54597
deletion	chr8	24642401	24644400	2000	0.781051
deletion	chr8	25939401	25951700	12300	1.22082
deletion	chr8	26169201	26186700	17500	1.39711
deletion	chr8	27177001	27186900	9900	1.41261
duplication	chr8	27474901	27486500	11600	3.02694
duplication	chr8	27488401	27515000	26600	2.67476
deletion	chr8	27525101	27526600	1500	0.216241
duplication	chr8	27664601	27679600	15000	2.62329
duplication	chr8	27900301	27905900	5600	2.78076
duplication	chr8	28457901	28482500	24600	2.52442
duplication	chr8	28612901	28728600	115700	2.54784
duplication	chr8	28737501	28750200	12700	3.13141
duplication	chr9	2170301	2181400	11100	2.76478
duplication	chr9	2181901	2192400	10500	2.52575
deletion	chr9	2195201	2197000	1800	0.516584
duplication	chr9	2869401	2903400	34000	3.29773
duplication	chr9	3896901	3916700	19800	2.84416
duplication	chr9	3986401	4025000	38600	2.73478
duplication	chr9	4285101	4304500	19400	2.94261
duplication	chr9	4409701	4467500	57800	2.63025
duplication	chr9	4744001	4755100	11100	2.64995
deletion	chr9	5986001	5988700	2700	0
deletion	chr9	6110201	6112300	2100	0.0223532
deletion	chr9	6268601	6269800	1200	0.0966378
deletion	chr9	6760701	6762100	1400	0.0630985
deletion	chr9	7200801	7207000	6200	1.26807
duplication	chr9	7885101	7923600	38500	2.51126
duplication	chr9	8171801	8179500	7700	2.77319
deletion	chr9	8448601	8456300	7700	1.35604
deletion	chr9	9218701	9225700	7000	1.47503
deletion	chr9	10742201	10747000	4800	1.33464
deletion	chr9	11338301	11343500	5200	0.0185331
duplication	chr9	12178901	12230400	51500	2.54181
duplication	chr9	12321501	12387100	65600	2.74531
duplication	chr9	12680801	12707100	26300	3.27001
duplication	chr9	13018401	13023300	4900	2.77341
duplication	chr9	13092501	13098200	5700	2.71755
deletion	chr9	13227901	13229100	1200	0.0936635
duplication	chr9	14150901	14159300	8400	2.60687
duplication	chr9	14337901	14409600	71700	2.56329
duplication	chr9	14449401	14453600	4200	3.44623
deletion	chr9	14738301	14750000	11700	1.42474
duplication	chr9	14829701	14843400	13700	2.942
duplication	chr9	15295501	15321200	25700	3.00536
deletion	chr9	15361801	15364200	2400	0.601335
duplication	chr9	15364201	15368800	4600	2.88002
duplication	chr9	15372101	15386900	14800	2.6064
duplication	chr9	16561901	16572800	10900	2.58981
duplication	chr9	18140301	18149500	9200	2.55014
duplication	chr9	19380101	19383800	3700	2.975
duplication	chr9	20029401	20073200	43800	2.5597
duplication	chr9	21440701	21461600	20900	2.62157
duplication	chr9	22463801	22476400	12600	2.59894
duplication	chr9	22538801	22548600	9800	2.78118
duplication	chr9	22864301	22871900	7600	2.70075
duplication	chr9	22876401	22885900	9500	2.62587
duplication	chr9	23130001	23144800	14800	2.60607
duplication	chr9	23408001	23423000	15000	3.31791
duplication	chr10	264401	271500	7100	14.356
duplication	chr10	282901	292700	9800	2.70898
duplication	chr10	717901	801300	83400	2.60796
duplication	chr10	837001	873500	36500	2.58321
duplication	chr10	874601	891500	16900	2.80519
deletion	chr10	1105901	1108500	2600	0.75776
duplication	chr10	1858601	1877700	19100	2.77849
duplication	chr10	1948101	1962600	14500	3.01678
duplication	chr10	1963301	2054900	91600	2.55406
deletion	chr10	2067501	2068700	1200	0.277638
duplication	chr10	2187601	2195900	8300	2.70844
deletion	chr10	3856001	3858000	2000	0
deletion	chr10	7376201	7377400	1200	0.0594696
duplication	chr10	8229201	8238800	9600	2.67187
deletion	chr10	9924401	9925700	1300	0.319909
duplication	chr10	10207901	10215300	7400	2.71735
duplication	chr10	11386001	11396800	10800	2.60719
duplication	chr10	12337701	12362300	24600	2.6401
duplication	chr10	12444401	12467000	22600	2.89776
duplication	chr10	12475701	12513500	37800	2.90664
duplication	chr10	14098701	14112600	13900	2.81675
duplication	chr10	14294001	14309300	15300	2.70036
deletion	chr10	14388301	14390200	1900	0.946157
deletion	chr10	15380501	15392100	11600	1.07741
deletion	chr10	15457301	15459900	2600	1.18292
deletion	chr10	16496701	16497900	1200	0.27547
duplication	chr10	17103401	17119500	16100	2.56357
duplication	chr10	17270201	17279600	9400	2.71837
deletion	chr10	17279601	17280900	1300	0.41776
deletion	chr10	17692301	17697900	5600	1.42801
deletion	chr10	18575501	18578400	2900	0.882788
duplication	chr10	18823301	18848600	25300	2.78253
duplication	chr10	19098401	19111000	12600	3.13079
duplication	chr10	19143701	19164500	20800	2.82208
duplication	chr10	19302101	19328700	26600	2.64542
duplication	chr10	19541501	19552000	10500	3.17926
duplication	chr10	19607301	19615900	8600	2.72371
duplication	chr10	19626401	19640300	13900	2.7238
duplication	chr11	490901	534200	43300	2.86906
duplication	chr11	556201	583600	27400	2.90989
duplication	chr11	910001	938900	28900	2.53373
duplication	chr11	1005801	1027900	22100	2.61614
duplication	chr11	1099601	1131000	31400	2.95065
duplication	chr11	1194101	1212500	18400	2.87166
duplication	chr11	1224101	1310100	86000	2.56999
duplication	chr11	1413301	1452100	38800	3.00258
duplication	chr11	1589201	1693300	104100	2.58265
duplication	chr11	1713601	1764100	50500	2.61489
duplication	chr11	1777001	1793000	16000	2.79409
duplication	chr11	1793901	1851900	58000	2.54621
duplication	chr11	1906401	1941700	35300	2.88044
duplication	chr11	2639001	2650600	11600	2.88164
duplication	chr11	2679501	2691700	12200	5.9883
deletion	chr11	4478601	4483200	4600	1.01169
duplication	chr11	4937001	4947800	10800	2.52476
deletion	chr11	5669101	5681400	12300	1.31339
deletion	chr11	6681301	6687000	5700	1.10884
deletion	chr11	7025501	7031200	5700	1.45426
deletion	chr11	7140401	7143100	2700	0.486876
duplication	chr11	7933601	7944300	10700	2.53767
duplication	chr11	9637701	9645500	7800	2.8348
deletion	chr11	10596401	10599000	2600	0.255915
deletion	chr11	10898901	10907000	8100	1.35324
deletion	chr11	10923001	10931600	8600	1.43519
deletion	chr11	11061101	11062900	1800	0.209087
deletion	chr11	11499101	11505000	5900	1.05058
deletion	chr11	11519801	11522800	3000	0.978633
deletion	chr11	11875401	11881500	6100	1.28575
deletion	chr11	11938901	11940300	1400	0.0205521
duplication	chr11	12748501	12759100	10600	2.57369
deletion	chr11	14531601	14538000	6400	1.34237
deletion	chr11	14639001	14642100	3100	0.648706
duplication	chr11	14897401	14908200	10800	2.65539
duplication	chr11	15432701	15442500	9800	2.64272
deletion	chr11	15835301	15840300	5000	0.821723
duplication	chr11	15849201	15854200	5000	3.04047
duplication	chr11	16073601	16086900	13300	3.06806
duplication	chr11	17282901	17317200	34300	2.70813
duplication	chr11	17379901	17407100	27200	2.70177
duplication	chr11	17937701	18000700	63000	2.51158
duplication	chr11	18024601	18074300	49700	2.51713
duplication	chr11	18102801	18115100	12300	2.74683
duplication	chr11	18130601	18144200	13600	2.62029
duplication	chr11	18219801	18258300	38500	2.81771
duplication	chr11	18268801	18289600	20800	2.79318
duplication	chr11	18328001	18339200	11200	2.63321
deletion	chr11	18486101	18495000	8900	1.44933
duplication	chr11	19242301	19273500	31200	2.61684
duplication	chr11	19302101	19377700	75600	2.75506
duplication	chr11	19390701	19401100	10400	2.7632
duplication	chr12	698301	715000	16700	2.5861
duplication	chr12	1361301	1377800	16500	2.88204
deletion	chr12	1448601	1450200	1600	0.336721
duplication	chr12	1548701	1556200	7500	2.88126
duplication	chr12	2140801	2149500	8700	2.73307
deletion	chr12	2286701	2291500	4800	0.0166573
duplication	chr12	2304801	2319500	14700	4.56811
deletion	chr12	2320201	2321300	1100	0.0724258
duplication	chr12	2342101	2419800	77700	2.63996
duplication	chr12	2441901	2478300	36400	2.54477
duplication	chr12	2527701	2537100	9400	2.89255
duplication	chr12	2549601	2567300	17700	2.78909
duplication	chr12	2594601	2647000	52400	2.69691
duplication	chr12	2664201	2711900	47700	2.63749
duplication	chr12	2925001	2950500	25500	2.83463
duplication	chr12	2988501	3000300	11800	2.67413
duplication	chr12	3038101	3086300	48200	2.99569
duplication	chr12	3146901	3163300	16400	3.02336
deletion	chr12	3186901	3195800	8900	1.12873
duplication	chr12	3236401	3252200	15800	5.12819
deletion	chr12	3309001	3310400	1400	0.344606
duplication	chr12	5635101	5638800	3700	2.83296
duplication	chr12	8872101	8915700	43600	2.72067
duplication	chr12	9091001	9107600	16600	3.10217
duplication	chr12	9121401	9140500	19100	3.16333
duplication	chr12	10367901	10388900	21000	2.77966
duplication	chr12	11225701	11248800	23100	2.77412
duplication	chr12	11351001	11406500	55500	2.56399
deletion	chr12	11413501	11415000	1500	0.191573
duplication	chr12	11415001	11442500	27500	2.55057
duplication	chr12	11490801	11521600	30800	2.61303
duplication	chr12	11588301	11614400	26100	2.74918
duplication	chr12	12217201	12218700	1500	3.49182
deletion	chr12	12967901	12974800	6900	1.42905
duplication	chr12	14601401	14613400	12000	2.71955
deletion	chr12	15674501	15677100	2600	1.06164
deletion	chr12	15854001	15855200	1200	0.0417339
deletion	chr12	15889701	15904000	14300	1.4569
deletion	chr12	17771601	17772800	1200	0.112622
duplication	chr12	19158701	19188100	29400	2.76172
duplication	chr12	19277701	19311900	34200	2.7749
duplication	chr12	19421501	19444500	23000	2.81223
deletion	chr12	19759001	19760800	1800	0.402103
duplication	chr13	384501	400100	15600	2.58912
duplication	chr13	429501	460500	31000	3.027
duplication	chr13	553701	609400	55700	2.75729
deletion	chr13	1117901	1122500	4600	0.766002
duplication	chr13	1125701	1133100	7400	5.13098
duplication	chr13	1249801	1298100	48300	2.6445
duplication	chr13	1328101	1387400	59300	2.7346
duplication	chr13	1391901	1509400	117500	2.55847
duplication	chr13	2025801	2042600	16800	2.82464
duplication	chr13	2135601	2158400	22800	2.74377
duplication	chr13	2638501	2651200	12700	2.73671
duplication	chr13	2982001	2991800	9800	2.91272
deletion	chr13	6467001	6470900	3900	1.29843
duplication	chr13	7004901	7015400	10500	2.59571
deletion	chr13	7047701	7051000	3300	0.858093
duplication	chr13	7672601	7716900	44300	2.51414
duplication	chr13	7791401	7827100	35700	3.14299
duplication	chr13	7935601	7950300	14700	3.0221
duplication	chr13	7977901	7995300	17400	2.76401
duplication	chr13	8076801	8131600	54800	2.53993
duplication	chr13	8231601	8238100	6500	2.88132
duplication	chr13	8295901	8308200	12300	2.84947
duplication	chr13	8669401	8674400	5000	3.13611
duplication	chr13	9376501	9419400	42900	2.50405
duplication	chr13	9457101	9471900	14800	2.64502
duplication	chr13	9536201	9589200	53000	2.60911
duplication	chr13	9717101	9728800	11700	3.08907
duplication	chr13	11472001	11555500	83500	2.52198
duplication	chr13	12097201	12099600	2400	3.28931
duplication	chr13	12152301	12160300	8000	2.67894
duplication	chr13	12200001	12221700	21700	2.92036
duplication	chr13	12277001	12310000	33000	2.81525
duplication	chr13	12386201	12409700	23500	2.89525
duplication	chr13	12453001	12495200	42200	2.67167
duplication	chr13	12537501	12557500	20000	2.70409
duplication	chr13	12759401	12775900	16500	2.79396
duplication	chr13	12897801	12902100	4300	2.77268
deletion	chr13	12981501	12983500	2000	0.489393
deletion	chr13	13578401	13587500	9100	1.08161
duplication	chr13	13612501	13629600	17100	2.97323
duplication	chr13	14533401	14550400	17000	2.80699
duplication	chr13	15584401	15590800	6400	2.91575
deletion	chr13	15967101	15968900	1800	0.507069
duplication	chr13	16051001	16079200	28200	2.83255
deletion	chr13	16308601	16318700	10100	1.34758
duplication	chr13	16531301	16542300	11000	2.70817
duplication	chr13	17256501	17299400	42900	2.61725
duplication	chr13	17736001	17744500	8500	5.47933
duplication	chr13	17748101	17754100	6000	5.49779
duplication	chr14	12301	19100	6800	8.50357
duplication	chr14	44801	140200	95400	2.50341
duplication	chr14	193801	199700	5900	2.79847
duplication	chr14	591401	601600	10200	2.67047
duplication	chr14	1347201	1357200	10000	2.69882
duplication	chr14	2158401	2173800	15400	2.82678
duplication	chr14	3105801	3129300	23500	2.75172
duplication	chr14	3975801	4012900	37100	2.68126
duplication	chr14	4045301	4067400	22100	3.04176
duplication	chr14	4258301	4296200	37900	2.64619
duplication	chr14	4326401	4360500	34100	2.72001
deletion	chr14	4360501	4368400	7900	1.25121
duplication	chr14	4723401	4746900	23500	2.97097
duplication	chr14	4751601	4755800	4200	3.08899
duplication	chr14	4781801	4790400	8600	2.70188
duplication	chr14	4793201	4830100	36900	2.64384
duplication	chr14	4914901	5002800	87900	2.66451
duplication	chr14	5032701	5048300	15600	2.50588
duplication	chr14	5628001	5637500	9500	2.9643
duplication	chr14	5952701	5964800	12100	2.74205
duplication	chr14	6044001	6058200	14200	3.14045
duplication	chr14	6262301	6275800	13500	3.09787
duplication	chr14	6322401	6333000	10600	2.95767
duplication	chr14	6408601	6435500	26900	2.7458
duplication	chr14	6476701	6488700	12000	2.68529
duplication	chr14	6490801	6503500	12700	3.05442
duplication	chr14	6564201	6600100	35900	2.84595
duplication	chr14	6602101	6611100	9000	3.24212
duplication	chr14	6761201	6772400	11200	2.98839
duplication	chr14	7055401	7084000	28600	2.57574
deletion	chr14	7165501	7178200	12700	1.44791
deletion	chr14	8382301	8384300	2000	0.320892
duplication	chr14	9842601	9862800	20200	2.67357
deletion	chr14	10939701	10943500	3800	1.21802
deletion	chr14	10980001	10986000	6000	1.44493
deletion	chr14	11032301	11039300	7000	1.34405
deletion	chr14	11110801	11117000	6200	1.16735
deletion	chr14	11187901	11190700	2800	1.06381
deletion	chr14	11265701	11273300	7600	1.19652
deletion	chr14	11486501	11489900	3400	0.302305
deletion	chr14	11491701	11493500	1800	0.26448
deletion	chr14	11643901	11650100	6200	1.3188
duplication	chr14	12068001	12080500	12500	2.59196
deletion	chr14	12346401	12349600	3200	0.350532
duplication	chr14	12354801	12391400	36600	2.79369
duplication	chr14	12419601	12423700	4100	3.04965
deletion	chr14	12492201	12497500	5300	1.24755
duplication	chr14	12733201	12758300	25100	2.69081
duplication	chr14	12759101	12819400	60300	2.51541
duplication	chr14	12829301	12934600	105300	2.53022
deletion	chr14	12934601	12946900	12300	1.4255
duplication	chr14	12955701	13001800	46100	2.67836
duplication	chr14	13069001	13095100	26100	2.82742
duplication	chr14	13918201	13967600	49400	2.56214
duplication	chr14	13997501	14002400	4900	2.93886
duplication	chr14	14131101	14158800	27700	2.8514
duplication	chr14	14261901	14286100	24200	3.36059
duplication	chr14	15124701	15127500	2800	14.0883
deletion	chr15	224301	232000	7700	1.47387
duplication	chr15	707001	734700	27700	2.58409
duplication	chr15	1494601	1518100	23500	2.52806
duplication	chr15	1705301	1711700	6400	2.88515
duplication	chr15	2586501	2598300	11800	2.97122
deletion	chr15	3410901	3418600	7700	1.36818
duplication	chr15	4448301	4479700	31400	2.9049
deletion	chr15	4852901	4855500	2600	0.301179
deletion	chr15	6253001	6257100	4100	1.21084
duplication	chr15	6608101	6628600	20500	2.69585
duplication	chr15	6632001	6643900	11900	2.91467
duplication	chr15	6711101	6724900	13800	2.89902
duplication	chr15	7058701	7108100	49400	2.53537
duplication	chr15	7140401	7156500	16100	2.94077
duplication	chr15	7156801	7168600	11800	2.91446
duplication	chr15	7677401	7688900	11500	2.80183
duplication	chr15	8436801	8447300	10500	2.99376
duplication	chr15	8686901	8690500	3600	2.74906
deletion	chr15	8829901	8831900	2000	0.223835
duplication	chr15	8893601	8901000	7400	2.79609
deletion	chr15	8980001	8981200	1200	0.130803
deletion	chr15	9015101	9016400	1300	0
duplication	chr15	9236401	9274000	37600	2.57287
duplication	chr15	9373101	9392500	19400	2.67512
duplication	chr15	9791701	9812500	20800	2.77805
duplication	chr15	9829901	9872300	42400	2.63294
duplication	chr15	9938501	9956700	18200	3.04282
duplication	chr15	10070701	10078600	7900	2.67349
duplication	chr15	10121001	10222000	101000	2.52208
duplication	chr15	10223101	10337000	113900	2.50696
duplication	chr15	10385401	10390200	4800	2.93075
duplication	chr15	10476301	10486000	9700	2.99792
duplication	chr15	10551901	10561700	9800	2.78103
duplication	chr15	10820501	10842400	21900	2.74849
duplication	chr15	10876801	10905500	28700	2.66177
duplication	chr15	10939101	11041900	102800	2.6445
duplication	chr15	11063501	11094500	31000	2.54178
deletion	chr15	11101201	11106400	5200	0.490883
duplication	chr15	11106401	11125000	18600	2.53578
deletion	chr15	11127101	11129100	2000	0.335056
duplication	chr15	11129101	11141400	12300	2.53813
duplication	chr15	11150701	11170600	19900	2.57187
deletion	chr15	11274901	11280200	5300	1.2349
duplication	chr15	11352301	11391600	39300	2.51041
deletion	chr15	12266901	12273700	6800	1.30654
deletion	chr15	12287801	12294800	7000	1.01886
deletion	chr15	12541601	12544200	2600	1.1631
duplication	chr16	218601	221500	2900	6.43193
duplication	chr16	443601	453900	10300	2.94535
duplication	chr17	91601	94400	2800	7.49111
duplication	chr17	197101	207100	10000	2.64769
duplication	chr17	334001	412700	78700	2.5696
duplication	chr17	424701	459500	34800	2.81749
duplication	chr17	516501	547700	31200	2.64677
duplication	chr17	582201	633200	51000	2.77653
duplication	chr17	1009801	1034100	24300	2.56673
duplication	chr17	1034801	1041800	7000	2.85619
duplication	chr17	1111201	1116700	5500	2.95045
duplication	chr17	1370401	1437500	67100	2.50902
duplication	chr17	1818501	1863200	44700	2.77501
duplication	chr17	1874301	1929400	55100	2.71586
duplication	chr17	1934501	1981400	46900	2.56757
deletion	chr17	2078901	2082500	3600	1.12757
duplication	chr17	2364101	2393400	29300	2.54522
duplication	chr17	3312601	3326600	14000	2.73127
deletion	chr17	4062901	4065600	2700	0.811946
duplication	chr17	4065601	4073800	8200	2.60127
deletion	chr17	4223501	4228000	4500	1.42541
duplication	chr17	4961201	4978200	17000	2.85112
duplication	chr17	5408201	5432400	24200	2.77595
deletion	chr17	5652401	5663500	11100	1.15648
duplication	chr17	5781301	5860500	79200	2.5041
deletion	chr17	5868901	5887700	18800	1.17437
duplication	chr17	5911801	5946300	34500	2.56204
deletion	chr17	5946301	5952900	6600	1.29702
duplication	chr17	6173501	6235600	62100	2.57701
duplication	chr17	6275801	6284000	8200	2.72825
deletion	chr17	7006401	7007800	1400	0.367854
duplication	chr17	7008101	7020400	12300	2.77933
duplication	chr17	7155801	7188300	32500	2.87694
duplication	chr17	7329601	7351700	22100	2.57459
duplication	chr17	7368101	7434200	66100	2.62403
duplication	chr17	7720401	7735000	14600	2.64885
duplication	chr17	7738101	7754900	16800	2.62873
duplication	chr17	7854201	7872900	18700	3.2307
deletion	chr17	8068301	8069500	1200	0.362501
deletion	chr17	8391701	8402000	10300	1.49643
duplication	chr17	8621201	8655100	33900	2.62372
duplication	chr17	10008001	10013800	5800	2.78984
duplication	chr17	10352201	10384900	32700	2.822
duplication	chr18	18301	21200	2900	5.22168
duplication	chr18	1673201	1754300	81100	2.52874
duplication	chr18	1840901	1849300	8400	7.72819
duplication	chr18	1988201	2009700	21500	2.54031
duplication	chr18	2211301	2230200	18900	2.95547
duplication	chr18	2647701	2664300	16600	2.76268
duplication	chr18	3461001	3468100	7100	2.79192
duplication	chr18	3825101	3835100	10000	2.73747
duplication	chr18	4195601	4214500	18900	3.2031
duplication	chr18	4245501	4281200	35700	2.74668
duplication	chr18	4413701	4443800	30100	2.75051
duplication	chr18	4482701	4525700	43000	2.84726
duplication	chr18	4558701	4576800	18100	3.06107
deletion	chr18	4633301	4641200	7900	1.31963
duplication	chr18	4641201	4675700	34500	2.50955
duplication	chr18	4816001	4845900	29900	2.51028
duplication	chr18	4936601	4947800	11200	2.55142
duplication	chr18	4951301	4958600	7300	2.66625
deletion	chr18	5932401	5934300	1900	0.636996
deletion	chr18	6379801	6381500	1700	0.457523
duplication	chr18	6943801	6956300	12500	2.63203
deletion	chr18	6958501	6964900	6400	1.14779
duplication	chr18	6964901	6970700	5800	2.58042
duplication	chr18	8041101	8065400	24300	2.94579
duplication	chr18	9258901	9271800	12900	3.03411
duplication	chr18	9422301	9455500	33200	2.76255
deletion	chr18	9577901	9580800	2900	0.546281
duplication	chr18	9834201	9873500	39300	2.57663
duplication	chr18	9996201	10004600	8400	2.91814
duplication	chr18	10103901	10113900	10000	2.8467
duplication	chr18	10195301	10201000	5700	2.7518
duplication	chr18	10259901	10319000	59100	2.59613
duplication	chr18	10388701	10406400	17700	2.54507
duplication	chr18	10725501	10766800	41300	2.95058
duplication	chr18	10932501	10938400	5900	2.82638
duplication	chr18	11054301	11059100	4800	2.89651
duplication	chr19	96301	153400	57100	2.52202
duplication	chr19	209501	239900	30400	2.97026
duplication	chr19	271101	287200	16100	2.58485
duplication	chr19	333601	367100	33500	2.54111
duplication	chr19	380501	467500	87000	2.54725
deletion	chr19	712801	715300	2500	0.513022
duplication	chr19	844801	849600	4800	3.2337
duplication	chr19	2662401	2695900	33500	2.89955
duplication	chr19	3181401	3201000	19600	2.93777
deletion	chr19	3435801	3436900	1100	0.0872858
duplication	chr19	4130001	4139000	9000	2.65111
duplication	chr19	4154801	4168200	13400	2.78521
deletion	chr19	4168201	4170000	1800	0.405611
duplication	chr19	4181801	4207100	25300	2.95258
deletion	chr19	4253501	4259000	5500	1.00704
duplication	chr19	4282301	4302500	20200	2.90897
duplication	chr19	4347301	4363300	16000	2.91232
duplication	chr19	4394501	4451100	56600	2.66052
duplication	chr19	4914001	4927400	13400	2.94961
duplication	chr19	5024601	5052500	27900	2.51415
duplication	chr19	5287201	5299000	11800	2.80997
duplication	chr19	5397601	5439900	42300	2.7602
duplication	chr19	5768401	5793700	25300	2.64239
deletion	chr19	5967701	5973300	5600	1.42934
duplication	chr19	5987901	5998100	10200	2.80171
duplication	chr19	6004901	6057900	53000	2.59634
duplication	chr19	6157001	6238100	81100	2.516
duplication	chr19	6808101	6862800	54700	2.58727
duplication	chr19	7054701	7077200	22500	2.55144
duplication	chr19	7285001	7310900	25900	2.81687
deletion	chr19	7977901	7980300	2400	0.736803
deletion	chr19	8649001	8669700	20700	1.44219
duplication	chr20	158101	228400	70300	2.58563
duplication	chr20	229401	283100	53700	2.76822
duplication	chr20	402701	441900	39200	2.67007
duplication	chr20	504701	521100	16400	2.81012
duplication	chr20	627501	647600	20100	2.53335
duplication	chr20	770401	797100	26700	2.57472
duplication	chr20	1410701	1427500	16800	2.58513
deletion	chr20	1643101	1644300	1200	0.227272
duplication	chr20	1759701	1763800	4100	14.8807
deletion	chr20	2716701	2720000	3300	0.778153
duplication	chr20	2817301	2821900	4600	10.731
duplication	chr20	2888601	2962700	74100	2.58572
duplication	chr20	2980401	3013800	33400	2.69728
duplication	chr20	3854101	3858800	4700	13.8861
duplication	chr20	3969401	3988500	19100	2.55629
duplication	chr20	4075601	4095100	19500	2.59714
deletion	chr20	4328201	4331000	2800	0.00802389
duplication	chr20	4618601	4620600	2000	8.4058
duplication	chr20	5185801	5239500	53700	2.59825
duplication	chr20	5365301	5383700	18400	3.10744
duplication	chr20	5537201	5568800	31600	2.70127
duplication	chr20	5586201	5599800	13600	2.62788
duplication	chr20	5623601	5671100	47500	2.54941
duplication	chr20	5838201	5845800	7600	11.394
deletion	chr20	6020501	6024400	3900	1.24987
deletion	chr20	6175801	6177200	1400	0.032116
duplication	chr20	6793501	6802200	8700	2.73844
deletion	chr20	7996401	8013700	17300	1.4969
duplication	chr20	8070201	8088600	18400	2.52903
duplication	chr20	8278601	8302900	24300	2.77441
duplication	chr20	8635701	8647200	11500	2.70325
duplication	chr20	9133401	9148900	15500	2.76762
deletion	chr20	9495601	9505200	9600	1.21644
duplication	chr20	9659501	9678000	18500	2.60634
duplication	chr20	9699201	9714600	15400	2.85855
duplication	chr20	9758901	9783400	24500	2.9606
duplication	chr20	9884901	9898800	13900	2.77421
duplication	chr20	10004701	10045600	40900	2.70956
duplication	chr20	10152501	10167500	15000	2.60358
duplication	chr20	10192201	10203800	11600	3.12614
deletion	chr20	10253801	10254900	1100	0.0448863
duplication	chr20	10379901	10395200	15300	2.95236
duplication	chr20	10420801	10432500	11700	2.76725
duplication	chr20	10458001	10501900	43900	2.54908
deletion	chr20	10557001	10558400	1400	0.294771
duplication	chr20	10722401	10760300	37900	2.67453
duplication	chr20	10928701	10965300	36600	2.60301
deletion	chr20	11511201	11517900	6700	1.34825
duplication	chr20	11977301	12005300	28000	2.53532
duplication	chr20	12366601	12374800	8200	2.68869
deletion	chr20	13104701	13106100	1400	0.259669
duplication	chr20	14067601	14098700	31100	2.63364
duplication	chr20	14140301	14237100	96800	2.80803
duplication	chr21	250401	268500	18100	2.50721
duplication	chr21	642901	662600	19700	2.87068
duplication	chr21	690401	694500	4100	3.33516
duplication	chr21	763301	774600	11300	2.95204
duplication	chr21	978701	992500	13800	3.03867
duplication	chr21	2115201	2141200	26000	2.59676
duplication	chr21	2158301	2174000	15700	2.56973
duplication	chr21	2467201	2474600	7400	2.96614
duplication	chr21	2526501	2531400	4900	3.32523
duplication	chr21	2541301	2548800	7500	3.11868
duplication	chr21	2706901	2767300	60400	2.54071
duplication	chr21	2867801	2917500	49700	2.78712
duplication	chr21	2948501	2974000	25500	2.66426
duplication	chr21	3214801	3227000	12200	2.90246
duplication	chr21	3832501	3844700	12200	2.9499
deletion	chr21	3897201	3898500	1300	0.245236
duplication	chr21	4594701	4653400	58700	2.50404
duplication	chr21	4828401	4838000	9600	2.55084
deletion	chr21	6155801	6158300	2500	0.847121
duplication	chr21	6195901	6208300	12400	3.00725
duplication	chr21	6392801	6402100	9300	2.75431
duplication	chr21	6404601	6430500	25900	2.55841
duplication	chr21	6432501	6445600	13100	2.67429
duplication	chr22	174101	178500	4400	2.97097
duplication	chr22	360201	413700	53500	2.6956
duplication	chr22	592101	603200	11100	2.56404
deletion	chr22	753401	755600	2200	1.22079
duplication	chr22	819601	826100	6500	2.8289
duplication	chr22	992001	1004800	12800	2.77225
duplication	chr22	1343901	1374200	30300	2.58175
duplication	chr22	2178601	2195700	17100	2.80828
duplication	chr22	2290701	2318200	27500	2.71019
deletion	chr22	2329001	2331300	2300	0.485714
duplication	chr22	2395501	2422300	26800	2.68229
duplication	chr22	2423401	2447400	24000	2.91372
duplication	chr22	2497401	2504100	6700	2.9686
duplication	chr22	2759001	2773800	14800	2.6247
duplication	chr22	2847901	2854900	7000	2.71474
duplication	chr23	1	3500	3500	14.3085
duplication	chr23	159901	169700	9800	2.75709
duplication	chr23	218601	230000	11400	2.50496
deletion	chr23	452101	457100	5000	0.703765
duplication	chr23	1411501	1422700	11200	3.12
duplication	chr23	1732101	1764300	32200	2.54128
deletion	chr23	1764301	1773200	8900	1.20994
duplication	chr23	2035501	2047200	11700	2.71639
duplication	chr23	2067201	2079900	12700	2.55069
duplication	chr23	2345201	2354000	8800	2.72236
duplication	chr23	3117601	3121900	4300	3.22276
duplication	chr23	3688301	3707900	19600	2.86326
duplication	chr23	3920601	3935400	14800	2.82574
duplication	chr23	4009801	4029900	20100	2.50436
deletion	chr23	4029901	4034000	4100	0.876379
deletion	chr23	4066901	4077900	11000	1.33762
duplication	chr23	4112201	4125400	13200	2.88398
duplication	chr23	4164501	4174900	10400	2.54776
deletion	chr23	4191801	4218900	27100	1.34328
duplication	chr23	4218901	4238600	19700	2.63656
duplication	chr23	4345201	4360400	15200	2.88233
duplication	chr23	4868301	4892300	24000	2.84685
duplication	chr23	5010301	5030700	20400	2.58724
duplication	chr23	5076101	5086700	10600	2.50377
duplication	chr23	5180001	5189200	9200	2.76304
duplication	chr23	5253201	5259400	6200	2.91912
duplication	chr23	5260301	5288000	27700	3.06914
duplication	chr23	5322901	5347900	25000	2.76485
duplication	chr23	5408801	5432300	23500	2.7982
duplication	chr23	5564501	5576700	12200	2.89707
duplication	chr23	5581001	5605500	24500	2.82793
duplication	chr23	5622301	5640200	17900	4.58644
duplication	chr24	217701	234300	16600	2.75922
deletion	chr24	234301	236600	2300	0.584902
duplication	chr24	264701	283600	18900	2.80761
duplication	chr24	386001	392400	6400	3.05434
duplication	chr24	396701	412100	15400	2.77777
duplication	chr24	418101	437800	19700	2.57661
duplication	chr24	931201	938800	7600	2.7251
duplication	chr24	960301	971000	10700	2.62552
deletion	chr24	971001	974900	3900	1.33067
duplication	chr24	1769801	1791200	21400	2.79235
duplication	chr24	2372301	2399200	26900	2.69098
duplication	chr24	2935501	2940900	5400	3.02337
duplication	chr24	3259001	3264400	5400	2.88187
duplication	chr24	3532601	3574800	42200	2.54371
deletion	chr24	3705501	3706700	1200	0.0859048
duplication	chr24	3716901	3743600	26700	2.87345
duplication	chr24	4158301	4167900	9600	2.74174
duplication	chr24	4215901	4251700	35800	2.79741
duplication	chr24	4393101	4437600	44500	2.51964
duplication	chr24	4941101	4945400	4300	2.78306
duplication	chr24	5086601	5090000	3400	3.8729
duplication	chr24	5170301	5205500	35200	2.69998
duplication	chr24	5269101	5308100	39000	2.81261
duplication	chr24	5507501	5565500	58000	2.53485
duplication	chr24	5572801	5586300	13500	2.67536
deletion	chr24	5586301	5588000	1700	0.596855
duplication	chr24	6131401	6147200	15800	2.67058
deletion	chr25	176101	186600	10500	0.854654
deletion	chr25	366801	373300	6500	0.950704
duplication	chr25	765501	775000	9500	2.77198
duplication	chr25	1005801	1010000	4200	5.03701
duplication	chr25	1112701	1123800	11100	2.80424
duplication	chr25	1146301	1148800	2500	5.85104
duplication	chr25	1168601	1184300	15700	2.691
duplication	chr25	1549101	1560900	11800	2.64012
deletion	chr25	1704501	1710100	5600	0.399177
duplication	chr26	1	50800	50800	2.51001
duplication	chr26	93301	218500	125200	2.60372
duplication	chr26	351601	395900	44300	2.85701
duplication	chr26	400501	483700	83200	2.58274
duplication	chr26	514801	527200	12400	3.17359
duplication	chr26	1021101	1047100	26000	2.86613
duplication	chr26	1048001	1075200	27200	2.85768
duplication	chr26	1611901	1619300	7400	2.83436
duplication	chr26	1756801	1782900	26100	3.05452
duplication	chr26	1965401	1986500	21100	2.82645
duplication	chr26	2042501	2052300	9800	2.6657
duplication	chr26	2120001	2153300	33300	2.64715
duplication	chr26	2194701	2214500	19800	2.84951
duplication	chr26	2245301	2267600	22300	2.81353
duplication	chr26	2319201	2329900	10700	2.7493
deletion	chr26	2329901	2331700	1800	0.299741
duplication	chr26	2629401	2647900	18500	3.16568
duplication	chr26	3148401	3156600	8200	2.923
duplication	chr26	3464701	3484400	19700	3.24261
duplication	chr26	3789401	3805800	16400	2.87635
deletion	chr26	3852301	3855100	2800	0.875609
deletion	chr26	4089701	4092400	2700	0.799953
deletion	chr26	4295601	4307300	11700	1.30748
deletion	chr26	4309801	4312000	2200	0.901243
duplication	chr26	4519501	4522800	3300	3.1705
duplication	chr26	4650301	4660000	9700	3.08795
duplication	chr26	4661201	4707800	46600	2.70269
deletion	chr26	4972801	4974300	1500	0.133918
duplication	chr26	5077901	5132100	54200	2.50034
duplication	chr26	5133001	5152200	19200	2.72059
deletion	chr26	5277301	5282900	5600	1.32664
deletion	chr26	5286501	5288700	2200	0.704886
duplication	chr27	362901	370300	7400	2.94002
duplication	chr27	384701	388000	3300	4.27965
duplication	chr27	431601	442500	10900	2.71393
duplication	chr27	489901	498100	8200	3.5193
duplication	chr27	527901	556800	28900	2.90705
duplication	chr27	605501	669800	64300	3.37947
deletion	chr27	713601	716200	2600	0.920602
duplication	chr27	718401	726600	8200	4.83205
duplication	chr27	750401	753200	2800	6.32679
duplication	chr27	779101	781200	2100	5.3958
duplication	chr27	794001	804800	10800	3.20732
duplication	chr27	1038101	1044900	6800	12.1796
duplication	chr27	1377501	1387800	10300	2.90567
duplication	chr27	1673701	1693000	19300	2.73693
duplication	chr27	1719101	1767200	48100	2.58004
duplication	chr27	1771301	1778200	6900	2.96905
duplication	chr27	2356801	2399400	42600	2.66849
duplication	chr27	2591601	2599300	7700	3.0723
deletion	chr27	2605401	2606700	1300	0.21102
duplication	chr27	2606701	2625200	18500	2.60582
duplication	chr27	2700401	2716000	15600	2.8245
duplication	chr27	2793901	2801900	8000	3.00993
duplication	chr27	2838901	2866900	28000	2.58164
duplication	chr27	3079001	3091600	12600	2.7189
duplication	chr27	3093101	3101800	8700	2.9056
duplication	chr27	3261201	3274700	13500	2.54285
duplication	chr27	3379301	3386400	7100	2.69993
deletion	chr27	3386401	3392500	6100	1.11161
duplication	chr27	3392501	3409500	17000	2.53817
deletion	chr27	3409501	3434200	24700	1.41093
duplication	chr27	3479401	3486800	7400	2.5541
deletion	chr27	3541601	3543800	2200	0.719239
deletion	chr27	3750901	3758000	7100	1.16337
deletion	chr27	3760601	3773600	13000	1.36107
duplication	chr27	4034301	4047400	13100	2.61487
deletion	chr27	4071201	4073100	1900	0.4617
duplication	chr27	4073101	4081900	8800	2.80024
deletion	chr27	4093701	4095500	1800	0.613203
duplication	chr27	4144501	4157900	13400	2.61524
duplication	chr27	4159501	4179300	19800	2.67971
duplication	chr27	4304901	4313900	9000	2.85345
duplication	chr27	4417501	4434000	16500	2.71956
duplication	chr27	4690401	4724000	33600	2.97515
duplication	chr27	4726001	4756900	30900	2.51552
duplication	chr27	4836401	4847700	11300	3.33883
duplication	chr27	4912401	4954300	41900	2.87239
duplication	chr27	5006201	5027600	21400	2.6669
duplication	chr28	644901	658300	13400	2.83466
duplication	chr28	737601	776300	38700	2.61354
deletion	chr28	874001	878000	4000	0.438399
duplication	chr28	916601	952400	35800	2.58764
duplication	chr28	1057301	1063900	6600	2.95227
duplication	chr28	1070801	1082900	12100	2.60931
duplication	chr28	2034801	2062800	28000	2.66599
deletion	chr28	2345401	2355600	10200	1.23963
duplication	chr28	2372501	2377600	5100	2.83283
duplication	chr28	2454401	2474600	20200	2.9519
duplication	chr28	2589901	2598900	9000	3.31465
duplication	chr28	2718901	2738400	19500	2.93382
deletion	chr28	2776501	2778100	1600	0.633927
duplication	chr28	2812001	2822200	10200	2.65619
duplication	chr28	2859401	2899800	40400	2.69604
duplication	chr28	3072801	3095600	22800	2.62133
duplication	chr28	3272801	3306700	33900	2.51748
duplication	chr28	3667101	3698300	31200	2.53136
duplication	chr28	3830501	3859000	28500	2.83948
duplication	chr28	4040801	4044700	3900	3.09216
duplication	chr28	4093301	4099300	6000	2.81899
duplication	chr28	4321001	4354400	33400	2.71231
duplication	chr28	4520101	4533800	13700	2.91448
duplication	chr28	4536101	4538500	2400	3.51679
duplication	chrLGE22C19W28_E50C23	153101	175500	22400	2.74859
duplication	chrLGE22C19W28_E50C23	418601	426900	8300	2.60559
duplication	chrLGE22C19W28_E50C23	733301	755300	22000	2.71237
deletion	chrLGE22C19W28_E50C23	897401	900400	3000	0.43822
deletion	chrLGE22C19W28_E50C23	953101	954800	1700	0.461906
duplication	chrLGE22C19W28_E50C23	954801	960500	5700	2.90779
duplication	chrLGE64	8201	19900	11700	7.07933
duplication	chrLGE64	34301	42700	8400	8.79704
duplication	chrLGE64	43201	49100	5900	6.39293
duplication	chrLGE64	55901	59500	3600	5.99659
duplication	chrLGE64	73201	79100	5900	4.40478
duplication	chrLGE64	136901	142100	5200	3.92653
duplication	chrLGE64	142301	154700	12400	3.66284
deletion	chrLGE64	154701	165000	10300	1.3506
duplication	chrLGE64	166401	180200	13800	4.0704
duplication	chrLGE64	251201	256000	4800	3.56984
duplication	chrLGE64	274101	312600	38500	2.54381
duplication	chrLGE64	458901	465100	6200	2.76312
duplication	chrLGE64	521001	525300	4300	4.13038
duplication	chrLGE64	541301	543900	2600	4.4953
duplication	chrLGE64	702001	707700	5700	2.84098
duplication	chrW	545001	559000	14000	1.59902
duplication	chrW	589201	597900	8700	2.00018
duplication	chrW	674501	687700	13200	2.58115
duplication	chrW	751401	754000	2600	2.75385
duplication	chrW	797401	802700	5300	1.954
duplication	chrW	873701	910800	37100	2.57935
duplication	chrW	1000001	1011800	11800	2.11993
deletion	chrZ	926001	928500	2500	0.33345
deletion	chrZ	2079301	2088200	8900	0.487066
deletion	chrZ	2895801	2899100	3300	0.076467
deletion	chrZ	3994101	3995800	1700	0.308145
deletion	chrZ	6011401	6018400	7000	0.445866
deletion	chrZ	8984301	8985400	1100	0.0332579
duplication	chrZ	8985401	9031300	45900	1.51647
duplication	chrZ	9435801	9441600	5800	1.71747
deletion	chrZ	9945101	9947000	1900	0.205618
deletion	chrZ	12634301	12638100	3800	0.338018
duplication	chrZ	13361301	13385000	23700	2.15226
deletion	chrZ	13889601	13892800	3200	0.361042
deletion	chrZ	17918401	17920100	1700	0.0940647
deletion	chrZ	23763301	23766100	2800	0.324413
deletion	chrZ	23850001	23865100	15100	0.110856
duplication	chrZ	27804901	27816500	11600	2.29527
deletion	chrZ	28784701	28787700	3000	0.354287
deletion	chrZ	34891201	34897000	5800	0.226784
deletion	chrZ	35195301	35201800	6500	0.0626292
duplication	chrZ	36131001	36134000	3000	1.84335
deletion	chrZ	36399001	36403700	4700	0.396539
deletion	chrZ	37415001	37418200	3200	0.073834
deletion	chrZ	38269001	38271600	2600	0.0525884
deletion	chrZ	40337301	40339700	2400	0.421883
deletion	chrZ	40939401	40943000	3600	0.0283715
deletion	chrZ	41692701	41701000	8300	0.41127
duplication	chrZ	54473801	54478000	4200	1.79824
duplication	chrZ	54931601	54941700	10100	1.67778
duplication	chrZ	67036501	67040800	4300	2.74777
duplication	chrZ	67047501	67073800	26300	1.74284
deletion	chrZ	67962601	67964900	2300	0.0412592
deletion	chrZ	71736001	71738300	2300	0.0454895
deletion	chrZ	72827501	72830300	2800	0.15815
duplication	chrZ	73509501	73517800	8300	3.58383
duplication	chrZ	75048401	75109200	60800	2.5437
duplication	chrZ	75363501	75366500	3000	3.27776
duplication	chrZ	76398201	76410700	12500	3.86383
duplication	chrZ	76474401	76484400	10000	5.82748
deletion	chrZ	76567001	76569800	2800	0.00934126
duplication	chrZ	76728701	76735000	6300	2.80115
duplication	chrZ	77667901	77672800	4900	2.06259
duplication	chrZ	77950901	77984500	33600	3.04357
duplication	chrZ	78067901	78074400	6500	1.84114
duplication	chrZ	78425801	78447700	21900	2.61769
duplication	chrZ	78466001	78535100	69100	2.1921
deletion	chrZ	80898001	80902000	4000	0.422949
deletion	chrZ	81205101	81208900	3800	0.293302

## Sheet: DX
CNV Type	Chr.	Start (bp)	End (bp)	CNV Size (bp)	Copy Number
deletion	chr1	168001	171000	3000	1.13078
deletion	chr1	790901	792700	1800	0.573741
deletion	chr1	1012601	1014900	2300	0.319129
deletion	chr1	1085201	1090100	4900	1.24754
duplication	chr1	1854301	1858400	4100	15.135
duplication	chr1	1901401	1906200	4800	2.59367
duplication	chr1	1969201	1972900	3700	13.3155
deletion	chr1	2196201	2204000	7800	1.13752
duplication	chr1	2740001	2752900	12900	7.5518
duplication	chr1	3993801	3997400	3600	5.54759
deletion	chr1	5840001	5848200	8200	1.20302
deletion	chr1	6111801	6120600	8800	1.46301
deletion	chr1	6256601	6258200	1600	0.297643
deletion	chr1	7260701	7262300	1600	0.238838
deletion	chr1	7860501	7864400	3900	1.00086
deletion	chr1	8055301	8057400	2100	1.19714
duplication	chr1	8062801	8077900	15100	2.5013
deletion	chr1	8679501	8680800	1300	0.269945
deletion	chr1	8994001	8996300	2300	0.0550799
duplication	chr1	9588301	9596300	8000	2.53536
deletion	chr1	10269901	10273800	3900	1.04469
duplication	chr1	10273801	10278400	4600	2.67169
duplication	chr1	10908601	10913600	5000	2.69108
duplication	chr1	11036701	11042100	5400	2.85965
duplication	chr1	11300101	11310600	10500	2.5645
duplication	chr1	11910501	11921800	11300	2.72929
deletion	chr1	12451101	12452700	1600	0.205885
duplication	chr1	13275101	13279400	4300	2.72832
deletion	chr1	13569501	13580100	10600	1.42592
deletion	chr1	14845401	14848400	3000	0.645035
deletion	chr1	14953301	14958500	5200	0.885084
deletion	chr1	16490101	16491900	1800	0.0948431
deletion	chr1	17108201	17112400	4200	1.22453
deletion	chr1	17525901	17531500	5600	1.36383
deletion	chr1	17800001	17807000	7000	1.29511
deletion	chr1	18590401	18598900	8500	1.12645
duplication	chr1	18733601	18740700	7100	2.57673
duplication	chr1	19087801	19092400	4600	2.97374
duplication	chr1	19526601	19533400	6800	2.6875
duplication	chr1	19648601	19651400	2800	2.78441
deletion	chr1	20064901	20066100	1200	0.0616143
deletion	chr1	21284901	21292800	7900	1.33703
deletion	chr1	22606901	22611500	4600	0.787973
deletion	chr1	24087101	24089300	2200	1.23062
deletion	chr1	26041701	26051000	9300	1.35719
deletion	chr1	26256301	26259200	2900	0.254095
deletion	chr1	28155201	28158600	3400	0.0647056
deletion	chr1	30499501	30504500	5000	1.22437
deletion	chr1	30691401	30698400	7000	1.09393
duplication	chr1	30837701	30845200	7500	2.77095
duplication	chr1	32033501	32040500	7000	2.72439
deletion	chr1	32370301	32380300	10000	1.02807
duplication	chr1	32561701	32568800	7100	15.9185
duplication	chr1	32866801	32875500	8700	2.62039
duplication	chr1	32877901	32882700	4800	2.70134
deletion	chr1	34552401	34558100	5700	1.44184
duplication	chr1	35265801	35277100	11300	2.5775
duplication	chr1	35284201	35301700	17500	2.59638
duplication	chr1	38852501	38857100	4600	2.78981
duplication	chr1	40752301	40760400	8100	2.51618
deletion	chr1	41023001	41030200	7200	1.31506
deletion	chr1	41735801	41744500	8700	1.28578
deletion	chr1	42036101	42040300	4200	1.05117
duplication	chr1	43510601	43520100	9500	2.50885
duplication	chr1	44263201	44272600	9400	2.72671
duplication	chr1	44402901	44410300	7400	2.67458
duplication	chr1	44755801	44761400	5600	3.342
duplication	chr1	44764201	44774700	10500	3.33917
duplication	chr1	46950701	46956600	5900	2.80777
deletion	chr1	47925001	47932400	7400	1.29803
duplication	chr1	48363701	48370400	6700	2.71429
deletion	chr1	48832001	48836700	4700	1.48755
deletion	chr1	49448701	49454700	6000	1.35614
deletion	chr1	49496401	49504200	7800	1.41327
deletion	chr1	50458201	50459900	1700	0.443902
deletion	chr1	50804801	50807200	2400	0.528697
deletion	chr1	51380601	51381800	1200	0.185182
duplication	chr1	51409801	51418800	9000	2.93091
deletion	chr1	51451901	51461000	9100	1.41371
deletion	chr1	51495501	51499100	3600	0.768055
deletion	chr1	51544601	51547600	3000	0.370862
duplication	chr1	52191201	52198100	6900	2.88783
deletion	chr1	52350201	52351300	1100	0.278964
deletion	chr1	56086401	56090000	3600	1.37206
duplication	chr1	57761101	57764600	3500	2.79786
duplication	chr1	57963101	57986900	23800	3.79805
duplication	chr1	59722601	59753300	30700	2.68269
deletion	chr1	61023101	61026800	3700	0.86636
duplication	chr1	62277801	62281600	3800	3.71383
duplication	chr1	62286101	62290700	4600	3.31084
duplication	chr1	62606501	62609000	2500	6.58101
duplication	chr1	62654501	62658800	4300	5.35581
duplication	chr1	63716601	63726700	10100	2.69591
duplication	chr1	65475801	65477500	1700	3.15287
deletion	chr1	65564801	65566300	1500	0.0541658
duplication	chr1	65873501	65876800	3300	10.4498
deletion	chr1	66615701	66617200	1500	0.119849
deletion	chr1	66734801	66736000	1200	0.219648
duplication	chr1	67254901	67258200	3300	8.76926
duplication	chr1	67422401	67425100	2700	12.538
deletion	chr1	68943901	68951800	7900	1.49145
duplication	chr1	69185101	69191200	6100	2.86335
duplication	chr1	69954301	69955700	1400	14.6112
deletion	chr1	71247901	71250400	2500	0.624999
duplication	chr1	71482601	71490100	7500	2.65989
deletion	chr1	71504801	71509500	4700	0.957408
deletion	chr1	71525501	71530300	4800	1.24039
duplication	chr1	71838901	71852200	13300	2.53954
deletion	chr1	72247201	72248600	1400	0.100917
deletion	chr1	72267301	72279900	12600	1.20086
deletion	chr1	72590001	72594400	4400	1.06179
deletion	chr1	72911101	72912500	1400	0.32361
deletion	chr1	73007301	73008500	1200	0.099831
deletion	chr1	73340901	73346700	5800	0.875168
duplication	chr1	73585501	73589100	3600	4.76367
deletion	chr1	74002401	74008100	5700	1.39599
duplication	chr1	74638301	74643000	4700	4.30701
duplication	chr1	74705301	74715700	10400	2.62879
duplication	chr1	74722601	74727700	5100	2.64043
duplication	chr1	74798301	74811200	12900	4.59386
duplication	chr1	75018901	75022700	3800	2.75496
duplication	chr1	75155401	75159500	4100	3.81761
duplication	chr1	75203401	75222100	18700	2.98597
duplication	chr1	75231801	75248900	17100	2.65144
deletion	chr1	76335101	76340800	5700	1.13959
deletion	chr1	77379001	77381200	2200	0.155081
duplication	chr1	77585101	77591900	6800	5.44967
duplication	chr1	77631601	77635500	3900	4.62024
duplication	chr1	77639801	77649900	10100	2.93555
duplication	chr1	77707201	77718300	11100	5.44376
duplication	chr1	77948101	77951900	3800	16.5278
deletion	chr1	78364601	78366000	1400	0.486922
deletion	chr1	78915001	78928200	13200	1.42483
deletion	chr1	79073901	79075600	1700	0.424016
deletion	chr1	79519201	79524300	5100	1.15893
deletion	chr1	79539401	79545300	5900	0.91234
duplication	chr1	79604801	79611000	6200	2.67446
deletion	chr1	81732401	81734400	2000	0.504996
deletion	chr1	81748801	81750300	1500	0.819785
deletion	chr1	81869201	81877600	8400	1.47068
deletion	chr1	81899001	81906200	7200	1.42599
deletion	chr1	82690401	82695800	5400	1.29455
duplication	chr1	83259301	83263700	4400	2.87433
duplication	chr1	85339101	85345300	6200	2.77348
duplication	chr1	85525001	85527900	2900	2.81644
deletion	chr1	89929101	89930300	1200	0.0120065
duplication	chr1	90008101	90013800	5700	2.63061
duplication	chr1	90279801	90286100	6300	2.55386
deletion	chr1	90957501	90962800	5300	1.11201
deletion	chr1	91013801	91027900	14100	1.42226
duplication	chr1	92066801	92072900	6100	2.69076
deletion	chr1	92091301	92092400	1100	0.0323136
deletion	chr1	92154301	92156600	2300	0.0376742
deletion	chr1	93080701	93083700	3000	1.1856
deletion	chr1	96153801	96155900	2100	0.524271
duplication	chr1	97143001	97151000	8000	2.74852
deletion	chr1	97278701	97279800	1100	0.07302
deletion	chr1	97380701	97382000	1300	0.188877
duplication	chr1	99321501	99325800	4300	2.78263
duplication	chr1	99620901	99627600	6700	2.58231
deletion	chr1	99749701	99752500	2800	0.291411
duplication	chr1	99756401	99760200	3800	2.76557
deletion	chr1	100304401	100315400	11000	1.48694
deletion	chr1	101402901	101408500	5600	1.27495
duplication	chr1	102903901	102912000	8100	2.57645
deletion	chr1	105544001	105548500	4500	1.32362
deletion	chr1	107008001	107014600	6600	1.48676
deletion	chr1	107053701	107056600	2900	1.16901
duplication	chr1	107768901	107772800	3900	2.81175
deletion	chr1	109127101	109128200	1100	0.0732413
duplication	chr1	109624201	109635500	11300	2.5846
deletion	chr1	110378901	110380200	1300	0.102774
duplication	chr1	110698201	110705500	7300	3.45655
deletion	chr1	111869801	111880500	10700	1.23365
duplication	chr1	112247401	112253400	6000	2.71724
duplication	chr1	112669201	112677500	8300	5.7676
deletion	chr1	112977401	112978800	1400	0.0315872
duplication	chr1	113138901	113142100	3200	4.6284
duplication	chr1	113682801	113693300	10500	10.4219
duplication	chr1	114003901	114007100	3200	2.97022
deletion	chr1	114207001	114217600	10600	1.37951
deletion	chr1	114847801	114851100	3300	1.08909
duplication	chr1	114953401	114955200	1800	6.27905
duplication	chr1	115052501	115057300	4800	6.84319
deletion	chr1	115148201	115151100	2900	0.0630889
duplication	chr1	115281701	115286500	4800	11.8971
duplication	chr1	115392701	115400700	8000	2.64081
deletion	chr1	116126201	116127300	1100	0.0421632
duplication	chr1	116323301	116327400	4100	3.98593
deletion	chr1	116400701	116401900	1200	0.265499
duplication	chr1	116918601	116925300	6700	5.15072
duplication	chr1	117143801	117149400	5600	2.7079
deletion	chr1	117773301	117776200	2900	0.0635984
deletion	chr1	118754301	118758300	4000	1.39583
duplication	chr1	122421801	122431900	10100	2.50781
duplication	chr1	122898001	122908800	10800	4.44792
duplication	chr1	123808201	123813900	5700	4.96668
duplication	chr1	123814901	123818100	3200	4.36018
duplication	chr1	123889101	123897300	8200	2.61542
duplication	chr1	124984201	124992700	8500	2.75535
deletion	chr1	125316901	125324700	7800	1.45918
deletion	chr1	125928201	125932900	4700	1.45957
deletion	chr1	126120701	126124500	3800	1.34812
deletion	chr1	126277701	126282400	4700	1.37938
deletion	chr1	126586101	126591300	5200	1.39852
deletion	chr1	127291401	127293100	1700	0.0442854
deletion	chr1	127427301	127430300	3000	1.17517
deletion	chr1	127769501	127772000	2500	0.47366
deletion	chr1	128233701	128237200	3500	1.36184
duplication	chr1	128387901	128395400	7500	2.81932
duplication	chr1	128814801	128822100	7300	2.70326
duplication	chr1	128988901	128998900	10000	2.61557
deletion	chr1	129042201	129046500	4300	1.27655
duplication	chr1	130136701	130141000	4300	2.75322
duplication	chr1	130143501	130147600	4100	2.87872
deletion	chr1	130549801	130551500	1700	0.313048
deletion	chr1	131038001	131039400	1400	0.406943
duplication	chr1	132269801	132274400	4600	2.77925
deletion	chr1	132904001	132912300	8300	1.35754
deletion	chr1	133634501	133641700	7200	1.49936
duplication	chr1	133687901	133700300	12400	2.67082
duplication	chr1	135627001	135641900	14900	12.3968
duplication	chr1	135733001	135735200	2200	16.4969
deletion	chr1	137948601	137952500	3900	1.42336
deletion	chr1	139164001	139167700	3700	0.59239
duplication	chr1	139253401	139261000	7600	4.39375
duplication	chr1	139373501	139377400	3900	3.15141
duplication	chr1	139748301	139751200	2900	2.92949
deletion	chr1	140408301	140409700	1400	0.110158
deletion	chr1	140624601	140630300	5700	1.35698
deletion	chr1	140892601	140899100	6500	1.47734
deletion	chr1	141095501	141101500	6000	1.31201
deletion	chr1	141132701	141142700	10000	1.3383
deletion	chr1	141152901	141160800	7900	1.40443
deletion	chr1	141165601	141168500	2900	1.03733
duplication	chr1	143484301	143500100	15800	2.52585
deletion	chr1	143692201	143699600	7400	1.06158
duplication	chr1	144570601	144576400	5800	2.57882
deletion	chr1	146430901	146435000	4100	1.13025
duplication	chr1	146553601	146564200	10600	2.59608
duplication	chr1	147189901	147195900	6000	2.73759
deletion	chr1	147538901	147544400	5500	1.40512
deletion	chr1	147963601	147971200	7600	1.01421
deletion	chr1	148486201	148491400	5200	1.3855
deletion	chr1	148624601	148628400	3800	1.24299
deletion	chr1	148961901	148966300	4400	0.0167183
deletion	chr1	149706701	149713100	6400	1.42488
deletion	chr1	150098801	150103300	4500	1.23645
deletion	chr1	150270001	150271600	1600	0.881794
deletion	chr1	150273401	150275600	2200	1.10689
deletion	chr1	150487301	150495100	7800	1.3517
deletion	chr1	150685501	150689800	4300	1.09281
deletion	chr1	150740201	150746400	6200	1.29641
duplication	chr1	152020601	152027000	6400	2.85117
deletion	chr1	152594401	152597300	2900	1.00667
deletion	chr1	153814501	153821800	7300	1.45553
duplication	chr1	157412101	157414400	2300	4.03293
duplication	chr1	157430101	157435100	5000	3.05827
deletion	chr1	157595601	157601800	6200	1.40019
deletion	chr1	157725801	157744300	18500	1.29558
deletion	chr1	158059201	158060800	1600	1.05486
deletion	chr1	158600601	158602400	1800	0.522598
deletion	chr1	159068401	159075700	7300	1.41803
deletion	chr1	160205301	160207900	2600	1.03774
deletion	chr1	160259401	160274400	15000	1.36355
duplication	chr1	160661901	160667300	5400	2.54489
deletion	chr1	160810301	160825700	15400	1.44926
deletion	chr1	161744601	161745800	1200	0.0437727
duplication	chr1	162237701	162242300	4600	2.80552
deletion	chr1	163481101	163488200	7100	1.2992
duplication	chr1	163549301	163553600	4300	3.41269
duplication	chr1	163936401	163940700	4300	2.70724
deletion	chr1	171026301	171027900	1600	0.0503371
duplication	chr1	172958101	172962600	4500	2.95704
deletion	chr1	174729301	174733500	4200	1.39829
deletion	chr1	175348201	175353600	5400	0.578103
duplication	chr1	176485201	176487100	1900	39.307
duplication	chr1	176783601	176790300	6700	2.68878
deletion	chr1	178666001	178669100	3100	0.0452693
duplication	chr1	178980301	178986700	6400	2.69232
deletion	chr1	182829601	182832700	3100	0.0294883
deletion	chr1	182919801	182922200	2400	0.0127955
deletion	chr1	182957601	182977200	19600	0.942361
deletion	chr1	184613801	184617400	3600	1.47311
duplication	chr1	185899501	185903800	4300	9.62717
duplication	chr1	185904001	185909000	5000	3.97038
deletion	chr1	186059801	186065500	5700	1.04323
duplication	chr1	186317401	186321400	4000	5.80684
duplication	chr1	187425801	187441000	15200	2.68881
duplication	chr1	187618201	187623100	4900	2.7651
deletion	chr1	188208301	188214000	5700	1.11278
deletion	chr1	188242001	188249900	7900	1.29033
deletion	chr1	190531301	190538700	7400	1.46093
deletion	chr1	190719701	190724900	5200	1.43797
deletion	chr1	190888501	190889800	1300	0.140697
duplication	chr1	191981001	191984400	3400	5.7191
duplication	chr1	191995001	192002700	7700	6.91969
deletion	chr1	192009201	192016500	7300	1.25532
deletion	chr1	192061401	192063500	2100	0.780851
deletion	chr1	192132101	192133400	1300	0.161163
deletion	chr1	192220801	192223000	2200	0.857062
deletion	chr1	193901001	193903300	2300	0.759395
deletion	chr1	193966001	193971000	5000	1.18617
deletion	chr1	194087401	194089200	1800	0.360951
deletion	chr1	194092001	194098700	6700	0.782401
deletion	chr2	5801	13900	8100	1.43456
deletion	chr2	1057701	1064200	6500	0.174311
deletion	chr2	2538001	2549500	11500	1.30217
deletion	chr2	2572901	2574200	1300	0.421514
duplication	chr2	3497601	3506600	9000	2.59511
deletion	chr2	4359301	4361400	2100	0.711743
deletion	chr2	4544601	4549000	4400	1.33746
deletion	chr2	5200001	5201800	1800	1.12754
deletion	chr2	5224101	5239900	15800	1.40701
deletion	chr2	5668101	5674800	6700	1.46551
duplication	chr2	6452701	6455900	3200	2.96775
duplication	chr2	7041401	7047300	5900	6.8958
deletion	chr2	7411101	7414500	3400	1.25552
deletion	chr2	7905301	7917200	11900	1.12998
duplication	chr2	10843601	10859000	15400	3.13183
deletion	chr2	11611701	11618000	6300	1.42233
deletion	chr2	14422801	14426000	3200	1.17905
duplication	chr2	15763101	15767600	4500	4.15841
duplication	chr2	15798101	15811200	13100	2.68608
duplication	chr2	16440701	16451100	10400	2.7553
duplication	chr2	19556901	19564200	7300	2.63181
deletion	chr2	23434801	23436300	1500	0.636815
duplication	chr2	23577801	23592200	14400	2.74239
duplication	chr2	23811901	23821200	9300	2.63543
deletion	chr2	24224601	24232200	7600	1.32052
duplication	chr2	24343301	24348300	5000	2.79064
deletion	chr2	24492801	24496300	3500	1.39166
deletion	chr2	24561901	24564800	2900	0.795659
deletion	chr2	24569801	24585200	15400	0.519212
duplication	chr2	25097201	25107800	10600	2.74129
deletion	chr2	25951901	25954900	3000	0.785273
deletion	chr2	27981701	27984800	3100	1.17315
deletion	chr2	27990001	27994300	4300	1.42059
duplication	chr2	29918401	29921400	3000	2.7051
duplication	chr2	31253501	31256000	2500	6.77468
deletion	chr2	31434701	31437400	2700	1.09182
deletion	chr2	32214901	32227400	12500	1.2726
duplication	chr2	32301401	32313500	12100	2.77491
deletion	chr2	33669401	33671800	2400	0.400231
deletion	chr2	33741201	33744500	3300	0.696759
deletion	chr2	34520501	34522800	2300	1.09355
deletion	chr2	36554401	36558900	4500	1.36573
duplication	chr2	37558901	37563700	4800	2.67744
deletion	chr2	39157401	39161000	3600	1.31565
duplication	chr2	40866701	40874800	8100	2.71473
duplication	chr2	41196901	41209400	12500	2.51287
duplication	chr2	41235001	41244400	9400	2.72435
duplication	chr2	42835901	42864600	28700	2.56952
deletion	chr2	44354001	44355800	1800	0.702003
deletion	chr2	45129401	45131100	1700	1.07718
deletion	chr2	46224701	46229300	4600	1.20164
duplication	chr2	47615801	47623700	7900	2.66938
duplication	chr2	49699701	49712100	12400	4.73896
duplication	chr2	49714401	49723800	9400	5.01106
deletion	chr2	50324001	50326700	2700	1.09181
duplication	chr2	50440101	50448500	8400	2.59674
duplication	chr2	50450801	50455500	4700	2.66309
deletion	chr2	52625101	52628000	2900	0.21684
duplication	chr2	53129601	53136100	6500	2.78591
duplication	chr2	53262201	53265200	3000	3.42442
duplication	chr2	53300301	53305100	4800	3.07118
duplication	chr2	53362701	53368000	5300	3.4107
deletion	chr2	53492501	53494200	1700	0.0165996
duplication	chr2	53782901	53795000	12100	4.12962
duplication	chr2	53943401	53952000	8600	2.54789
duplication	chr2	56298401	56304900	6500	4.57546
duplication	chr2	59103201	59106600	3400	2.81514
duplication	chr2	59626301	59629600	3300	14.8419
duplication	chr2	59886201	59891200	5000	2.87296
duplication	chr2	60250801	60257100	6300	2.98366
duplication	chr2	61526601	61539300	12700	3.47814
deletion	chr2	62086301	62088300	2000	1.09463
deletion	chr2	64111901	64114700	2800	1.20047
duplication	chr2	64429501	64436000	6500	2.8632
duplication	chr2	65877301	65883800	6500	2.87145
duplication	chr2	66189101	66197000	7900	2.78352
deletion	chr2	66250901	66255000	4100	1.00127
duplication	chr2	70157301	70167800	10500	2.65
deletion	chr2	70698201	70707100	8900	1.46715
duplication	chr2	70832501	70838900	6400	2.81809
duplication	chr2	71253201	71261900	8700	2.58623
deletion	chr2	71489301	71493100	3800	1.1929
deletion	chr2	72004501	72010500	6000	1.29874
deletion	chr2	73836901	73844900	8000	1.46524
duplication	chr2	74027301	74031400	4100	2.7333
duplication	chr2	74683601	74694200	10600	2.65697
deletion	chr2	74936201	74940900	4700	1.33444
deletion	chr2	75884301	75894300	10000	1.34279
duplication	chr2	76303601	76308200	4600	6.17517
duplication	chr2	76440701	76445100	4400	2.81751
deletion	chr2	76873701	76875500	1800	0.757372
duplication	chr2	77951201	77953500	2300	3.19012
duplication	chr2	78146301	78154100	7800	2.73818
deletion	chr2	78855401	78856800	1400	0.0319061
duplication	chr2	79221301	79230300	9000	2.79316
deletion	chr2	79256501	79262000	5500	1.32752
duplication	chr2	80314601	80321000	6400	2.71487
duplication	chr2	80791401	80797300	5900	7.10429
deletion	chr2	80939501	80941000	1500	0.319149
duplication	chr2	81742601	81745600	3000	13.8471
duplication	chr2	82504801	82513200	8400	2.70571
duplication	chr2	82948801	82956800	8000	2.64158
deletion	chr2	85405601	85406800	1200	0.0238469
deletion	chr2	85865201	85868300	3100	0.0527946
duplication	chr2	86268601	86272900	4300	2.74434
duplication	chr2	87239301	87244500	5200	2.62675
duplication	chr2	88285801	88293200	7400	2.6988
deletion	chr2	90942301	90945200	2900	1.20046
duplication	chr2	93194801	93206700	11900	2.51947
duplication	chr2	93509201	93518000	8800	2.56936
deletion	chr2	93748501	93759700	11200	1.252
duplication	chr2	94754601	94759700	5100	3.45536
duplication	chr2	94760201	94762300	2100	3.52857
deletion	chr2	94917401	94924000	6600	1.24356
deletion	chr2	95992701	96000700	8000	1.41716
duplication	chr2	96063201	96079400	16200	2.53645
deletion	chr2	96555101	96560800	5700	1.33478
deletion	chr2	96944701	96960400	15700	1.28371
deletion	chr2	97953001	97955800	2800	0.97103
deletion	chr2	98178301	98182600	4300	1.33905
deletion	chr2	99075801	99078300	2500	0.969166
deletion	chr2	99233901	99240800	6900	1.43858
deletion	chr2	99528801	99533100	4300	1.37159
duplication	chr2	99908401	99914400	6000	2.94846
deletion	chr2	99954001	99963700	9700	1.41927
deletion	chr2	100342301	100347500	5200	1.31762
deletion	chr2	101522001	101526100	4100	1.3196
duplication	chr2	102171401	102174300	2900	3.04618
deletion	chr2	102217501	102220900	3400	1.46094
duplication	chr2	102710501	102722100	11600	2.76607
duplication	chr2	103192301	103195500	3200	2.87456
duplication	chr2	104469101	104477500	8400	2.82663
deletion	chr2	104562201	104563800	1600	0.338241
deletion	chr2	105190401	105194900	4500	0.928741
duplication	chr2	106523701	106528700	5000	2.67442
deletion	chr2	107312001	107318200	6200	1.43458
deletion	chr2	108436801	108439600	2800	0.484906
duplication	chr2	108524601	108530500	5900	2.66241
duplication	chr2	108722101	108726100	4000	2.87457
deletion	chr2	110231501	110233200	1700	0.0709065
deletion	chr2	110494801	110496100	1300	0.120573
deletion	chr2	110619801	110621700	1900	0.309601
duplication	chr2	111355101	111364500	9400	2.73291
duplication	chr2	112863701	112872600	8900	2.66464
duplication	chr2	113046801	113061400	14600	2.59003
deletion	chr2	113072401	113073800	1400	0.380827
deletion	chr2	113478901	113480300	1400	0.434066
deletion	chr2	113631801	113636200	4400	1.40821
deletion	chr2	113700501	113702000	1500	0.226377
deletion	chr2	113989501	114004100	14600	1.28028
deletion	chr2	114710801	114713500	2700	0.558667
deletion	chr2	116433101	116434700	1600	0.927606
deletion	chr2	117911901	117914500	2600	1.0853
duplication	chr2	119189701	119193900	4200	2.85264
duplication	chr2	119599801	119603300	3500	14.1224
duplication	chr2	121902501	121908800	6300	2.60776
duplication	chr2	121919501	121924300	4800	2.65467
deletion	chr2	123190501	123197000	6500	1.2815
duplication	chr2	124172701	124177700	5000	2.80269
duplication	chr2	124274701	124281900	7200	2.72417
deletion	chr2	126901101	126902500	1400	0.253313
deletion	chr2	127131501	127134000	2500	0.95644
duplication	chr2	128365801	128374100	8300	2.56633
deletion	chr2	128537101	128541300	4200	0.798206
deletion	chr2	128635101	128638700	3600	0.447931
duplication	chr2	129771401	129777100	5700	2.68081
deletion	chr2	130541201	130545700	4500	0.240643
duplication	chr2	131033901	131036700	2800	2.96506
duplication	chr2	131690201	131695200	5000	2.58285
deletion	chr2	131695201	131699200	4000	1.36424
duplication	chr2	131699201	131708500	9300	2.56258
duplication	chr2	131963901	131970300	6400	2.56883
deletion	chr2	132798001	132806100	8100	0.941269
duplication	chr2	133859401	133864000	4600	2.74685
deletion	chr2	134076001	134079700	3700	1.25473
deletion	chr2	136477701	136479400	1700	0.620158
deletion	chr2	136508801	136515500	6700	0.704432
duplication	chr2	136519401	136528400	9000	2.56815
deletion	chr2	136528401	136531700	3300	0.985484
deletion	chr2	136739301	136742300	3000	1.19234
deletion	chr2	140327001	140333100	6100	1.37379
deletion	chr2	140575501	140576800	1300	0.32798
duplication	chr2	140987401	140993800	6400	2.69084
duplication	chr2	142130801	142150400	19600	3.18809
duplication	chr2	143767601	143771300	3700	2.87547
duplication	chr2	144882901	144887600	4700	2.78423
deletion	chr2	147423201	147427100	3900	1.21875
deletion	chr2	148017201	148022600	5400	1.26183
deletion	chr2	148237901	148243600	5700	0.496677
deletion	chr2	148599301	148601400	2100	0.722473
deletion	chr2	148737701	148752700	15000	1.0446
deletion	chr3	1026901	1030000	3100	1.34519
deletion	chr3	1394701	1398700	4000	1.17794
deletion	chr3	1801301	1806300	5000	1.14995
deletion	chr3	2787601	2788700	1100	0.137363
duplication	chr3	2828501	2839900	11400	2.6813
duplication	chr3	4084601	4088500	3900	2.86276
deletion	chr3	4289901	4292100	2200	0.521188
deletion	chr3	4438301	4440500	2200	0.107717
deletion	chr3	5605401	5614500	9100	1.33163
deletion	chr3	7044801	7046500	1700	0.237639
deletion	chr3	7663501	7666100	2600	0.931246
deletion	chr3	8824801	8829600	4800	1.42086
duplication	chr3	11653901	11665300	11400	6.23291
deletion	chr3	12551301	12557500	6200	1.05659
deletion	chr3	13036801	13040800	4000	1.48508
duplication	chr3	14329701	14333200	3500	2.90283
duplication	chr3	14631301	14637800	6500	2.61358
deletion	chr3	15452301	15458400	6100	1.41057
deletion	chr3	15741001	15743700	2700	0.520886
deletion	chr3	15879101	15888400	9300	1.35721
deletion	chr3	16194701	16199000	4300	1.41414
deletion	chr3	19288401	19295900	7500	1.15095
duplication	chr3	20323401	20328900	5500	2.84738
duplication	chr3	24059501	24067600	8100	2.72605
duplication	chr3	25329101	25332300	3200	2.88096
duplication	chr3	25555401	25565200	9800	2.76576
duplication	chr3	26326201	26329900	3700	2.81475
deletion	chr3	30010701	30014000	3300	1.01519
deletion	chr3	30032301	30034600	2300	0.344151
duplication	chr3	30382101	30384800	2700	3.18053
duplication	chr3	32199701	32212400	12700	3.35212
duplication	chr3	32950501	32958700	8200	2.62823
duplication	chr3	33743601	33756900	13300	2.51436
deletion	chr3	33956001	33958800	2800	0.982273
duplication	chr3	34433601	34444600	11000	2.58298
duplication	chr3	34496701	34501000	4300	2.65933
duplication	chr3	35061701	35069600	7900	2.74333
deletion	chr3	35509101	35513000	3900	1.31149
deletion	chr3	35780401	35781900	1500	0.508689
deletion	chr3	37580401	37582200	1800	0.346272
deletion	chr3	37629901	37632100	2200	0.907855
duplication	chr3	41096901	41099900	3000	7.58572
duplication	chr3	41102901	41110500	7600	6.53073
duplication	chr3	41923001	41929500	6500	2.7906
deletion	chr3	42854001	42855200	1200	0.084017
duplication	chr3	43757501	43762200	4700	3.04132
deletion	chr3	43958401	43960700	2300	0.102732
duplication	chr3	45164901	45171000	6100	2.72307
deletion	chr3	45429601	45430900	1300	0.0217072
deletion	chr3	45977101	45979300	2200	1.09161
duplication	chr3	46156501	46177900	21400	2.74935
duplication	chr3	46430101	46443400	13300	2.69406
duplication	chr3	48842201	48845900	3700	2.74338
deletion	chr3	48980201	48981600	1400	0.373583
duplication	chr3	49685301	49689800	4500	2.81666
deletion	chr3	51038701	51040100	1400	0.144544
deletion	chr3	51667201	51668600	1400	0.376018
deletion	chr3	53477401	53479000	1600	0.107967
duplication	chr3	55202001	55206500	4500	3.11365
deletion	chr3	56107301	56111500	4200	1.14941
duplication	chr3	56986801	56996000	9200	2.53585
duplication	chr3	58034201	58039600	5400	2.66821
deletion	chr3	58842101	58843500	1400	0.250166
deletion	chr3	59631701	59633400	1700	0.54816
deletion	chr3	59912101	59914700	2600	0.122418
duplication	chr3	59973601	59976800	3200	3.18404
deletion	chr3	60202701	60207700	5000	1.0589
deletion	chr3	61309701	61310900	1200	0.130404
deletion	chr3	61662501	61666200	3700	1.36644
deletion	chr3	61723001	61728000	5000	1.10381
deletion	chr3	61735701	61736900	1200	0.0125413
duplication	chr3	61890701	61896000	5300	2.58485
deletion	chr3	62031701	62036500	4800	1.17624
duplication	chr3	62449701	62453300	3600	10.552
deletion	chr3	62478001	62482400	4400	1.0763
deletion	chr3	63846001	63852600	6600	0.070484
duplication	chr3	66875901	66882000	6100	2.88385
deletion	chr3	66906701	66914500	7800	0.789459
deletion	chr3	66941201	66945200	4000	0.280582
duplication	chr3	67474201	67482900	8700	2.78114
deletion	chr3	68391101	68392400	1300	0.143882
deletion	chr3	69065101	69070500	5400	1.12417
deletion	chr3	69540001	69546800	6800	1.42737
duplication	chr3	69732701	69741200	8500	2.5591
deletion	chr3	69935701	69937700	2000	0.67996
deletion	chr3	70174701	70180100	5400	1.48954
deletion	chr3	71141401	71142800	1400	1.05097
duplication	chr3	72089501	72091800	2300	4.82277
deletion	chr3	73533701	73536400	2700	1.21948
deletion	chr3	73941801	73945300	3500	1.32651
deletion	chr3	74407201	74408800	1600	0.0859581
duplication	chr3	76268001	76280200	12200	2.55514
deletion	chr3	77135601	77138100	2500	0.722132
duplication	chr3	77674601	77683600	9000	2.78016
deletion	chr3	78137201	78140000	2800	0.827074
duplication	chr3	80003001	80012900	9900	2.61774
duplication	chr3	80488001	80499200	11200	2.67932
deletion	chr3	82760301	82764500	4200	1.31346
deletion	chr3	83480801	83483500	2700	1.31006
deletion	chr3	83564701	83570900	6200	1.49787
duplication	chr3	85458901	85466200	7300	2.67455
duplication	chr3	86951901	86959300	7400	2.88002
duplication	chr3	90318801	90323500	4700	2.65712
duplication	chr3	90745701	90752100	6400	2.76543
deletion	chr3	92882401	92893100	10700	1.14654
deletion	chr3	93122901	93127500	4600	1.44015
duplication	chr3	93561701	93569200	7500	2.72908
duplication	chr3	93758901	93764100	5200	2.69699
duplication	chr3	93980201	93983700	3500	2.87992
deletion	chr3	94849901	94853400	3500	1.37102
deletion	chr3	94897801	94903000	5200	1.3901
deletion	chr3	95625001	95626600	1600	0.242017
duplication	chr3	96493901	96504700	10800	3.17159
deletion	chr3	97439301	97444500	5200	1.31746
duplication	chr3	97749601	97757000	7400	2.59646
deletion	chr3	97946601	97951100	4500	1.43623
deletion	chr3	98547101	98548800	1700	0.0528982
duplication	chr3	98601101	98603400	2300	3.07927
deletion	chr3	98775401	98781400	6000	1.10207
deletion	chr3	98795101	98800000	4900	1.23766
duplication	chr3	99256401	99268600	12200	2.52858
deletion	chr3	99268601	99272300	3700	1.4691
deletion	chr3	100692001	100708500	16500	1.26321
deletion	chr3	101402801	101404800	2000	0.295187
duplication	chr3	101407401	101411600	4200	4.5627
deletion	chr3	102806101	102814200	8100	1.38729
duplication	chr3	104621301	104636100	14800	2.731
deletion	chr3	105102001	105104400	2400	0.464658
deletion	chr3	105306101	105308300	2200	0.361319
deletion	chr3	105318701	105320600	1900	0.431927
deletion	chr3	106854501	106857600	3100	1.03083
deletion	chr3	106949201	106962800	13600	1.07416
deletion	chr3	107874101	107875700	1600	0.819324
deletion	chr3	107933501	107936700	3200	0.816901
deletion	chr3	108076501	108080900	4400	1.46633
duplication	chr3	108080901	108086100	5200	2.57207
deletion	chr3	108626101	108629700	3600	1.34753
deletion	chr3	109755401	109760000	4600	1.08494
duplication	chr4	19901	29300	9400	5.48128
deletion	chr4	2031601	2037500	5900	1.23857
deletion	chr4	2163001	2164100	1100	0.155993
deletion	chr4	3953701	3958400	4700	1.09224
deletion	chr4	5588601	5590200	1600	0.0688286
duplication	chr4	6018701	6025300	6600	2.93232
deletion	chr4	6502501	6505600	3100	0.0533864
duplication	chr4	8789601	8796300	6700	2.78442
duplication	chr4	10324801	10333300	8500	2.79476
deletion	chr4	10481001	10488800	7800	1.29496
deletion	chr4	10572901	10576300	3400	1.15731
deletion	chr4	10903901	10907100	3200	1.1509
deletion	chr4	11065701	11069600	3900	0.472229
deletion	chr4	11343301	11345400	2100	0.664614
deletion	chr4	11369601	11373200	3600	1.28746
duplication	chr4	12305101	12314600	9500	2.5256
deletion	chr4	12749401	12751000	1600	0.224152
duplication	chr4	13147001	13158800	11800	2.58833
duplication	chr4	15044501	15047600	3100	3.11777
duplication	chr4	15062801	15068600	5800	2.722
deletion	chr4	15603301	15605000	1700	0.144167
deletion	chr4	16376101	16379200	3100	1.27442
deletion	chr4	17108701	17110200	1500	0.0105413
deletion	chr4	17805301	17811300	6000	1.39445
deletion	chr4	17927701	17931900	4200	1.43558
deletion	chr4	18723301	18733200	9900	1.06395
duplication	chr4	19144601	19154100	9500	2.54175
deletion	chr4	21944701	21948600	3900	1.31001
deletion	chr4	23518701	23521600	2900	0.477071
duplication	chr4	23588601	23595800	7200	2.6132
duplication	chr4	25637101	25643200	6100	2.61822
deletion	chr4	27392601	27403200	10600	1.45012
deletion	chr4	28813201	28818400	5200	1.25203
deletion	chr4	29450501	29451700	1200	0.0707832
deletion	chr4	29455301	29456900	1600	0.112478
duplication	chr4	29503401	29508400	5000	2.82
duplication	chr4	29907101	29917500	10400	2.58043
duplication	chr4	30092201	30097100	4900	7.33378
duplication	chr4	30204701	30212200	7500	2.62851
duplication	chr4	30523401	30529800	6400	2.73331
deletion	chr4	33693501	33696700	3200	1.05165
deletion	chr4	34196301	34200000	3700	1.32438
duplication	chr4	34677901	34681800	3900	2.88287
deletion	chr4	36654401	36656000	1600	0.474061
duplication	chr4	36711901	36716900	5000	2.75515
deletion	chr4	36802001	36819700	17700	1.19116
deletion	chr4	37262501	37266200	3700	1.26868
deletion	chr4	37321301	37322600	1300	0.280997
duplication	chr4	38819701	38826100	6400	2.72497
deletion	chr4	41385101	41389500	4400	0.991685
deletion	chr4	42679401	42682600	3200	1.39806
deletion	chr4	42907901	42909500	1600	0
duplication	chr4	43490901	43493300	2400	6.02084
deletion	chr4	44131601	44134200	2600	1.34549
duplication	chr4	44195101	44203900	8800	2.6981
deletion	chr4	44361101	44368200	7100	1.48144
deletion	chr4	47923201	47924600	1400	0.0109661
duplication	chr4	48742101	48746900	4800	2.70381
duplication	chr4	49244701	49252500	7800	2.66748
deletion	chr4	49298401	49301000	2600	0.293134
duplication	chr4	49301001	49316900	15900	2.57598
duplication	chr4	49860501	49866500	6000	2.71876
deletion	chr4	52424601	52425700	1100	0.109099
deletion	chr4	53887501	53888900	1400	0.0412185
duplication	chr4	54116101	54118000	1900	3.02118
deletion	chr4	54225801	54228300	2500	0.0482134
deletion	chr4	55131701	55134300	2600	0.0775004
duplication	chr4	55283901	55289200	5300	2.69267
duplication	chr4	57039001	57041700	2700	2.98034
duplication	chr4	58309801	58313900	4100	3.01347
duplication	chr4	58820401	58828900	8500	2.86368
deletion	chr4	59077701	59078800	1100	0.133411
duplication	chr4	59154601	59160000	5400	2.74937
duplication	chr4	60370101	60377000	6900	2.88143
duplication	chr4	60383801	60391300	7500	2.55715
deletion	chr4	61100601	61108900	8300	1.46251
deletion	chr4	62339101	62341900	2800	1.23237
duplication	chr4	62912001	62918800	6800	2.74066
duplication	chr4	64037301	64040700	3400	2.78535
deletion	chr4	64040701	64043900	3200	1.34039
duplication	chr4	64294701	64301500	6800	2.81309
deletion	chr4	64322501	64325000	2500	0.586538
deletion	chr4	67542201	67548400	6200	1.05812
deletion	chr4	68903901	68905600	1700	0.605248
duplication	chr4	69320001	69324600	4600	2.78625
deletion	chr4	69431101	69432300	1200	0.266814
deletion	chr4	69560301	69565700	5400	0.0183715
duplication	chr4	70603301	70610400	7100	2.72851
deletion	chr4	71404701	71407200	2500	1.26329
deletion	chr4	71462601	71463800	1200	0.0356997
deletion	chr4	71676301	71678100	1800	0.266693
duplication	chr4	72010901	72016100	5200	2.58664
deletion	chr4	72464601	72466100	1500	0.0110091
deletion	chr4	73623201	73630400	7200	1.43241
duplication	chr4	74458901	74470700	11800	2.72485
duplication	chr4	74883601	74887000	3400	2.90695
deletion	chr4	75017101	75018300	1200	0.410509
deletion	chr4	75429301	75446100	16800	1.40539
duplication	chr4	75529301	75535000	5700	2.67883
deletion	chr4	75543101	75545200	2100	0.428809
deletion	chr4	76596601	76598500	1900	0.180209
deletion	chr4	78834801	78838400	3600	1.25565
deletion	chr4	80866501	80872100	5600	1.39952
deletion	chr4	80993501	80995300	1800	0.659568
deletion	chr4	81012601	81021800	9200	1.3397
deletion	chr4	81656701	81660700	4000	1.22206
deletion	chr4	81712901	81716600	3700	1.12723
deletion	chr4	82973301	82979200	5900	1.07542
duplication	chr4	83333101	83343500	10400	2.61579
duplication	chr4	83445201	83451200	6000	2.97088
deletion	chr4	84031001	84033200	2200	0.452855
deletion	chr4	84629501	84632400	2900	0.936197
deletion	chr4	84888501	84902100	13600	1.4238
duplication	chr4	85229701	85267000	37300	3.61107
duplication	chr4	85272801	85280600	7800	7.4202
duplication	chr4	85352801	85358400	5600	5.77906
duplication	chr4	85362501	85367400	4900	7.85572
duplication	chr4	85396901	85401100	4200	4.26282
deletion	chr4	86792701	86794100	1400	0.043199
duplication	chr4	87353301	87360500	7200	2.63027
duplication	chr4	87567001	87576400	9400	2.55901
deletion	chr4	87648701	87656800	8100	1.35876
duplication	chr4	87656801	87661500	4700	2.72763
deletion	chr4	88024901	88036800	11900	1.3609
deletion	chr4	88044501	88046400	1900	0.910736
deletion	chr4	89193101	89200200	7100	1.1565
deletion	chr5	199501	203700	4200	0.758356
deletion	chr5	543301	544900	1600	0.413852
deletion	chr5	2200701	2210500	9800	1.30552
duplication	chr5	2582901	2609400	26500	4.25146
deletion	chr5	2809501	2818000	8500	1.33515
duplication	chr5	4442601	4449000	6400	2.89939
deletion	chr5	4729901	4736100	6200	1.24168
duplication	chr5	5719401	5723400	4000	3.8413
duplication	chr5	6719601	6726400	6800	2.86627
duplication	chr5	8201701	8216200	14500	2.5901
duplication	chr5	8222501	8228200	5700	2.61486
duplication	chr5	9730601	9737900	7300	2.63376
duplication	chr5	10368301	10371600	3300	2.74136
deletion	chr5	12594201	12596200	2000	0.470895
deletion	chr5	13148001	13152100	4100	0.917942
deletion	chr5	13161201	13168100	6900	1.19676
deletion	chr5	13520201	13521800	1600	0.471202
deletion	chr5	13530901	13532400	1500	0.217677
deletion	chr5	13705901	13710500	4600	0.806989
duplication	chr5	14310201	14313400	3200	10.4264
duplication	chr5	14447301	14456100	8800	2.84181
duplication	chr5	14568301	14574800	6500	2.74596
deletion	chr5	15329201	15330500	1300	0.344912
duplication	chr5	16202301	16205500	3200	6.63185
deletion	chr5	16330401	16333000	2600	0.50242
deletion	chr5	17573101	17575900	2800	0.78821
duplication	chr5	17575901	17581600	5700	2.54785
duplication	chr5	18840701	18847100	6400	2.73781
deletion	chr5	19179101	19180400	1300	0.258752
duplication	chr5	19658001	19661500	3500	3.02806
duplication	chr5	19878201	19883600	5400	2.65837
deletion	chr5	19938901	19940700	1800	0.379691
duplication	chr5	20414901	20432500	17600	2.80162
deletion	chr5	20574601	20575800	1200	0.384647
deletion	chr5	20737301	20740600	3300	1.23034
deletion	chr5	20753901	20758600	4700	1.09492
deletion	chr5	21604801	21610000	5200	1.21495
deletion	chr5	22752101	22754600	2500	0.692032
deletion	chr5	22970201	22973100	2900	1.18624
duplication	chr5	24050001	24055200	5200	2.88285
duplication	chr5	24653101	24661300	8200	2.71716
duplication	chr5	24861001	24871500	10500	2.68165
deletion	chr5	26337201	26341300	4100	1.05931
deletion	chr5	26359801	26361900	2100	0.54453
deletion	chr5	26429601	26432600	3000	0.649629
duplication	chr5	27410001	27415600	5600	2.73436
deletion	chr5	28163501	28166100	2600	0.611584
duplication	chr5	28370401	28377600	7200	2.78034
duplication	chr5	28408401	28412300	3900	2.89591
deletion	chr5	28852701	28855500	2800	1.18927
duplication	chr5	29439801	29448400	8600	2.73758
deletion	chr5	30663101	30689500	26400	1.28265
duplication	chr5	31486601	31494500	7900	2.63872
deletion	chr5	32251901	32253500	1600	0.113543
deletion	chr5	32421501	32427100	5600	1.26432
duplication	chr5	32600301	32603500	3200	2.68195
deletion	chr5	32673101	32677500	4400	1.46702
deletion	chr5	33948501	33951600	3100	0.810628
duplication	chr5	34297201	34300700	3500	2.7332
duplication	chr5	35359801	35370700	10900	2.55863
deletion	chr5	35716601	35724500	7900	1.36733
deletion	chr5	35951201	35961400	10200	1.36815
deletion	chr5	35991701	36000800	9100	1.20169
deletion	chr5	37370201	37371800	1600	0.629404
deletion	chr5	37916201	37923000	6800	1.44434
deletion	chr5	39856001	39857400	1400	0.627209
deletion	chr5	40550901	40554900	4000	1.32917
deletion	chr5	42417901	42421900	4000	1.40499
deletion	chr5	42484601	42488300	3700	1.31483
deletion	chr5	44227901	44238300	10400	1.32608
deletion	chr5	44703501	44709600	6100	1.31996
deletion	chr5	44978601	44988100	9500	1.45848
duplication	chr5	46100601	46102700	2100	2.74766
duplication	chr5	46460701	46467700	7000	2.63549
duplication	chr5	46528201	46533800	5600	2.59979
duplication	chr5	48380501	48386200	5700	2.84334
deletion	chr5	49162401	49167700	5300	1.49961
deletion	chr5	49393301	49394500	1200	0.338556
deletion	chr5	50118501	50119900	1400	0.466094
deletion	chr5	50607501	50609400	1900	0.347237
duplication	chr5	53627601	53635000	7400	2.86622
duplication	chr5	53689501	53693600	4100	3.48577
duplication	chr5	54005301	54015200	9900	2.7063
duplication	chr5	54829401	54832600	3200	12.215
duplication	chr5	55156701	55168000	11300	2.5807
duplication	chr5	55205201	55211700	6500	2.64745
deletion	chr5	58298401	58302600	4200	1.27726
deletion	chr5	58453001	58458100	5100	0.683242
deletion	chr5	59542901	59545800	2900	1.12687
duplication	chr6	137701	140700	3000	3.01055
duplication	chr6	3195801	3198400	2600	6.29229
duplication	chr6	3622701	3627500	4800	2.7463
duplication	chr6	3804001	3806500	2500	3.02105
deletion	chr6	5418701	5420000	1300	0.105285
duplication	chr6	5482401	5488300	5900	7.28806
duplication	chr6	6869301	6874800	5500	2.98229
deletion	chr6	7656901	7658600	1700	0.378695
duplication	chr6	8692901	8696000	3100	20.819
duplication	chr6	9865201	9868200	3000	4.2225
deletion	chr6	10153601	10154900	1300	0
deletion	chr6	10644201	10652000	7800	1.22081
duplication	chr6	10653001	10670800	17800	3.07195
duplication	chr6	11595801	11602400	6600	6.23542
duplication	chr6	11615801	11618700	2900	3.55978
duplication	chr6	11959701	11962600	2900	2.92329
deletion	chr6	12145601	12147900	2300	0.974898
duplication	chr6	12562601	12566800	4200	2.85397
duplication	chr6	14557901	14563700	5800	2.60136
duplication	chr6	15481101	15487500	6400	2.63271
duplication	chr6	17389901	17395300	5400	2.94349
deletion	chr6	18247201	18252500	5300	0.936482
duplication	chr6	18770001	18773700	3700	2.95773
duplication	chr6	18990401	18997300	6900	3.3231
duplication	chr6	19006301	19011800	5500	4.67135
duplication	chr6	19258501	19270100	11600	2.57166
deletion	chr6	19470001	19474700	4700	1.06751
deletion	chr6	20337601	20339400	1800	0.345082
duplication	chr6	20654601	20657400	2800	2.96753
deletion	chr6	20699301	20704000	4700	1.00096
deletion	chr6	21022201	21028800	6600	1.20005
duplication	chr6	21470801	21475300	4500	2.80235
duplication	chr6	24176601	24186000	9400	2.7138
duplication	chr6	25412601	25416200	3600	2.71128
duplication	chr6	25900601	25908800	8200	2.6832
duplication	chr6	25999301	26007300	8000	2.78065
deletion	chr6	26588501	26597000	8500	0.94505
deletion	chr6	26711501	26727000	15500	1.06888
deletion	chr6	26752801	26754800	2000	0.901196
deletion	chr6	26917001	26920200	3200	1.01835
duplication	chr6	30854201	30858600	4400	8.76006
duplication	chr6	30903301	30905200	1900	4.47471
deletion	chr6	31194201	31199900	5700	1.26936
deletion	chr6	31633201	31636600	3400	1.1576
duplication	chr6	33268101	33286800	18700	2.975
duplication	chr7	921201	933800	12600	2.78029
duplication	chr7	1034201	1039100	4900	2.67094
deletion	chr7	3022001	3025800	3800	0.733612
deletion	chr7	4810201	4817800	7600	1.45984
deletion	chr7	5126801	5128200	1400	0.578391
deletion	chr7	5159601	5167100	7500	1.32642
duplication	chr7	5376301	5383300	7000	2.60062
deletion	chr7	6135801	6144400	8600	1.48664
deletion	chr7	6210001	6215200	5200	1.04793
duplication	chr7	6839401	6847800	8400	3.31879
deletion	chr7	10167701	10178000	10300	1.43459
deletion	chr7	10287601	10295600	8000	1.43285
deletion	chr7	10400401	10405500	5100	1.3964
deletion	chr7	12782001	12786700	4700	0.853032
duplication	chr7	13910501	13914800	4300	2.88432
duplication	chr7	14763601	14769300	5700	2.73848
duplication	chr7	16504401	16508900	4500	2.84601
duplication	chr7	16984801	16991700	6900	2.7702
deletion	chr7	17088001	17089100	1100	0.0940776
duplication	chr7	17257901	17264000	6100	2.73183
deletion	chr7	17488801	17490400	1600	0.47975
deletion	chr7	17717101	17724900	7800	1.03832
deletion	chr7	19251901	19261100	9200	1.3959
duplication	chr7	19322001	19326500	4500	2.74044
duplication	chr7	19619101	19626400	7300	2.66426
deletion	chr7	20375901	20378700	2800	0.244041
deletion	chr7	21126301	21129300	3000	1.21892
duplication	chr7	21422901	21424400	1500	4.31151
deletion	chr7	21808601	21810200	1600	0.581237
deletion	chr7	21847201	21865200	18000	1.29943
duplication	chr7	23009901	23016600	6700	2.6412
duplication	chr7	23732901	23738200	5300	2.68993
deletion	chr7	27540301	27543400	3100	1.12989
deletion	chr7	34273501	34276400	2900	0.899868
deletion	chr7	35676001	35678300	2300	1.05453
duplication	chr8	1002901	1011500	8600	2.73472
duplication	chr8	1252601	1258500	5900	2.68822
duplication	chr8	2381401	2385400	4000	2.87164
deletion	chr8	3699801	3704400	4600	1.41741
deletion	chr8	4844501	4851100	6600	0.90033
deletion	chr8	5186301	5191400	5100	1.13299
deletion	chr8	5428001	5430900	2900	0.98865
deletion	chr8	5755501	5756800	1300	0.182248
deletion	chr8	7390701	7391800	1100	0.144794
duplication	chr8	8033201	8037100	3900	11.0978
duplication	chr8	8052201	8054800	2600	12.428
deletion	chr8	8195701	8199500	3800	0.668634
duplication	chr8	9496101	9502500	6400	2.82283
duplication	chr8	9811101	9816100	5000	2.64069
duplication	chr8	9910901	9913900	3000	3.23318
duplication	chr8	12073401	12077300	3900	2.901
duplication	chr8	13245801	13262100	16300	2.62948
duplication	chr8	14084501	14087300	2800	3.05958
deletion	chr8	14768901	14771400	2500	1.40856
deletion	chr8	14844601	14848500	3900	1.44044
deletion	chr8	15055801	15058800	3000	1.4133
duplication	chr8	15632001	15644000	12000	2.61024
duplication	chr8	17451601	17458600	7000	2.64626
duplication	chr8	17617401	17623100	5700	2.72763
deletion	chr8	19354101	19355200	1100	0.492237
duplication	chr8	20049301	20053800	4500	2.65792
duplication	chr8	23445201	23452500	7300	2.57995
deletion	chr8	24642401	24646200	3800	1.08007
duplication	chr8	25597601	25604600	7000	3.02478
deletion	chr8	25937701	25954100	16400	1.07421
deletion	chr8	26169601	26186500	16900	1.30087
deletion	chr8	26266801	26271900	5100	1.44763
deletion	chr8	27458801	27465900	7100	1.36118
deletion	chr8	28118101	28120700	2600	1.00475
duplication	chr8	28743101	28749900	6800	3.10155
duplication	chr8	28751201	28757100	5900	3.37786
deletion	chr9	2242501	2247400	4900	1.0452
deletion	chr9	2742201	2749200	7000	1.10574
duplication	chr9	2900201	2903500	3300	14.2926
duplication	chr9	2917601	2929000	11400	11.9017
deletion	chr9	2937401	2947400	10000	1.30905
duplication	chr9	5515301	5522400	7100	2.68834
duplication	chr9	5851401	5854900	3500	2.75128
deletion	chr9	6110201	6112600	2400	0.233295
duplication	chr9	6325501	6340800	15300	2.95996
duplication	chr9	6751801	6760800	9000	2.84498
deletion	chr9	7640101	7650700	10600	1.26312
duplication	chr9	9456701	9467100	10400	2.69457
duplication	chr9	11119601	11122500	2900	2.97035
deletion	chr9	12280001	12284300	4300	1.41547
duplication	chr9	12680801	12689500	8700	4.4544
deletion	chr9	14756601	14758900	2300	0.446527
deletion	chr9	14787101	14788200	1100	0.412306
deletion	chr9	14807601	14809200	1600	0.367056
deletion	chr9	15361801	15363700	1900	0.225448
duplication	chr9	18698101	18710800	12700	2.66688
deletion	chr9	22298701	22300600	1900	0.528931
duplication	chr9	22543201	22555100	11900	2.64703
deletion	chr9	22584501	22588300	3800	1.31541
duplication	chr9	23092601	23097600	5000	2.95229
deletion	chr9	23273201	23275300	2100	1.11164
deletion	chr10	468001	470700	2700	1.16505
deletion	chr10	2067401	2068700	1300	0.34313
deletion	chr10	2085701	2088700	3000	0.771437
duplication	chr10	4339601	4343900	4300	2.92849
duplication	chr10	4853901	4856800	2900	2.86239
duplication	chr10	6765801	6776700	10900	2.5472
deletion	chr10	7798801	7801200	2400	0.827053
deletion	chr10	9007001	9008800	1800	0.225892
deletion	chr10	9833101	9841300	8200	0.982608
deletion	chr10	10976701	10983400	6700	1.33137
duplication	chr10	11146101	11155300	9200	2.55517
deletion	chr10	12411701	12413300	1600	0.458644
deletion	chr10	12539601	12540900	1300	0.381044
deletion	chr10	13222301	13225900	3600	0.0291349
duplication	chr10	14101901	14107100	5200	2.70952
deletion	chr10	14978901	14985800	6900	1.4088
deletion	chr10	15380301	15392200	11900	1.09934
duplication	chr10	18034201	18039000	4800	2.73143
deletion	chr10	18513001	18517300	4300	1.09191
deletion	chr10	19084001	19093300	9300	1.48939
deletion	chr10	19348601	19374700	26100	1.30144
deletion	chr10	19538901	19541500	2600	0.588418
duplication	chr10	19873501	19876400	2900	4.17172
deletion	chr11	703701	708300	4600	1.35923
deletion	chr11	716001	717600	1600	0.285163
deletion	chr11	1041401	1047600	6200	0.237217
deletion	chr11	1142101	1145800	3700	1.13663
deletion	chr11	1455201	1467100	11900	1.30867
deletion	chr11	2108601	2112100	3500	0.610218
deletion	chr11	2117301	2120600	3300	0.716244
duplication	chr11	2679501	2691600	12100	6.43223
deletion	chr11	5618001	5620200	2200	0.737993
deletion	chr11	5668601	5679200	10600	1.16494
deletion	chr11	6681501	6690700	9200	1.41077
duplication	chr11	8866801	8870700	3900	2.70848
duplication	chr11	9143401	9149400	6000	2.72058
deletion	chr11	10596301	10598800	2500	0.285389
duplication	chr11	10629601	10635200	5600	3.29544
deletion	chr11	11498801	11504900	6100	1.22068
deletion	chr11	14050801	14055400	4600	1.00924
deletion	chr11	14638501	14642100	3600	0.524412
deletion	chr11	15115701	15117700	2000	0.755753
deletion	chr11	17330201	17335100	4900	1.10753
deletion	chr11	17374601	17376600	2000	0.898336
deletion	chr11	17927301	17931000	3700	0.554047
deletion	chr11	18120401	18130800	10400	0.992328
deletion	chr11	18165101	18166900	1800	0.331283
deletion	chr11	18213401	18219300	5900	1.14659
deletion	chr11	18364801	18366300	1500	0.426503
deletion	chr11	18615801	18633800	18000	1.41318
deletion	chr11	18813201	18819100	5900	1.44954
deletion	chr11	19027901	19038500	10600	1.43284
deletion	chr12	509401	512900	3500	0.0205972
duplication	chr12	2278601	2293700	15100	6.74014
duplication	chr12	2304901	2312600	7700	7.6952
deletion	chr12	3188701	3193500	4800	0.526311
duplication	chr12	3236401	3241000	4600	7.97116
deletion	chr12	3241001	3247900	6900	1.3596
deletion	chr12	4173501	4175100	1600	0.0779567
deletion	chr12	4484801	4489700	4900	1.42127
duplication	chr12	7098601	7101000	2400	2.94169
duplication	chr12	8323001	8327100	4100	2.74679
deletion	chr12	8963501	8967000	3500	1.33349
deletion	chr12	9877301	9879100	1800	0.436567
deletion	chr12	9972101	9978600	6500	1.2575
duplication	chr12	10385101	10389200	4100	3.07839
duplication	chr12	10645901	10653400	7500	3.26062
duplication	chr12	13232201	13240800	8600	2.50253
deletion	chr12	13586601	13592700	6100	1.45589
deletion	chr12	13859701	13862000	2300	0.93306
deletion	chr12	14095001	14096700	1700	0.632897
deletion	chr12	15890301	15894000	3700	0.871361
deletion	chr12	16354601	16361000	6400	1.42105
deletion	chr12	18844801	18850300	5500	1.2689
deletion	chr12	19331901	19335500	3600	1.03274
duplication	chr13	52301	57400	5100	5.18398
duplication	chr13	120601	123300	2700	5.26929
deletion	chr13	343201	344900	1700	0.266114
deletion	chr13	504801	508700	3900	0.874771
deletion	chr13	1114801	1120900	6100	1.01988
duplication	chr13	1126201	1129000	2800	3.95919
duplication	chr13	1134001	1144200	10200	4.63756
deletion	chr13	1220701	1223400	2700	0.628012
deletion	chr13	1229001	1249700	20700	1.46874
deletion	chr13	1509901	1511600	1700	0.422914
deletion	chr13	1777201	1780600	3400	1.21533
deletion	chr13	4775901	4780000	4100	1.45793
deletion	chr13	6573801	6576000	2200	0.684039
duplication	chr13	7006801	7012600	5800	2.63501
deletion	chr13	8238601	8249900	11300	1.15267
deletion	chr13	9508101	9515100	7000	1.30606
duplication	chr13	10347601	10356300	8700	2.54242
deletion	chr13	10381101	10385600	4500	1.4247
duplication	chr13	10675801	10682900	7100	2.65774
duplication	chr13	11522901	11528400	5500	2.71443
duplication	chr13	11789901	11795800	5900	2.61841
deletion	chr13	12071101	12077400	6300	1.48494
deletion	chr13	12360401	12364600	4200	1.19759
deletion	chr13	12902801	12908500	5700	1.25124
duplication	chr13	13336901	13342900	6000	2.6139
deletion	chr13	13579201	13587200	8000	1.08226
duplication	chr13	14827101	14833100	6000	2.73715
duplication	chr13	14947901	14950400	2500	2.74036
deletion	chr13	14950401	14952900	2500	1.25826
deletion	chr13	16197701	16220400	22700	1.34779
deletion	chr13	16730901	16735100	4200	1.0548
duplication	chr13	17419601	17425300	5700	2.60657
duplication	chr13	17741101	17744500	3400	6.4259
duplication	chr13	17749201	17753800	4600	3.5553
duplication	chr14	12301	19100	6800	5.23517
duplication	chr14	1496101	1500500	4400	2.94009
deletion	chr14	3232601	3239500	6900	1.1688
deletion	chr14	4026501	4029900	3400	1.27561
deletion	chr14	4097601	4102700	5100	0.94936
deletion	chr14	4460001	4463200	3200	0.845025
deletion	chr14	4885801	4890800	5000	0.719125
deletion	chr14	6437001	6439600	2600	0.689101
duplication	chr14	6553701	6561100	7400	3.70816
deletion	chr14	6827901	6834700	6800	1.38306
deletion	chr14	7327701	7329900	2200	1.0521
duplication	chr14	8596201	8604200	8000	2.61457
deletion	chr14	8847301	8852500	5200	1.27331
duplication	chr14	9651701	9655200	3500	3.12672
deletion	chr14	9923701	9926700	3000	1.36131
duplication	chr14	10657201	10665400	8200	2.66043
deletion	chr14	10979901	10983400	3500	0.996342
deletion	chr14	11111001	11116700	5700	1.24017
deletion	chr14	11448301	11456800	8500	1.4838
deletion	chr14	11486401	11490000	3600	0.689892
deletion	chr14	11528001	11532300	4300	1.15437
deletion	chr14	11971001	12028800	57800	1.18194
deletion	chr14	12331801	12342000	10200	1.02197
deletion	chr14	12347501	12349500	2000	0.190167
deletion	chr14	12780901	12789400	8500	1.4542
duplication	chr14	12867701	12870500	2800	2.9653
deletion	chr14	12934901	12952900	18000	1.45244
deletion	chr14	13050201	13064900	14700	0.987242
deletion	chr14	14069201	14073000	3800	1.16476
duplication	chr14	15124501	15127500	3000	18.6302
deletion	chr15	384101	412000	27900	1.43945
deletion	chr15	690101	694600	4500	1.3627
deletion	chr15	1414101	1416300	2200	0.986246
duplication	chr15	2426401	2431800	5400	2.73329
deletion	chr15	4726401	4729400	3000	0.0183603
duplication	chr15	4852501	4855100	2600	5.34972
deletion	chr15	5594301	5601800	7500	1.28815
deletion	chr15	6007001	6009900	2900	1.07038
deletion	chr15	6457701	6459600	1900	0.519532
deletion	chr15	7927501	7930700	3200	0.839143
duplication	chr15	8441301	8445700	4400	2.91207
deletion	chr15	8830101	8832000	1900	0.394163
deletion	chr15	9015201	9016400	1200	0
deletion	chr15	9125501	9127500	2000	0.451409
deletion	chr15	9889201	9891000	1800	0.515141
deletion	chr15	11101401	11106400	5000	0.261246
deletion	chr15	11126601	11129000	2400	0.40637
deletion	chr15	12350001	12352100	2100	0.836037
duplication	chr16	443601	445800	2200	3.33324
deletion	chr16	530101	531500	1400	0.59112
duplication	chr17	36101	37400	1300	6.06502
duplication	chr17	94801	104300	9500	7.82871
deletion	chr17	1135901	1143900	8000	1.34183
deletion	chr17	1161401	1163400	2000	0.452546
deletion	chr17	2356101	2363100	7000	1.16805
duplication	chr17	2798201	2801200	3000	3.17376
deletion	chr17	3360501	3362700	2200	0.995246
deletion	chr17	4088501	4093700	5200	1.29421
deletion	chr17	4863101	4865300	2200	0.872427
deletion	chr17	5476701	5478800	2100	0.960529
deletion	chr17	5617501	5639800	22300	1.46311
deletion	chr17	5652501	5675600	23100	1.20573
deletion	chr17	5773801	5781000	7200	1.26385
deletion	chr17	5946801	5952900	6100	1.27424
deletion	chr17	6797401	6810500	13100	1.45112
deletion	chr17	7188601	7190300	1700	0.517165
deletion	chr17	7872701	7876800	4100	1.1585
deletion	chr17	8068201	8070200	2000	0.88501
deletion	chr17	8142501	8144200	1700	0.283417
deletion	chr17	8949301	8952100	2800	0.85724
duplication	chr17	9025701	9027800	2100	3.00906
deletion	chr17	9139801	9147700	7900	1.38332
duplication	chr17	9170501	9173600	3100	2.95299
duplication	chr18	18301	20800	2500	4.47753
duplication	chr18	1842201	1849800	7600	4.01507
deletion	chr18	3804301	3816300	12000	1.30402
deletion	chr18	4035501	4037200	1700	0.432963
deletion	chr18	4135401	4140200	4800	1.07089
duplication	chr18	4758601	4761600	3000	2.80796
duplication	chr18	6045301	6053100	7800	2.82258
deletion	chr18	6156701	6165400	8700	1.12458
duplication	chr18	6501301	6511000	9700	2.53626
duplication	chr18	6525101	6528700	3600	2.9718
deletion	chr18	6561501	6562800	1300	0.31004
duplication	chr18	6943001	6957300	14300	2.78393
deletion	chr18	8252401	8257000	4600	1.21315
deletion	chr18	9059701	9073300	13600	0.981214
deletion	chr18	9577601	9580700	3100	0.526881
deletion	chr18	10239101	10245400	6300	1.23987
deletion	chr19	712801	714800	2000	0.438341
deletion	chr19	784101	785600	1500	0.345325
duplication	chr19	3687801	3693000	5200	2.72492
deletion	chr19	4168201	4170200	2000	0.422431
deletion	chr19	4253801	4266300	12500	1.0964
duplication	chr19	5287201	5298100	10900	2.51365
deletion	chr19	5485601	5487100	1500	0.569538
deletion	chr19	5945901	5952600	6700	1.14419
deletion	chr19	7034501	7039200	4700	1.34009
deletion	chr19	7607101	7615600	8500	0.765927
deletion	chr19	7977801	7980200	2400	0.730777
deletion	chr19	8166401	8167800	1400	0.396865
deletion	chr19	8767801	8773800	6000	1.00739
deletion	chr20	646201	652100	5900	1.20602
deletion	chr20	662201	665800	3600	1.40357
duplication	chr20	1759701	1763800	4100	16.9507
deletion	chr20	2717201	2720000	2800	0.443006
duplication	chr20	2817301	2822000	4700	7.26532
duplication	chr20	3853801	3860300	6500	11.1885
deletion	chr20	4328201	4331000	2800	0.0622276
deletion	chr20	4951101	4958000	6900	1.44725
deletion	chr20	4965601	4970400	4800	1.34303
deletion	chr20	5512201	5515300	3100	0.84521
duplication	chr20	5838201	5841400	3200	13.4905
duplication	chr20	6620301	6624500	4200	2.82453
deletion	chr20	7890801	7896800	6000	1.47466
deletion	chr20	8375601	8384000	8400	1.00774
deletion	chr20	9131501	9133100	1600	0.383299
deletion	chr20	9494501	9506800	12300	1.07346
deletion	chr20	9714401	9716000	1600	0.669665
deletion	chr20	9723801	9729200	5400	1.20431
deletion	chr20	10405501	10406700	1200	0.234608
deletion	chr20	11365901	11372100	6200	1.35244
duplication	chr20	11651801	11822900	171100	4.10404
deletion	chr20	12287001	12294100	7100	1.05455
deletion	chr20	12770101	12774400	4300	1.22969
duplication	chr20	13947501	13971800	24300	2.68666
duplication	chr21	1568901	1572700	3800	2.70321
duplication	chr21	1578201	1587200	9000	2.51194
deletion	chr21	1915801	1916900	1100	0.013098
deletion	chr21	2368701	2371400	2700	1.18745
deletion	chr21	3897001	3899800	2800	0.652137
deletion	chr21	3903201	3927900	24700	1.47347
deletion	chr21	4468501	4471100	2600	0.932517
deletion	chr21	4672501	4674900	2400	0.606985
deletion	chr21	5261701	5263300	1600	0.35728
deletion	chr21	5459201	5467100	7900	1.40451
deletion	chr21	5751101	5755300	4200	1.08458
duplication	chr21	5889401	5893000	3600	6.87462
deletion	chr21	6278401	6283300	4900	1.31558
deletion	chr21	6300801	6305300	4500	1.2375
deletion	chr21	6703901	6709000	5100	1.24208
deletion	chr22	145301	150100	4800	1.3235
deletion	chr22	759301	763000	3700	1.47713
deletion	chr22	2329101	2331300	2200	0.346715
deletion	chr22	2665701	2668700	3000	1.27139
duplication	chr23	1	3400	3400	13.3002
deletion	chr23	432001	433900	1900	0.935062
deletion	chr23	452101	456700	4600	0.786132
deletion	chr23	701401	705200	3800	0.971591
deletion	chr23	1627401	1629000	1600	0.394352
deletion	chr23	1764501	1773600	9100	0.909558
deletion	chr23	4030301	4033700	3400	0.687411
deletion	chr23	4049701	4051600	1900	0.825244
deletion	chr23	4057001	4077900	20900	1.33412
deletion	chr23	4193301	4210700	17400	1.17087
deletion	chr23	4249701	4257000	7300	1.11793
deletion	chr23	4343401	4345200	1800	0.479514
deletion	chr23	4390601	4392100	1500	0.412176
deletion	chr23	4569701	4571300	1600	0.322739
deletion	chr23	5142401	5143800	1400	0.319755
deletion	chr23	5189501	5197200	7700	1.14103
deletion	chr23	5483001	5484200	1200	0.29006
deletion	chr23	5486901	5490500	3600	0.651243
duplication	chr23	5623701	5640200	16500	3.93271
deletion	chr24	234201	236700	2500	0.544392
deletion	chr24	446101	453100	7000	1.18743
deletion	chr24	3322401	3327300	4900	0.692454
deletion	chr24	3574101	3583200	9100	1.36407
deletion	chr24	3799001	3801300	2300	1.0858
deletion	chr24	4025601	4027100	1500	0.133103
deletion	chr24	4460701	4464800	4100	1.13118
deletion	chr24	4950301	4956300	6000	1.04858
deletion	chr24	5083201	5086700	3500	0.387689
deletion	chr25	365701	372800	7100	0.532797
duplication	chr25	930301	933000	2700	4.23517
duplication	chr25	1005701	1010100	4400	5.12507
duplication	chr25	1146301	1149200	2900	6.04381
deletion	chr25	1383601	1385800	2200	0.36365
deletion	chr26	320001	324900	4900	1.14646
deletion	chr26	4076001	4077800	1800	0.7609
deletion	chr26	4599501	4603700	4200	1.02269
deletion	chr26	4971801	4974700	2900	0.50862
deletion	chr26	4999001	5002200	3200	0.397359
deletion	chr26	5050001	5056600	6600	1.09172
deletion	chr26	5064501	5066800	2300	0.935998
duplication	chr27	26201	29500	3300	13.2585
deletion	chr27	103101	105600	2500	0.926517
duplication	chr27	228901	232300	3400	4.4344
duplication	chr27	491301	498400	7100	4.05762
deletion	chr27	521501	523800	2300	0.225693
duplication	chr27	539001	543400	4400	5.14304
duplication	chr27	548701	556900	8200	4.4013
duplication	chr27	597101	669700	72600	3.5128
deletion	chr27	717001	718600	1600	0.720008
duplication	chr27	860001	864700	4700	12.635
duplication	chr27	1038401	1049100	10700	7.77352
deletion	chr27	1615501	1617200	1700	0.437459
deletion	chr27	3376801	3379000	2200	0.592096
deletion	chr27	3387101	3393200	6100	0.868827
deletion	chr27	3410301	3434200	23900	1.26464
deletion	chr27	3439701	3442600	2900	1.19269
deletion	chr27	3499801	3501800	2000	0.724167
deletion	chr27	4791001	4792500	1500	0.670185
deletion	chr27	5088401	5094600	6200	1.28883
deletion	chr28	874401	877700	3300	0.504432
deletion	chr28	1082701	1087200	4500	1.16526
deletion	chr28	1556101	1558500	2400	0.762706
deletion	chr28	2563101	2568100	5000	1.01413
deletion	chr28	2614801	2622900	8100	1.07799
deletion	chr28	2657701	2660100	2400	0.74002
deletion	chr28	4297501	4304900	7400	1.18731
deletion	chr28	4442401	4444800	2400	0.766412
deletion	chrLGE22C19W28_E50C23	442701	444400	1700	0.658575
duplication	chrLGE64	34701	49000	14300	4.32867
duplication	chrLGE64	56201	63000	6800	3.3685
duplication	chrLGE64	74201	82300	8100	3.13061
duplication	chrLGE64	87601	90400	2800	4.80239
duplication	chrLGE64	173201	188000	14800	3.42473
duplication	chrLGE64	459101	463900	4800	4.19386
duplication	chrLGE64	469501	470800	1300	4.97762
duplication	chrLGE64	496201	503600	7400	4.39519
deletion	chrW	1	4200	4200	0.328827
duplication	chrW	674401	687800	13400	2.07521
duplication	chrW	757601	784600	27000	1.85403
duplication	chrW	789301	795700	6400	1.98585
duplication	chrW	874901	911500	36600	1.91167
duplication	chrW	1129601	1133500	3900	1.7895
deletion	chrZ	851301	855300	4000	0.266444
deletion	chrZ	2079301	2083100	3800	0.0901201
deletion	chrZ	3641701	3643200	1500	0.0502664
deletion	chrZ	6011101	6018600	7500	0.442111
deletion	chrZ	8949701	8967900	18200	0.462537
deletion	chrZ	9651001	9652600	1600	0.1498
deletion	chrZ	11134901	11138900	4000	0.137551
deletion	chrZ	12635101	12638100	3000	0.096504
deletion	chrZ	13025801	13028400	2600	0.0628103
deletion	chrZ	14803501	14808800	5300	0.383636
deletion	chrZ	15929201	15934000	4800	0.309205
deletion	chrZ	19882601	19884600	2000	0.194893
deletion	chrZ	20381701	20383900	2200	0.14785
duplication	chrZ	21061501	21065900	4400	1.64925
deletion	chrZ	22991001	23006900	15900	0.399493
deletion	chrZ	23845001	23865700	20700	0.3791
deletion	chrZ	24534401	24540900	6500	0.214127
deletion	chrZ	25250201	25252000	1800	0.207486
deletion	chrZ	32752001	32759000	7000	0.00883026
deletion	chrZ	33999101	34001800	2700	0.227976
deletion	chrZ	34891301	34894600	3300	0.191571
deletion	chrZ	35078301	35079500	1200	0.0667893
deletion	chrZ	37414301	37420300	6000	0.370849
deletion	chrZ	40917501	40922000	4500	0.423281
duplication	chrZ	41977701	41992300	14600	2.22971
deletion	chrZ	46519901	46522300	2400	0.364857
deletion	chrZ	52655201	52656700	1500	0.0791614
duplication	chrZ	55889401	55891400	2000	2.63425
deletion	chrZ	58178301	58217200	38900	0.356836
deletion	chrZ	60406901	60410400	3500	0.35124
deletion	chrZ	61294901	61298100	3200	0.256308
duplication	chrZ	67060501	67083800	23300	1.74148
deletion	chrZ	70502401	70503700	1300	0
deletion	chrZ	71735901	71738200	2300	0.054368
deletion	chrZ	71923001	71925900	2900	0.30208
duplication	chrZ	73513201	73517600	4400	2.42342
duplication	chrZ	73576701	73583700	7000	1.94681
duplication	chrZ	73924201	73933300	9100	2.54439
duplication	chrZ	75029201	75045700	16500	2.9678
duplication	chrZ	75234401	75241200	6800	2.5437
duplication	chrZ	76176801	76185700	8900	2.88907
duplication	chrZ	76271101	76280300	9200	2.79865
duplication	chrZ	77977501	77985300	7800	2.40254
duplication	chrZ	78085801	78094200	8400	1.92504
duplication	chrZ	78105901	78109700	3800	2.46852
deletion	chrZ	78447601	78469500	21900	0.477664

## Sheet: LX
CNV Type	Chr.	Start (bp)	End (bp)	CNV Size (bp)	Copy Number
deletion	chr1	1012901	1014600	1700	0.22949
deletion	chr1	1165001	1170400	5400	1.33952
duplication	chr1	1967601	1973000	5400	8.95434
deletion	chr1	2195101	2205300	10200	1.12432
duplication	chr1	2740101	2752900	12800	5.70831
duplication	chr1	2830701	2840100	9400	2.55645
duplication	chr1	3365901	3377100	11200	2.6463
deletion	chr1	3452501	3461800	9300	1.22984
deletion	chr1	4314001	4321900	7900	1.36099
deletion	chr1	4324301	4329200	4900	1.09185
duplication	chr1	4423701	4439200	15500	2.61213
duplication	chr1	4622401	4625500	3100	3.35576
duplication	chr1	4711501	4719700	8200	2.66406
deletion	chr1	4975601	4978800	3200	1.06896
deletion	chr1	5462901	5473700	10800	1.4331
deletion	chr1	6009801	6011200	1400	0.305374
duplication	chr1	6060901	6067800	6900	2.84687
deletion	chr1	6111801	6122300	10500	1.3512
deletion	chr1	6251701	6258800	7100	1.29656
duplication	chr1	6459301	6466700	7400	2.6782
deletion	chr1	6707801	6710100	2300	0.684903
deletion	chr1	7092701	7095400	2700	0.976918
deletion	chr1	7260501	7262300	1800	0.373043
duplication	chr1	7507101	7509600	2500	3.14542
duplication	chr1	7894901	7902500	7600	2.57503
deletion	chr1	8020601	8021700	1100	0.0668122
duplication	chr1	8044301	8049100	4800	2.6904
deletion	chr1	8679401	8680900	1500	0.266906
deletion	chr1	9554301	9562800	8500	1.48111
duplication	chr1	9586901	9596200	9300	2.66094
deletion	chr1	10035301	10038200	2900	0.187876
deletion	chr1	10808801	10814800	6000	1.2869
duplication	chr1	11201901	11209600	7700	2.73131
duplication	chr1	11562201	11566000	3800	3.05967
deletion	chr1	12801901	12806400	4500	1.33688
duplication	chr1	13298701	13305000	6300	2.91741
deletion	chr1	13569801	13578400	8600	1.3079
duplication	chr1	14315601	14325200	9600	2.66463
deletion	chr1	14845501	14848600	3100	0.9414
deletion	chr1	14886501	14897200	10700	1.49661
deletion	chr1	14915801	14917000	1200	0.145564
deletion	chr1	15001201	15007300	6100	1.23223
duplication	chr1	15334401	15337800	3400	2.85176
deletion	chr1	15566301	15569800	3500	1.23154
deletion	chr1	15692101	15694700	2600	1.00124
duplication	chr1	15762101	15769100	7000	2.59958
deletion	chr1	18108101	18112400	4300	0.929173
deletion	chr1	18135301	18139700	4400	1.24691
duplication	chr1	18500801	18505700	4900	2.86841
deletion	chr1	18596801	18598100	1300	0.2023
deletion	chr1	20644201	20645700	1500	0.295652
duplication	chr1	20787801	20793300	5500	2.79245
deletion	chr1	21046201	21059900	13700	1.49673
deletion	chr1	21284901	21292100	7200	1.2754
duplication	chr1	21463001	21473200	10200	3.01186
duplication	chr1	21473401	21485100	11700	2.96265
duplication	chr1	22462801	22465900	3100	2.87735
deletion	chr1	22601101	22612100	11000	1.16942
deletion	chr1	22773401	22776300	2900	1.26299
duplication	chr1	24197501	24206000	8500	2.64814
duplication	chr1	25021401	25027100	5700	2.79859
duplication	chr1	25133701	25139600	5900	2.76404
deletion	chr1	26041901	26051200	9300	1.28358
deletion	chr1	26169301	26172000	2700	1.24683
deletion	chr1	26256101	26259000	2900	0.257158
duplication	chr1	26438601	26441600	3000	2.98731
duplication	chr1	26446501	26453800	7300	2.83972
duplication	chr1	26729101	26735000	5900	2.63562
deletion	chr1	27509601	27518300	8700	1.49191
deletion	chr1	27550201	27556700	6500	1.41971
deletion	chr1	27566301	27569800	3500	1.2951
deletion	chr1	27967201	27972100	4900	1.48205
deletion	chr1	28155201	28158300	3100	0.0244805
duplication	chr1	28463401	28471600	8200	2.84638
duplication	chr1	28647601	28653200	5600	2.89922
deletion	chr1	29653701	29655600	1900	0.311177
duplication	chr1	29744901	29751400	6500	2.64998
duplication	chr1	29990701	29998000	7300	2.5119
duplication	chr1	30407401	30424700	17300	2.81462
deletion	chr1	30502501	30503700	1200	0.195505
deletion	chr1	32078901	32094500	15600	1.45311
duplication	chr1	32483301	32487500	4200	2.91917
duplication	chr1	32561701	32568800	7100	7.60715
duplication	chr1	34994001	35002600	8600	2.67026
deletion	chr1	35776301	35783300	7000	1.40464
duplication	chr1	37212301	37214200	1900	3.05085
duplication	chr1	39886001	39887800	1800	3.30007
deletion	chr1	40831001	40833900	2900	1.26107
deletion	chr1	41738501	41747500	9000	1.29569
deletion	chr1	41916601	41923800	7200	1.3436
duplication	chr1	42985701	43016100	30400	3.27218
duplication	chr1	43440801	43444400	3600	2.74465
duplication	chr1	43785401	43798400	13000	3.11615
duplication	chr1	43839901	43847200	7300	2.71048
duplication	chr1	44764201	44774700	10500	6.07331
deletion	chr1	45878201	45886300	8100	1.45984
duplication	chr1	47526801	47536000	9200	2.77471
deletion	chr1	47590901	47594600	3700	1.39143
deletion	chr1	48321601	48327600	6000	1.39854
duplication	chr1	48453201	48459800	6600	2.84683
deletion	chr1	49448801	49454300	5500	1.257
deletion	chr1	50266701	50270000	3300	0.948255
deletion	chr1	50639201	50641700	2500	0.784095
deletion	chr1	50804901	50807000	2100	0.603009
deletion	chr1	50834501	50836200	1700	0.168403
deletion	chr1	51544601	51547800	3200	0.60928
deletion	chr1	53618901	53632400	13500	1.46285
deletion	chr1	53761501	53768700	7200	1.28423
duplication	chr1	54893201	54896400	3200	4.76296
duplication	chr1	54897001	54902500	5500	6.40872
duplication	chr1	55507101	55517500	10400	2.63788
duplication	chr1	55616501	55623900	7400	2.81559
duplication	chr1	56439601	56452600	13000	2.71511
deletion	chr1	57792801	57795400	2600	1.18335
deletion	chr1	57859301	57863200	3900	1.13166
deletion	chr1	58790501	58793500	3000	0.869198
duplication	chr1	59740501	59753400	12900	2.99612
duplication	chr1	59914201	59923900	9700	2.65015
duplication	chr1	61442601	61452300	9700	2.82216
duplication	chr1	61901601	61909600	8000	2.58255
duplication	chr1	61926301	61940900	14600	2.65815
duplication	chr1	62268201	62281800	13600	2.87755
duplication	chr1	62606501	62609000	2500	7.18943
duplication	chr1	62654001	62658900	4900	6.19491
duplication	chr1	62861501	62870300	8800	2.76417
deletion	chr1	63899101	63901100	2000	0.835133
duplication	chr1	63923001	63930100	7100	2.79827
duplication	chr1	65144801	65155200	10400	2.78678
duplication	chr1	65412601	65418400	5800	2.79605
deletion	chr1	65564401	65566300	1900	0.244598
duplication	chr1	65873401	65876800	3400	5.99794
deletion	chr1	66320601	66324900	4300	1.21602
deletion	chr1	66615701	66617100	1400	0.0540107
duplication	chr1	67254601	67258100	3500	14.7136
duplication	chr1	67422301	67425100	2800	13.0531
duplication	chr1	69954001	69955700	1700	19.6034
duplication	chr1	70026001	70030300	4300	3.08308
deletion	chr1	71024201	71029400	5200	1.18686
deletion	chr1	71039001	71046300	7300	1.24165
duplication	chr1	71514501	71522800	8300	2.63676
deletion	chr1	72233401	72235900	2500	0.884092
deletion	chr1	72261801	72284800	23000	1.36699
deletion	chr1	72587701	72593600	5900	1.30506
duplication	chr1	72867401	72876100	8700	2.6173
duplication	chr1	73022701	73032000	9300	2.69715
deletion	chr1	73340501	73346700	6200	0.905169
duplication	chr1	73585401	73588900	3500	4.96834
duplication	chr1	73616101	73626300	10200	2.67844
duplication	chr1	73649801	73654800	5000	2.96495
duplication	chr1	73718901	73722600	3700	3.46729
deletion	chr1	74001401	74008400	7000	1.4158
duplication	chr1	74008401	74016000	7600	2.89445
duplication	chr1	74375901	74384100	8200	2.73089
duplication	chr1	74639301	74643400	4100	4.41451
duplication	chr1	74798101	74802000	3900	4.98011
duplication	chr1	74802501	74810800	8300	4.91967
duplication	chr1	75038001	75042500	4500	2.75341
duplication	chr1	75155401	75159200	3800	4.26646
duplication	chr1	75203401	75207600	4200	4.33054
duplication	chr1	75356601	75362900	6300	2.83383
duplication	chr1	76290901	76299700	8800	2.73269
deletion	chr1	76799301	76801200	1900	0.577296
duplication	chr1	77027301	77040000	12700	2.55857
duplication	chr1	77585101	77591600	6500	5.10822
duplication	chr1	77596801	77603300	6500	3.15532
duplication	chr1	77631601	77635500	3900	5.72514
duplication	chr1	77712601	77719200	6600	5.40388
duplication	chr1	77752501	77759600	7100	2.83787
duplication	chr1	77776001	77791600	15600	2.61639
duplication	chr1	77814401	77827300	12900	2.66294
duplication	chr1	77948101	77952000	3900	11.9334
duplication	chr1	78190401	78203300	12900	2.52269
deletion	chr1	78536001	78545200	9200	1.35187
deletion	chr1	79539201	79545400	6200	0.977588
duplication	chr1	80734501	80740600	6100	2.72762
deletion	chr1	81732401	81733800	1400	0.218427
deletion	chr1	81871101	81873500	2400	0.53415
duplication	chr1	81879101	81889200	10100	2.51529
deletion	chr1	82260301	82264600	4300	0.875423
duplication	chr1	82432001	82435300	3300	2.83055
duplication	chr1	82447701	82453800	6100	2.71794
duplication	chr1	82548001	82555600	7600	2.64036
deletion	chr1	82700401	82701700	1300	0.24649
duplication	chr1	85131501	85138900	7400	2.67546
duplication	chr1	88083601	88092500	8900	4.18042
deletion	chr1	89929101	89930300	1200	0.0147913
deletion	chr1	90958601	90963400	4800	1.08441
deletion	chr1	91015801	91028000	12200	1.45448
deletion	chr1	91914001	91916700	2700	1.04162
duplication	chr1	92445301	92450100	4800	2.85548
deletion	chr1	92737701	92743900	6200	1.47292
deletion	chr1	93080701	93083800	3100	1.21243
deletion	chr1	94388101	94413200	25100	1.08695
deletion	chr1	94823901	94831700	7800	1.32222
duplication	chr1	95452001	95469600	17600	2.66101
duplication	chr1	95546501	95551400	4900	2.76597
deletion	chr1	95713501	95720000	6500	1.40123
duplication	chr1	95998101	96006600	8500	2.57217
duplication	chr1	97121801	97125000	3200	2.92968
deletion	chr1	97203001	97205300	2300	0.930066
duplication	chr1	97613501	97628000	14500	2.71581
duplication	chr1	98944201	98950900	6700	2.6898
deletion	chr1	99479601	99480800	1200	0.0607789
deletion	chr1	99490001	99496300	6300	1.30206
deletion	chr1	100625201	100627000	1800	0.0946107
deletion	chr1	101402801	101408100	5300	1.34442
deletion	chr1	102169601	102176900	7300	1.1358
duplication	chr1	104691101	104698900	7800	2.56927
duplication	chr1	104869701	104875900	6200	2.63346
duplication	chr1	105805901	105812500	6600	2.65637
deletion	chr1	109233001	109238800	5800	1.41668
duplication	chr1	110103201	110107800	4600	2.87616
deletion	chr1	110378901	110380100	1200	0
duplication	chr1	110695101	110705500	10400	5.56823
duplication	chr1	110706701	110712900	6200	3.15454
duplication	chr1	111280901	111288400	7500	2.74628
deletion	chr1	111871001	111879400	8400	1.28032
deletion	chr1	111890501	111892600	2100	1.09927
duplication	chr1	112242001	112253400	11400	2.63737
duplication	chr1	112524201	112537100	12900	2.71716
duplication	chr1	112669201	112677500	8300	9.03417
duplication	chr1	113138901	113142100	3200	6.9816
deletion	chr1	113255201	113259200	4000	1.15573
duplication	chr1	113681301	113693400	12100	13.9931
duplication	chr1	114953401	114955200	1800	13.2747
duplication	chr1	115052401	115057300	4900	12.7889
duplication	chr1	115281701	115288400	6700	15.1613
duplication	chr1	115620301	115627100	6800	2.67177
duplication	chr1	116036101	116039500	3400	3.13284
deletion	chr1	116126101	116127300	1200	0.137319
deletion	chr1	116400301	116402200	1900	0.785057
deletion	chr1	116617101	116621400	4300	1.25172
duplication	chr1	116884101	116886300	2200	3.29923
duplication	chr1	116918101	116925400	7300	5.13632
duplication	chr1	117933701	117939900	6200	2.90618
deletion	chr1	119305401	119310100	4700	0.981444
duplication	chr1	122202701	122206400	3700	8.89232
deletion	chr1	122243001	122244100	1100	0.107618
deletion	chr1	122287901	122291600	3700	1.32955
duplication	chr1	122770801	122779600	8800	2.68144
deletion	chr1	122806501	122811000	4500	0.855098
duplication	chr1	122898901	122908900	10000	4.61845
deletion	chr1	123135001	123136300	1300	0.480584
deletion	chr1	123687501	123689200	1700	0.358193
duplication	chr1	124016601	124021000	4400	2.94556
deletion	chr1	125463901	125466000	2100	0.336573
deletion	chr1	125570801	125581600	10800	1.3245
deletion	chr1	126405501	126412400	6900	1.33968
deletion	chr1	126786701	126787900	1200	0.0987816
deletion	chr1	127426901	127430400	3500	1.0458
deletion	chr1	127785201	127788200	3000	1.11938
deletion	chr1	128223701	128231900	8200	0.0117961
duplication	chr1	128589401	128594500	5100	2.79518
duplication	chr1	128910901	128925200	14300	2.57686
deletion	chr1	129095701	129099000	3300	0.544098
duplication	chr1	130297401	130306700	9300	2.81936
duplication	chr1	130445801	130450500	4700	2.91834
deletion	chr1	130674901	130676100	1200	0.253084
duplication	chr1	130912001	130936000	24000	2.52642
duplication	chr1	130947401	130953600	6200	2.63342
duplication	chr1	131063901	131070800	6900	2.53821
duplication	chr1	131073001	131081300	8300	2.53877
deletion	chr1	132920101	132923300	3200	1.21784
deletion	chr1	132950601	132954200	3600	1.00847
deletion	chr1	133571101	133583900	12800	1.43601
deletion	chr1	133635301	133641600	6300	1.27656
duplication	chr1	134947801	134954900	7100	2.75453
duplication	chr1	135291401	135294600	3200	3.0071
duplication	chr1	135627101	135641900	14800	9.85342
duplication	chr1	135745601	135761700	16100	5.004
duplication	chr1	136834901	136840600	5700	3.09156
deletion	chr1	138977601	138979000	1400	0.0809634
deletion	chr1	139164101	139167500	3400	0.702386
duplication	chr1	139253701	139263400	9700	5.31157
duplication	chr1	139289101	139294400	5300	4.93917
duplication	chr1	139296001	139298000	2000	5.97082
duplication	chr1	139340501	139342500	2000	6.4532
duplication	chr1	139373501	139377800	4300	6.08428
duplication	chr1	139438101	139448500	10400	3.93533
deletion	chr1	139860101	139863900	3800	0.930259
deletion	chr1	140844101	140854800	10700	1.46058
duplication	chr1	140945301	140947000	1700	3.34804
deletion	chr1	141098801	141101600	2800	0.976286
deletion	chr1	141153701	141160400	6700	1.21183
deletion	chr1	141677001	141681000	4000	1.214
duplication	chr1	143128201	143133000	4800	3.05003
deletion	chr1	144401801	144403200	1400	0.345167
duplication	chr1	144813301	144816600	3300	3.23701
duplication	chr1	145321501	145330800	9300	2.75456
deletion	chr1	145662201	145664600	2400	0.563897
deletion	chr1	145879501	145882500	3000	1.27951
deletion	chr1	146720701	146722600	1900	1.01392
deletion	chr1	147704201	147708500	4300	1.23624
deletion	chr1	147992001	147997600	5600	1.36557
deletion	chr1	148284301	148301200	16900	1.45875
deletion	chr1	148484401	148497700	13300	1.35617
deletion	chr1	149551401	149554100	2700	1.07127
deletion	chr1	150487401	150494900	7500	1.28735
deletion	chr1	150898101	150901600	3500	1.19009
deletion	chr1	150912301	150917400	5100	1.22602
deletion	chr1	150920401	150927200	6800	1.28215
deletion	chr1	150968601	150976800	8200	1.34844
deletion	chr1	150985801	150994700	8900	1.465
deletion	chr1	151039501	151041600	2100	0.801005
duplication	chr1	152023101	152026300	3200	4.77195
deletion	chr1	153406201	153414000	7800	1.46328
duplication	chr1	153445501	153448900	3400	2.86945
deletion	chr1	154028501	154036300	7800	1.4432
duplication	chr1	154580401	154590100	9700	2.76176
duplication	chr1	155718001	155725900	7900	2.73003
deletion	chr1	155975101	155980700	5600	1.44525
deletion	chr1	157250501	157252300	1800	0.534646
duplication	chr1	157412801	157420000	7200	3.56057
duplication	chr1	157430101	157434900	4800	4.57875
deletion	chr1	157841701	157857000	15300	1.4117
deletion	chr1	158066701	158069100	2400	1.18674
duplication	chr1	158284001	158289400	5400	2.67516
deletion	chr1	158371401	158379600	8200	1.41388
deletion	chr1	159291701	159294900	3200	1.0377
deletion	chr1	159305001	159307600	2600	0.403793
duplication	chr1	159479101	159486600	7500	2.65027
deletion	chr1	159502901	159521000	18100	0.913825
deletion	chr1	160251601	160253200	1600	0.711811
duplication	chr1	160386801	160397900	11100	2.52567
deletion	chr1	160641801	160644300	2500	1.01313
deletion	chr1	160652101	160659700	7600	1.41171
deletion	chr1	160667501	160670900	3400	1.14217
deletion	chr1	161371901	161379400	7500	1.45036
duplication	chr1	162365701	162372700	7000	2.62153
duplication	chr1	162462501	162465200	2700	3.40676
deletion	chr1	162937701	162945800	8100	1.45088
deletion	chr1	163481201	163488100	6900	1.32905
duplication	chr1	165063301	165068800	5500	2.72364
duplication	chr1	166900901	166911700	10800	2.58063
deletion	chr1	168294901	168296500	1600	0.460852
deletion	chr1	168408601	168410200	1600	0.48094
duplication	chr1	169622001	169642900	20900	2.5232
duplication	chr1	170438101	170446000	7900	2.70419
duplication	chr1	170462201	170467100	4900	2.74937
deletion	chr1	170628401	170630300	1900	0.18362
duplication	chr1	172066401	172073100	6700	2.81138
deletion	chr1	172491601	172495900	4300	1.26476
deletion	chr1	172763901	172765100	1200	0.146562
deletion	chr1	174487601	174488700	1100	0.0231838
duplication	chr1	174915401	174918500	3100	3.32879
deletion	chr1	175347401	175353800	6400	0.828536
duplication	chr1	175400201	175415400	15200	2.71286
deletion	chr1	176119301	176122300	3000	1.1188
duplication	chr1	176201301	176211700	10400	2.66484
duplication	chr1	176641701	176649400	7700	2.72846
duplication	chr1	178604201	178615200	11000	2.6919
deletion	chr1	180518801	180521300	2500	0.994613
duplication	chr1	180597401	180608900	11500	2.62801
deletion	chr1	181148901	181150100	1200	0.239311
duplication	chr1	181823701	181835400	11700	2.65227
duplication	chr1	182793101	182797100	4000	3.07395
deletion	chr1	183408001	183412100	4100	1.3971
deletion	chr1	183418301	183424900	6600	1.24858
deletion	chr1	183814501	183817800	3300	1.09796
duplication	chr1	184075601	184081400	5800	2.90128
duplication	chr1	185899701	185902400	2700	7.74619
deletion	chr1	186059801	186068000	8200	1.19604
duplication	chr1	186111901	186116000	4100	2.82326
deletion	chr1	186339001	186340100	1100	0.115291
duplication	chr1	186653401	186659500	6100	2.59863
duplication	chr1	187071601	187076700	5100	3.03221
duplication	chr1	187710601	187718600	8000	2.67164
deletion	chr1	188305401	188306900	1500	0.524719
deletion	chr1	188366001	188371400	5400	1.19663
duplication	chr1	189165901	189177400	11500	2.70761
deletion	chr1	189513701	189518000	4300	1.06865
duplication	chr1	189603601	189616400	12800	2.51164
deletion	chr1	190888601	190891800	3200	0.83776
duplication	chr1	191594901	191599400	4500	2.86185
duplication	chr1	191998701	192002400	3700	4.62973
deletion	chr1	192061501	192063300	1800	0.326859
deletion	chr1	192220701	192223200	2500	0.496248
duplication	chr1	192947501	192954300	6800	2.67999
deletion	chr1	193360601	193363600	3000	0.440772
deletion	chr1	193962101	193983700	21600	1.17521
deletion	chr1	194087501	194089200	1700	0.271455
deletion	chr1	194556901	194560700	3800	1.05489
deletion	chr1	194748501	194751800	3300	1.09282
deletion	chr1	195147201	195150100	2900	1.27848
duplication	chr2	115201	125500	10300	2.52942
duplication	chr2	435301	440900	5600	3.25589
deletion	chr2	675001	684700	9700	1.42055
duplication	chr2	933601	942900	9300	4.35642
duplication	chr2	1932601	1941700	9100	2.62158
duplication	chr2	2040501	2055600	15100	2.7602
duplication	chr2	2268601	2278000	9400	2.62773
deletion	chr2	2538301	2543500	5200	0.63364
duplication	chr2	2838201	2843400	5200	2.79527
deletion	chr2	3608501	3610400	1900	1.13434
deletion	chr2	3776101	3785900	9800	1.47085
deletion	chr2	4476501	4478300	1800	0.351093
deletion	chr2	4543101	4548800	5700	1.38964
deletion	chr2	5223901	5244700	20800	1.4677
deletion	chr2	5407601	5409900	2300	0.588602
deletion	chr2	6487101	6489700	2600	1.10241
duplication	chr2	7041401	7048100	6700	7.32197
duplication	chr2	7248501	7258700	10200	2.78332
deletion	chr2	7647801	7652300	4500	1.28378
deletion	chr2	7892801	7896000	3200	0.999761
deletion	chr2	8646001	8648100	2100	0.96908
deletion	chr2	11353601	11356400	2800	0.963937
duplication	chr2	11840801	11849500	8700	2.60225
duplication	chr2	12069801	12078900	9100	2.50591
duplication	chr2	12451401	12461200	9800	2.66513
duplication	chr2	12979901	12987600	7700	2.71384
duplication	chr2	13102201	13109000	6800	2.63057
deletion	chr2	13463401	13467300	3900	1.28398
deletion	chr2	13637501	13643700	6200	1.40676
duplication	chr2	14059901	14081000	21100	2.6841
duplication	chr2	14293401	14297300	3900	2.74204
duplication	chr2	15151301	15162900	11600	2.61626
duplication	chr2	15763201	15767000	3800	4.53439
duplication	chr2	16030701	16047600	16900	2.51573
duplication	chr2	17035201	17042400	7200	2.56641
deletion	chr2	17545701	17549800	4100	1.09339
duplication	chr2	17893901	17899300	5400	2.91689
deletion	chr2	18006101	18007500	1400	0.244064
duplication	chr2	18167201	18176000	8800	2.63595
deletion	chr2	18649101	18651400	2300	0.791735
deletion	chr2	21089301	21093300	4000	1.40836
deletion	chr2	21185201	21190100	4900	1.4565
deletion	chr2	21515401	21524700	9300	1.16787
deletion	chr2	22620801	22625500	4700	0.829944
duplication	chr2	23250401	23258300	7900	2.92204
deletion	chr2	23434201	23435900	1700	0.698986
deletion	chr2	24224601	24226300	1700	0.232694
duplication	chr2	24341401	24349900	8500	2.71329
deletion	chr2	24561601	24590600	29000	0.980839
duplication	chr2	24811501	24817300	5800	2.65493
duplication	chr2	25318001	25323700	5700	2.6631
deletion	chr2	25951901	25954900	3000	0.661844
duplication	chr2	26247101	26251000	3900	2.91947
duplication	chr2	31248201	31250300	2100	27.8766
duplication	chr2	32074701	32080600	5900	2.87414
deletion	chr2	32326001	32333000	7000	1.16089
deletion	chr2	33669701	33672500	2800	0.498711
deletion	chr2	33741201	33745300	4100	0.782133
duplication	chr2	34324901	34328600	3700	3.00631
deletion	chr2	34520401	34522800	2400	0.0837835
duplication	chr2	36416201	36424800	8600	2.59777
deletion	chr2	37528901	37533100	4200	1.38432
duplication	chr2	38212901	38220100	7200	2.79509
deletion	chr2	39101501	39102800	1300	0.152905
duplication	chr2	39282201	39292500	10300	2.68496
duplication	chr2	39567801	39576300	8500	2.78621
deletion	chr2	41110201	41118300	8100	1.45848
duplication	chr2	41222401	41243000	20600	3.727
deletion	chr2	41367501	41370200	2700	1.24125
duplication	chr2	42730801	42736300	5500	2.74229
duplication	chr2	42836201	42864600	28400	2.69815
duplication	chr2	43815201	43818900	3700	3.06492
duplication	chr2	43861301	43870300	9000	2.68362
deletion	chr2	44014801	44028200	13400	1.44304
duplication	chr2	44127701	44129400	1700	3.44244
deletion	chr2	44186401	44187500	1100	0.131636
duplication	chr2	44754301	44769800	15500	2.55736
duplication	chr2	44956001	44958500	2500	3.44863
duplication	chr2	46746701	46753800	7100	2.63598
duplication	chr2	48132601	48136700	4100	2.93956
duplication	chr2	49690001	49694200	4200	6.39832
duplication	chr2	49699701	49712100	12400	5.50057
duplication	chr2	49713301	49721000	7700	4.55663
deletion	chr2	49725301	49727600	2300	0.218896
deletion	chr2	50365401	50369800	4400	1.37913
duplication	chr2	50987201	50990300	3100	3.33927
deletion	chr2	52625101	52628300	3200	0.262362
duplication	chr2	52673101	52679300	6200	2.71642
deletion	chr2	53045501	53048600	3100	0.0200516
deletion	chr2	53461701	53471500	9800	1.29669
deletion	chr2	53492501	53494200	1700	0.0996699
duplication	chr2	53552301	53560000	7700	2.73461
duplication	chr2	53582601	53599300	16700	2.66188
deletion	chr2	53706101	53712200	6100	1.48796
duplication	chr2	53782801	53794000	11200	4.20455
duplication	chr2	53813401	53817800	4400	2.97811
deletion	chr2	53866401	53871700	5300	1.40762
duplication	chr2	53943101	53950500	7400	2.78169
duplication	chr2	54621201	54627700	6500	2.81406
deletion	chr2	55131301	55140300	9000	1.23197
deletion	chr2	55398701	55404400	5700	1.34032
deletion	chr2	56258201	56262200	4000	1.43238
deletion	chr2	56273901	56275400	1500	0.024454
duplication	chr2	56298501	56304900	6400	5.4452
duplication	chr2	57108401	57113900	5500	2.76728
deletion	chr2	58130601	58133600	3000	1.29448
duplication	chr2	58285601	58296800	11200	2.6524
duplication	chr2	58402901	58408600	5700	2.65086
deletion	chr2	59023501	59027700	4200	1.19796
duplication	chr2	59626501	59629900	3400	10.1533
deletion	chr2	60201201	60206300	5100	1.37766
duplication	chr2	60244501	60268000	23500	2.53398
deletion	chr2	60942801	60946800	4000	1.29832
duplication	chr2	61111001	61114600	3600	3.05858
deletion	chr2	61351001	61356900	5900	1.32346
duplication	chr2	61611201	61643300	32100	2.50158
deletion	chr2	62287401	62290200	2800	1.12076
duplication	chr2	62877201	62884900	7700	2.72304
deletion	chr2	64732001	64735100	3100	0.803978
duplication	chr2	66188801	66197200	8400	2.77695
duplication	chr2	66897901	66915300	17400	2.68156
duplication	chr2	67461501	67467800	6300	2.8539
duplication	chr2	68094301	68106500	12200	2.63465
deletion	chr2	69394801	69396500	1700	0.692458
duplication	chr2	69619801	69628300	8500	2.55932
deletion	chr2	69674801	69676700	1900	0.372799
duplication	chr2	69987801	69996700	8900	2.57915
duplication	chr2	74285201	74290600	5400	2.68656
deletion	chr2	74916601	74923300	6700	1.48267
deletion	chr2	75881501	75889600	8100	1.14318
duplication	chr2	76150801	76159000	8200	2.74216
duplication	chr2	76303801	76307700	3900	5.70053
deletion	chr2	76958501	76967200	8700	1.29203
deletion	chr2	76975601	76978500	2900	1.1509
deletion	chr2	77265801	77269700	3900	1.21967
duplication	chr2	77833401	77836300	2900	3.3586
deletion	chr2	78252101	78255200	3100	0.778744
deletion	chr2	78479001	78481100	2100	0.520801
duplication	chr2	79535101	79539000	3900	8.62155
duplication	chr2	79617701	79620700	3000	3.53426
duplication	chr2	79680201	79715700	35500	2.63172
deletion	chr2	80162201	80169700	7500	1.41661
duplication	chr2	80306701	80308800	2100	10.8853
duplication	chr2	80789801	80798000	8200	5.56977
deletion	chr2	81387201	81392400	5200	1.39398
duplication	chr2	81874201	81878900	4700	2.90716
duplication	chr2	84352201	84357200	5000	2.78007
duplication	chr2	84380701	84384700	4000	2.88987
duplication	chr2	86119401	86129900	10500	2.65527
duplication	chr2	86238501	86243000	4500	2.76302
duplication	chr2	86413801	86416800	3000	3.38194
duplication	chr2	87024801	87034200	9400	2.6666
duplication	chr2	88284001	88295500	11500	2.71528
deletion	chr2	89394601	89404600	10000	0.798846
duplication	chr2	89473501	89477400	3900	2.7707
duplication	chr2	89558101	89564700	6600	2.84694
deletion	chr2	90654701	90660500	5800	1.39395
deletion	chr2	91050401	91055100	4700	1.37135
duplication	chr2	91843501	91868000	24500	2.72403
duplication	chr2	92329601	92333400	3800	2.69619
duplication	chr2	93124001	93137600	13600	2.59257
deletion	chr2	94462201	94466600	4400	1.173
duplication	chr2	94475301	94482100	6800	2.51904
duplication	chr2	94755001	94762500	7500	3.33585
deletion	chr2	95727901	95732600	4700	1.24915
deletion	chr2	96134201	96139100	4900	1.29187
duplication	chr2	96304601	96306800	2200	3.3015
duplication	chr2	96453901	96461800	7900	2.82948
deletion	chr2	96781501	96787500	6000	1.31407
deletion	chr2	96955301	96958900	3600	0.602447
deletion	chr2	97048901	97054200	5300	1.24076
deletion	chr2	97300301	97302300	2000	0.961543
deletion	chr2	97850001	97853200	3200	1.28784
deletion	chr2	98775701	98785200	9500	1.4249
duplication	chr2	98801501	98806700	5200	2.64791
deletion	chr2	99075701	99078400	2700	0.766403
deletion	chr2	99233901	99242400	8500	1.30255
duplication	chr2	99935601	99937800	2200	2.87348
duplication	chr2	102021101	102025600	4500	2.7042
duplication	chr2	102185301	102192300	7000	2.72798
duplication	chr2	103935801	103943700	7900	2.79121
duplication	chr2	104506201	104514600	8400	2.68379
deletion	chr2	104619501	104624000	4500	1.34833
duplication	chr2	105130901	105133200	2300	34.7282
deletion	chr2	105190401	105194800	4400	0.819059
deletion	chr2	108106401	108111300	4900	1.26388
deletion	chr2	108436101	108440000	3900	0.820291
duplication	chr2	108504201	108517200	13000	2.70746
duplication	chr2	109202901	109210200	7300	2.56708
duplication	chr2	109807601	109815100	7500	2.54032
deletion	chr2	110119301	110122400	3100	1.26084
duplication	chr2	110556601	110564200	7600	2.6379
deletion	chr2	110619801	110621300	1500	0.0259367
duplication	chr2	110884001	110897300	13300	2.53604
duplication	chr2	111759301	111769500	10200	2.7937
deletion	chr2	113018201	113020700	2500	0.860426
duplication	chr2	113051101	113054400	3300	2.92426
duplication	chr2	113638601	113659800	21200	2.56607
deletion	chr2	113989501	114002000	12500	1.3587
deletion	chr2	114252801	114254400	1600	0.505699
duplication	chr2	115818201	115820200	2000	3.28278
deletion	chr2	116020401	116023800	3400	1.00049
deletion	chr2	116029101	116033600	4500	1.36793
deletion	chr2	116712301	116719500	7200	1.26225
deletion	chr2	116755501	116757100	1600	0.446391
duplication	chr2	117448901	117451900	3000	3.09913
duplication	chr2	118416001	118419700	3700	3.15577
duplication	chr2	119599801	119602900	3100	29.0531
deletion	chr2	120085601	120094000	8400	1.33812
duplication	chr2	121461901	121468000	6100	2.57482
deletion	chr2	121889001	121890800	1800	0.849403
duplication	chr2	122138301	122144100	5800	2.70111
deletion	chr2	122220201	122225900	5700	1.38885
deletion	chr2	122316201	122322400	6200	1.39758
duplication	chr2	122860601	122863700	3100	3.20328
deletion	chr2	123243501	123245800	2300	0.867329
duplication	chr2	123361901	123364500	2600	3.03653
deletion	chr2	124599401	124608100	8700	1.4627
deletion	chr2	124668901	124671100	2200	1.08726
duplication	chr2	124711101	124722300	11200	2.75059
duplication	chr2	125686201	125692000	5800	2.7477
duplication	chr2	125979301	125986400	7100	2.67968
duplication	chr2	126170501	126182400	11900	2.59181
duplication	chr2	127954401	127956800	2400	2.8495
deletion	chr2	128568301	128571300	3000	1.01715
deletion	chr2	129354901	129360100	5200	1.14305
duplication	chr2	129569001	129575200	6200	2.65221
duplication	chr2	129706601	129714000	7400	2.75448
duplication	chr2	129757001	129762300	5300	2.86462
duplication	chr2	129953001	129956700	3700	2.93974
duplication	chr2	130171401	130182300	10900	2.5799
deletion	chr2	130453901	130460700	6800	1.41694
duplication	chr2	130757901	130763200	5300	2.95353
deletion	chr2	131268001	131269900	1900	0.531017
duplication	chr2	131301901	131309900	8000	2.71718
duplication	chr2	131817301	131823700	6400	2.74996
deletion	chr2	133051201	133055400	4200	0.993023
deletion	chr2	133303801	133308200	4400	1.16907
duplication	chr2	133811001	133818100	7100	2.55398
duplication	chr2	134564101	134567200	3100	3.22901
duplication	chr2	134924701	134931400	6700	2.68989
deletion	chr2	136165401	136173200	7800	1.3914
deletion	chr2	136509001	136512900	3900	0.530141
duplication	chr2	136532301	136537400	5100	2.96806
duplication	chr2	136811701	136819500	7800	2.7037
duplication	chr2	138849301	138853800	4500	2.95159
duplication	chr2	140000301	140014400	14100	2.66388
duplication	chr2	140757201	140768000	10800	2.70077
duplication	chr2	141723501	141733500	10000	2.73315
duplication	chr2	141825001	141836700	11700	2.63596
duplication	chr2	142877601	142887400	9800	2.70227
duplication	chr2	143933901	143938000	4100	2.91678
duplication	chr2	145068601	145075200	6600	2.68684
deletion	chr2	145226401	145230900	4500	1.27782
duplication	chr2	145309601	145311800	2200	3.15777
duplication	chr2	145977401	145982300	4900	2.72799
duplication	chr2	146444301	146448100	3800	3.02875
duplication	chr2	147843701	147849900	6200	2.77272
duplication	chr2	147860201	147879900	19700	2.61449
duplication	chr2	148022501	148026000	3500	2.87342
deletion	chr2	148237701	148243600	5900	0.525932
deletion	chr3	161001	169900	8900	1.46446
deletion	chr3	637901	641600	3700	0.835932
duplication	chr3	672701	680800	8100	2.75102
duplication	chr3	1212301	1226200	13900	2.5937
duplication	chr3	2806001	2816700	10700	2.94883
duplication	chr3	2935901	2939400	3500	2.75897
deletion	chr3	3728901	3731600	2700	1.26856
deletion	chr3	3740001	3741900	1900	0.705528
duplication	chr3	4791701	4805400	13700	2.61037
deletion	chr3	5598101	5604000	5900	1.25002
deletion	chr3	6828101	6836100	8000	1.19515
deletion	chr3	7044401	7047100	2700	0.432433
duplication	chr3	7568201	7578400	10200	2.58582
deletion	chr3	7675901	7685700	9800	1.23313
duplication	chr3	7842001	7848000	6000	2.62759
duplication	chr3	8486801	8508700	21900	2.62702
deletion	chr3	9930001	9932200	2200	0.921631
deletion	chr3	10491801	10516300	24500	1.46812
duplication	chr3	11482501	11486500	4000	2.96331
deletion	chr3	11517201	11518300	1100	0.0806799
duplication	chr3	11653801	11662400	8600	4.84432
deletion	chr3	12839601	12849000	9400	1.44833
duplication	chr3	13104301	13135600	31300	2.55194
duplication	chr3	13928901	13946300	17400	2.71307
duplication	chr3	14748701	14760900	12200	2.66693
deletion	chr3	15740801	15744200	3400	0.670455
deletion	chr3	16226401	16228700	2300	0.93513
duplication	chr3	16541801	16545000	3200	2.94319
deletion	chr3	17664201	17665800	1600	0.217531
duplication	chr3	18396501	18399500	3000	3.09932
deletion	chr3	19286601	19295900	9300	1.1948
duplication	chr3	19352901	19361500	8600	2.63352
deletion	chr3	20616701	20619900	3200	1.26173
duplication	chr3	21982001	21989500	7500	2.87429
duplication	chr3	23457201	23464900	7700	2.96883
deletion	chr3	24531401	24535500	4100	1.46462
deletion	chr3	24545301	24549000	3700	1.26087
deletion	chr3	24761601	24762900	1300	0.185757
duplication	chr3	26662901	26669300	6400	3.09535
duplication	chr3	27223501	27232600	9100	2.88019
duplication	chr3	30566801	30576700	9900	2.53796
duplication	chr3	30589701	30601600	11900	2.50666
deletion	chr3	30601601	30611300	9700	1.48024
duplication	chr3	30780401	30787700	7300	2.80994
duplication	chr3	32187901	32193400	5500	2.87466
deletion	chr3	32500101	32501300	1200	0.111038
duplication	chr3	32575901	32584100	8200	2.77739
deletion	chr3	32920001	32922300	2300	1.18636
duplication	chr3	34921801	34924800	3000	3.16657
duplication	chr3	36377801	36389800	12000	2.64537
duplication	chr3	36815001	36819500	4500	2.89617
deletion	chr3	37580701	37582200	1500	0.237557
deletion	chr3	40014801	40019800	5000	1.16033
duplication	chr3	40830401	40834100	3700	2.86119
deletion	chr3	40926101	40929600	3500	1.35747
duplication	chr3	41092501	41100100	7600	6.79928
duplication	chr3	41102901	41110400	7500	9.84238
duplication	chr3	41241701	41243800	2100	3.146
deletion	chr3	43424501	43427100	2600	0.996281
deletion	chr3	43717401	43719700	2300	0.196157
deletion	chr3	43737801	43745800	8000	1.47352
duplication	chr3	43851601	43859700	8100	2.65329
duplication	chr3	43864001	43871700	7700	2.65153
duplication	chr3	44792801	44807600	14800	2.80147
duplication	chr3	46293201	46300100	6900	2.73792
deletion	chr3	47250801	47256100	5300	1.31568
duplication	chr3	47284401	47286000	1600	2.91348
duplication	chr3	48176601	48185200	8600	2.70693
deletion	chr3	48908301	48910400	2100	0.943219
duplication	chr3	50645101	50652200	7100	2.65045
deletion	chr3	50996901	50998600	1700	0.261268
duplication	chr3	51248301	51254100	5800	2.67311
duplication	chr3	51935601	51943700	8100	2.57452
duplication	chr3	52151101	52157900	6800	2.69672
duplication	chr3	52538301	52543000	4700	2.86802
duplication	chr3	53877601	53897600	20000	2.54415
duplication	chr3	54272201	54275500	3300	3.05902
duplication	chr3	54330601	54336800	6200	2.79903
duplication	chr3	55201701	55210700	9000	2.74383
duplication	chr3	57252801	57258600	5800	2.82813
deletion	chr3	59632101	59633300	1200	0.232597
duplication	chr3	59641001	59651900	10900	2.52963
duplication	chr3	59775401	59781300	5900	2.82863
duplication	chr3	60022301	60037500	15200	2.97351
deletion	chr3	60203401	60207800	4400	0.88895
deletion	chr3	60506801	60513200	6400	1.44682
deletion	chr3	60647301	60650000	2700	0.885993
deletion	chr3	61721401	61729200	7800	1.26573
deletion	chr3	61735701	61737000	1300	0.0960255
deletion	chr3	62351201	62354000	2800	0.965945
duplication	chr3	62449501	62453300	3800	12.718
duplication	chr3	62475101	62478200	3100	10.3414
deletion	chr3	62991801	62998800	7000	1.27444
deletion	chr3	63115301	63117500	2200	1.03592
duplication	chr3	65885701	65891900	6200	2.74979
duplication	chr3	66872201	66901400	29200	2.5969
deletion	chr3	66909101	66914800	5700	0.498489
deletion	chr3	66927401	66929800	2400	1.07945
deletion	chr3	66938901	66945000	6100	0.57034
deletion	chr3	67780801	67782800	2000	0.265568
duplication	chr3	67955701	67964500	8800	3.08824
deletion	chr3	68388401	68392600	4200	0.527872
duplication	chr3	68615501	68625900	10400	2.62193
deletion	chr3	69556401	69558400	2000	0.967164
duplication	chr3	70068501	70078100	9600	2.56356
deletion	chr3	71640101	71647300	7200	1.39598
deletion	chr3	72987601	72994600	7000	1.41979
deletion	chr3	73585401	73587800	2400	1.05805
duplication	chr3	74150801	74159500	8700	2.54383
deletion	chr3	74407201	74408800	1600	0.0247401
deletion	chr3	75005201	75009100	3900	1.35079
duplication	chr3	75276201	75280400	4200	3.05307
deletion	chr3	76731801	76735700	3900	1.27653
deletion	chr3	76806501	76815500	9000	1.42698
duplication	chr3	78310901	78323400	12500	2.5853
duplication	chr3	80689701	80696200	6500	2.70883
duplication	chr3	80759801	80764200	4400	2.67415
deletion	chr3	83194901	83200000	5100	1.4059
deletion	chr3	83564301	83570500	6200	1.24323
duplication	chr3	83648601	83657900	9300	2.50943
duplication	chr3	84728401	84737600	9200	2.57991
duplication	chr3	84915801	84919100	3300	3.02615
deletion	chr3	85291301	85300500	9200	1.46152
duplication	chr3	85938501	85940700	2200	3.05785
duplication	chr3	87233501	87238400	4900	2.74825
duplication	chr3	87258201	87274400	16200	2.51074
deletion	chr3	89119901	89124000	4100	1.32312
deletion	chr3	89388701	89393500	4800	1.38559
deletion	chr3	89580601	89584600	4000	1.33847
deletion	chr3	89782801	89784900	2100	0.0676027
deletion	chr3	90905101	90909300	4200	1.40085
duplication	chr3	91475401	91482100	6700	2.82391
deletion	chr3	91812501	91820700	8200	1.41086
deletion	chr3	91925001	91926900	1900	0.992737
duplication	chr3	92025101	92030500	5400	2.85395
deletion	chr3	92301501	92312700	11200	1.49632
duplication	chr3	92727101	92732400	5300	2.78811
deletion	chr3	92882101	92893400	11300	1.21742
deletion	chr3	93613501	93619400	5900	1.2722
duplication	chr3	93773001	93777600	4600	2.8861
deletion	chr3	94258701	94266800	8100	1.47115
deletion	chr3	96654701	96657400	2700	0
duplication	chr3	96857101	96860100	3000	3.00133
deletion	chr3	97439101	97444200	5100	1.33147
duplication	chr3	97899701	97908200	8500	2.67395
deletion	chr3	98015401	98018800	3400	1.12968
deletion	chr3	98151601	98153800	2200	0.0537095
deletion	chr3	98688301	98689600	1300	0.0921165
deletion	chr3	98775701	98781600	5900	0.841881
duplication	chr3	99256401	99267600	11200	2.56944
duplication	chr3	99897001	99906400	9400	2.72819
duplication	chr3	100369401	100378200	8800	2.58204
deletion	chr3	100691701	100708200	16500	1.10724
deletion	chr3	101105901	101111100	5200	1.3853
deletion	chr3	101363301	101367700	4400	1.14629
deletion	chr3	102704701	102714600	9900	1.34301
duplication	chr3	104608901	104635500	26600	2.61942
deletion	chr3	104854101	104855800	1700	0.25432
deletion	chr3	105278701	105282700	4000	1.01784
deletion	chr3	105302901	105320300	17400	1.45589
duplication	chr3	106219601	106231200	11600	2.51665
duplication	chr3	106239701	106244700	5000	2.76004
deletion	chr3	106552801	106556000	3200	1.08506
deletion	chr3	106949501	106962000	12500	1.03862
deletion	chr3	107873901	107877000	3100	0.968972
duplication	chr3	107907301	107915400	8100	2.73353
duplication	chr3	108198601	108206200	7600	2.63268
duplication	chr3	108222901	108235000	12100	2.51016
deletion	chr3	108598301	108605400	7100	1.46605
duplication	chr3	108883501	108888000	4500	2.94992
duplication	chr4	19501	29200	9700	7.35413
deletion	chr4	767101	770700	3600	1.22215
deletion	chr4	1372701	1378300	5600	1.34467
deletion	chr4	3963701	3966700	3000	1.13458
deletion	chr4	5650401	5655000	4600	1.36963
deletion	chr4	5974001	5977600	3600	1.15766
deletion	chr4	6056401	6060300	3900	1.28395
deletion	chr4	6502501	6505600	3100	0.0234736
duplication	chr4	6856001	6859300	3300	3.03066
deletion	chr4	7696901	7701300	4400	1.39362
deletion	chr4	8460901	8463300	2400	1.11004
deletion	chr4	9375301	9381100	5800	1.19501
deletion	chr4	10481701	10486000	4300	1.10298
deletion	chr4	10902701	10906900	4200	1.2765
deletion	chr4	10915001	10918800	3800	1.02681
deletion	chr4	11064801	11069500	4700	0.630618
duplication	chr4	11605001	11609200	4200	3.00809
deletion	chr4	11725601	11730400	4800	1.36804
deletion	chr4	12572801	12578000	5200	1.40268
duplication	chr4	12628701	12633600	4900	2.89201
deletion	chr4	14072301	14075700	3400	0.758587
duplication	chr4	14716201	14718800	2600	3.05107
deletion	chr4	16512401	16514000	1600	0.351973
duplication	chr4	18989801	19002000	12200	2.79651
duplication	chr4	20293301	20301200	7900	2.67831
deletion	chr4	20667101	20670400	3300	1.29958
duplication	chr4	21005601	21016600	11000	2.50007
duplication	chr4	21227401	21235200	7800	2.65832
duplication	chr4	21724101	21736600	12500	2.58914
duplication	chr4	23439601	23446500	6900	2.62688
deletion	chr4	23518601	23521400	2800	0.349559
deletion	chr4	24091601	24098400	6800	1.35086
duplication	chr4	24829201	24835300	6100	2.67565
duplication	chr4	25370801	25381800	11000	2.64027
deletion	chr4	25381801	25386300	4500	1.32393
deletion	chr4	26714701	26718800	4100	1.28021
duplication	chr4	29294901	29299900	5000	2.68977
duplication	chr4	30092201	30097100	4900	15.3392
duplication	chr4	31230201	31238700	8500	2.60401
duplication	chr4	31873201	31882000	8800	2.77376
duplication	chr4	33676001	33681500	5500	2.8476
deletion	chr4	36084101	36087500	3400	1.28635
duplication	chr4	36374001	36378400	4400	2.81578
duplication	chr4	36770901	36776800	5900	2.74875
deletion	chr4	36802001	36811100	9100	0.737379
deletion	chr4	36816701	36818600	1900	0.308973
deletion	chr4	37295401	37300500	5100	1.09714
deletion	chr4	38254101	38256700	2600	1.14564
deletion	chr4	38578601	38586300	7700	1.39486
duplication	chr4	38887601	38914900	27300	2.67207
duplication	chr4	40027101	40032900	5800	2.7419
deletion	chr4	40313101	40314300	1200	0.0330407
deletion	chr4	40722201	40728800	6600	1.37874
deletion	chr4	41047401	41054200	6800	1.43146
duplication	chr4	41309801	41313500	3700	3.14899
duplication	chr4	41714501	41721500	7000	2.68128
duplication	chr4	42524701	42528400	3700	2.75098
deletion	chr4	42907901	42909500	1600	0.0236189
deletion	chr4	42981701	42984300	2600	1.0084
deletion	chr4	43566201	43571300	5100	1.22116
duplication	chr4	43628901	43639600	10700	2.56391
deletion	chr4	45158001	45162300	4300	1.49274
deletion	chr4	45819901	45821200	1300	0.343079
duplication	chr4	47132701	47142600	9900	2.74097
duplication	chr4	48465001	48470700	5700	2.7655
duplication	chr4	48984401	48995800	11400	2.66501
deletion	chr4	49298401	49300600	2200	0.0523484
duplication	chr4	50111601	50119400	7800	3.03373
duplication	chr4	50925201	50930800	5600	2.83687
duplication	chr4	51762201	51766300	4100	2.95386
duplication	chr4	52050201	52060300	10100	2.62834
duplication	chr4	52260801	52267100	6300	2.75232
duplication	chr4	52374201	52377500	3300	3.00553
deletion	chr4	52759701	52762900	3200	1.07705
duplication	chr4	53075301	53077800	2500	3.0515
deletion	chr4	53295401	53297300	1900	0.513533
duplication	chr4	53628001	53643600	15600	2.6094
duplication	chr4	55162301	55180400	18100	2.51696
deletion	chr4	55573001	55582000	9000	1.4025
deletion	chr4	56375101	56377900	2800	1.15091
duplication	chr4	56388601	56393300	4700	3.12856
duplication	chr4	59581901	59586100	4200	3.32133
deletion	chr4	59740501	59745400	4900	1.12266
duplication	chr4	60814401	60820200	5800	2.75799
duplication	chr4	60827701	60847900	20200	2.5541
duplication	chr4	60962601	60974800	12200	2.65784
duplication	chr4	62160501	62174400	13900	2.65143
duplication	chr4	62497401	62504200	6800	2.68197
duplication	chr4	62687601	62693800	6200	2.73947
deletion	chr4	63365101	63369900	4800	1.1433
duplication	chr4	64095801	64101000	5200	2.98912
deletion	chr4	64160401	64163000	2600	1.0247
deletion	chr4	64322201	64324200	2000	0.171229
duplication	chr4	64839901	64850600	10700	2.54951
duplication	chr4	64893901	64900900	7000	2.82773
deletion	chr4	65034001	65041000	7000	1.07786
duplication	chr4	65722801	65732500	9700	2.72843
duplication	chr4	67826201	67830600	4400	2.83157
duplication	chr4	68163501	68177200	13700	2.72731
duplication	chr4	68939201	68948200	9000	2.65255
deletion	chr4	68986201	68988500	2300	0.455369
deletion	chr4	69368001	69371000	3000	0.958853
deletion	chr4	70584201	70591200	7000	1.35701
deletion	chr4	70846401	70848000	1600	0.0763306
deletion	chr4	71695201	71697000	1800	0.984279
duplication	chr4	71760201	71775200	15000	2.55512
duplication	chr4	73854701	73861700	7000	2.62486
duplication	chr4	74211401	74216700	5300	2.76423
duplication	chr4	75291801	75297200	5400	2.72713
deletion	chr4	75543401	75545200	1800	0.296323
deletion	chr4	75647301	75653200	5900	1.45719
duplication	chr4	76900901	76905100	4200	2.70176
duplication	chr4	79211401	79222500	11100	3.30201
duplication	chr4	80201901	80208400	6500	2.72079
duplication	chr4	80531401	80537000	5600	2.80029
duplication	chr4	80835401	80844100	8700	3.99083
duplication	chr4	80844401	80853100	8700	4.37328
deletion	chr4	80992301	80994700	2400	0.974324
deletion	chr4	81010801	81021400	10600	1.35867
duplication	chr4	81601801	81607100	5300	2.72423
duplication	chr4	82110001	82117400	7400	2.80998
duplication	chr4	82144501	82153600	9100	2.71132
duplication	chr4	83487101	83496100	9000	2.66518
duplication	chr4	84301101	84311200	10100	2.51951
duplication	chr4	84620101	84629100	9000	2.63508
deletion	chr4	84794601	84796000	1400	0.281248
deletion	chr4	84826801	84831900	5100	1.49828
deletion	chr4	85250901	85270200	19300	0.449648
duplication	chr4	85285001	85290500	5500	3.74286
duplication	chr4	85303301	85305700	2400	4.40637
duplication	chr4	85360701	85374300	13600	4.02302
duplication	chr4	85396901	85401100	4200	5.08578
duplication	chr4	85422401	85429900	7500	5.00378
duplication	chr4	86710501	86716600	6100	2.73592
deletion	chr4	87645101	87651000	5900	0.803947
deletion	chr4	88559201	88567800	8600	1.45882
deletion	chr4	89210801	89215600	4800	1.26587
deletion	chr4	89674801	89691600	16800	1.43736
deletion	chr5	1	23500	23500	0.98143
deletion	chr5	198801	208500	9700	1.15491
deletion	chr5	533201	540500	7300	0.758517
deletion	chr5	543201	544900	1700	0.474609
duplication	chr5	1273601	1278000	4400	3.17578
duplication	chr5	1311801	1318900	7100	2.55643
duplication	chr5	1378201	1392300	14100	2.63817
deletion	chr5	1414201	1418600	4400	1.15688
deletion	chr5	2200001	2209100	9100	1.15437
duplication	chr5	2582901	2609400	26500	3.47178
deletion	chr5	2811601	2818300	6700	1.254
deletion	chr5	2916301	2924200	7900	1.09031
duplication	chr5	2924201	2927700	3500	3.33595
duplication	chr5	3081601	3095200	13600	4.98026
deletion	chr5	5668401	5676900	8500	1.45736
duplication	chr5	5717001	5723900	6900	3.82444
duplication	chr5	5823601	5827000	3400	10.0514
duplication	chr5	6074201	6080100	5900	2.62459
duplication	chr5	6914501	6928900	14400	2.54202
duplication	chr5	7100901	7105200	4300	2.99363
deletion	chr5	7748901	7752200	3300	0.902108
duplication	chr5	7809001	7811800	2800	3.19639
deletion	chr5	8430701	8431800	1100	0.0455091
duplication	chr5	8606701	8611300	4600	2.8925
duplication	chr5	9619301	9634800	15500	2.63445
duplication	chr5	11290801	11296600	5800	2.9734
deletion	chr5	12594101	12596200	2100	0.470998
duplication	chr5	12889301	12903600	14300	2.60306
deletion	chr5	13148001	13151300	3300	0.808991
deletion	chr5	13985601	13991200	5600	1.44948
duplication	chr5	14310201	14313400	3200	10.0322
duplication	chr5	14688501	14698700	10200	2.74138
duplication	chr5	14857701	14873100	15400	2.73372
duplication	chr5	14903901	14909600	5700	2.86313
duplication	chr5	16179701	16184800	5100	6.1444
duplication	chr5	16202301	16205500	3200	10.0544
deletion	chr5	16211101	16213000	1900	0.628769
deletion	chr5	16330201	16333300	3100	0.45057
deletion	chr5	16464801	16470200	5400	1.22953
deletion	chr5	16866701	16868800	2100	0.768263
deletion	chr5	17566001	17575800	9800	1.45661
duplication	chr5	18773701	18779100	5400	2.82245
deletion	chr5	19179201	19180300	1100	0.0502081
deletion	chr5	20737801	20742300	4500	1.27288
deletion	chr5	20856801	20864000	7200	1.15093
deletion	chr5	22102401	22103800	1400	0.254351
duplication	chr5	22906201	22911100	4900	3.10618
duplication	chr5	22915101	22922200	7100	2.9665
deletion	chr5	22948501	22950000	1500	0.146995
duplication	chr5	24357401	24368000	10600	2.68079
duplication	chr5	24447101	24452000	4900	2.97094
duplication	chr5	24464301	24472500	8200	2.53802
duplication	chr5	24861501	24868300	6800	2.7598
duplication	chr5	26263701	26270100	6400	2.71682
deletion	chr5	26337201	26343400	6200	1.34758
deletion	chr5	26359501	26361800	2300	0.87038
duplication	chr5	26439901	26445300	5400	2.69449
duplication	chr5	26543401	26556800	13400	2.53343
duplication	chr5	26559701	26567300	7600	2.54512
duplication	chr5	27182801	27193000	10200	2.57713
duplication	chr5	27540901	27551300	10400	2.62599
duplication	chr5	28750201	28757900	7700	2.82251
deletion	chr5	28852601	28855600	3000	1.17514
deletion	chr5	28885701	28889500	3800	1.31506
deletion	chr5	29331201	29333500	2300	0.87538
deletion	chr5	30231401	30238100	6700	1.48539
deletion	chr5	30663201	30669000	5800	1.11181
deletion	chr5	30671701	30687300	15600	1.11007
deletion	chr5	31430301	31433800	3500	1.33759
deletion	chr5	32421501	32427100	5600	1.33753
[truncated: 696 more rows]

## Sheet: RIR
CNV Type	Chr.	Start (bp)	End (bp)	CNV Size (bp)	Copy Number
[truncated: 1,247 more rows]

[truncated: 7 more sheets: RJF, SG, SK, TB, WC, WL, WR]
