# Supplementary material for: Genome-wide patterns of copy number variation in the diversified chicken genomes using next-generation sequencing
Source: BMC Genomics. 2014 Nov 7;15(1):962. doi: 10.1186/1471-2164-15-962 (PMC4239369; doi:10.1186/1471-2164-15-962)
Supplement: Supplementary file 3 — Additional file 3: Table S2: General statistics of the CNVRs on each chromosome. (XLSX 13 KB) [file 12864_2014_6663_MOESM3_ESM.xlsx]

## Sheet: Sheet1
Chr.	Length of Chr. (bp)	No. CNVRs	Total Length of CNVR (bp)	Percentage of CNVR Length (%)	Average Distance of CNVR (kb)
Genome	1046932099	8840	98189500	9.37878	118.431
chr1	195276750	1928	16913800	8.66145	101.285
chr2	148809762	1296	11765000	7.90607	114.822
chr3	110447801	893	8949900	8.10328	123.682
chr4	90216835	779	7711800	8.54807	115.811
chr5	59580361	565	6590100	11.0609	105.452
chr6	34951654	297	3612000	10.3343	117.682
chr7	36245040	291	3635700	10.0309	124.553
chr8	28767244	245	3556600	12.3634	117.417
chr9	23441680	212	2898600	12.3652	110.574
chr10	19911089	201	2450400	12.3067	99.0601
chr11	19401079	196	2663200	13.7271	98.9851
chr12	19897011	176	2511000	12.62	113.051
chr13	17760035	185	2534900	14.2731	96.0002
chr14	15161805	161	2802000	18.4806	94.1727
chr15	12656803	127	2191800	17.3172	99.6599
chr16	535270	15	86400	16.1414	35.6847
chr17	10454150	103	1818400	17.394	101.497
chr18	11219875	94	1463500	13.0438	119.36
chr19	9983394	85	1610200	16.1288	117.452
chr20	14302601	141	2445200	17.0962	101.437
chr21	6802778	79	1203800	17.6957	86.1111
chr22	4081097	50	530800	13.0063	81.6219
chr23	5723239	70	831900	14.5355	81.7606
chr24	6323281	52	787600	12.4556	121.602
chr25	2191139	30	233800	10.6702	73.038
chr26	5329985	66	1129100	21.1839	80.7573
chr27	5209285	92	1135000	21.788	56.6227
chr28	4742627	58	883900	18.6374	81.7694
chrLGE22C19W28_E50C23	965146	13	105100	10.8895	74.242
chrLGE64	799899	25	319700	39.9675	31.996
chrW	1248174	14	173700	13.9163	89.1553
chrZ	82363669	301	2644600	3.21088	273.633
