# Supplementary material for: Genome-wide patterns of copy number variation in the diversified chicken genomes using next-generation sequencing
Source: BMC Genomics. 2014 Nov 7;15(1):962. doi: 10.1186/1471-2164-15-962 (PMC4239369; doi:10.1186/1471-2164-15-962)
Supplement: Supplementary file 4 — Additional file 4: Table S3: Summary of novel or reported CNVRs on autosomes. (XLSX 325 KB) [file 12864_2014_6663_MOESM4_ESM.xlsx]

## Sheet: Sheet1
CNVR ID	Chr.	Start (bp)	End (bp)	Length (bp)	Novel or Reported
1	chr1	72286	81081	8796	Novel
2	chr1	94309	104007	9699	Novel
3	chr1	159861	162797	2937	Tian et al. 2013
4	chr1	775713	778711	2999	Novel
5	chr1	908895	914291	5397	Novel
6	chr1	936843	946141	9299	Novel
7	chr1	981501	991581	10081	Novel
8	chr1	1007583	1013521	5939	Novel
9	chr1	1045323	1050121	4799	Novel
10	chr1	1088470	1093868	5399	Novel
11	chr1	1143700	1153598	9899	Novel
12	chr1	1259383	1279481	20099	Novel
13	chr1	1726504	1735144	8641	Croiijmans et al. 2013
14	chr1	1735322	1738123	2802	Croiijmans et al. 2013
15	chr1	1802652	1807450	4799	Novel
16	chr1	2044975	2050573	5599	Novel
17	chr1	2156203	2163301	7099	Novel
18	chr1	2300379	2306034	5656	Novel
19	chr1	2353641	2364339	10699	Novel
20	chr1	2547701	2566599	18899	Novel
21	chr1	2639919	2653185	13267	Croiijmans et al. 2013; Fan et al. 2013; Abernathy et al. 2014
22	chr1	2730090	2739488	9399	Novel
23	chr1	2885446	2899488	14043	Jia et al. 2013
24	chr1	2930512	3039626	109115	Novel
25	chr1	3041128	3045126	3999	Novel
26	chr1	3273684	3284873	11190	Novel
27	chr1	3374331	3387201	12871	Novel
28	chr1	3399261	3407573	8313	Novel
29	chr1	3477802	3483194	5393	Novel
30	chr1	3629554	3631052	1499	Novel
31	chr1	4039758	4047630	7873	Wang et al. 2010; Wang et al. 2012; Croiijmans et al. 2013
32	chr1	4364145	4373759	9615	Novel
33	chr1	4376161	4382818	6658	Novel
34	chr1	4421335	4430332	8998	Novel
35	chr1	4478273	4496013	17741	Novel
36	chr1	4567313	4572631	5319	Novel
37	chr1	4675516	4691602	16087	Novel
38	chr1	4699089	4704389	5301	Novel
39	chr1	4799567	4807765	8199	Novel
40	chr1	5090332	5094233	3902	Novel
41	chr1	5138085	5143881	5797	Novel
42	chr1	5415869	5424268	8400	Novel
43	chr1	5453102	5462403	9302	Novel
44	chr1	5508191	5512889	4699	Novel
45	chr1	5524185	5543783	19599	Novel
46	chr1	5631021	5649262	18242	Novel
47	chr1	5783721	5796237	12517	Novel
48	chr1	6071815	6082315	10501	Novel
49	chr1	6166203	6171591	5389	Novel
50	chr1	6214601	6222196	7596	Croiijmans et al. 2013
51	chr1	6294349	6295747	1399	Novel
52	chr1	6349952	6356873	6922	Novel
53	chr1	6388856	6399855	11000	Novel
54	chr1	6457171	6497987	40817	Novel
55	chr1	6536550	6538843	2294	Novel
56	chr1	6577694	6581510	3817	Novel
57	chr1	6779920	6781318	1399	Novel
58	chr1	6811056	6823259	12204	Croiijmans et al. 2013
59	chr1	6836352	6843059	6708	Novel
60	chr1	7121718	7124317	2600	Novel
61	chr1	7162355	7170653	8299	Novel
62	chr1	7250492	7256793	6302	Novel
63	chr1	7262697	7269396	6700	Novel
64	chr1	7481481	7500909	19429	Novel
65	chr1	7543713	7549818	6106	Novel
66	chr1	7728228	7738528	10301	Luo et al. 2013
67	chr1	7780060	7784100	4041	Abernathy et al. 2014
68	chr1	8114875	8117373	2499	Novel
69	chr1	8311581	8316579	4999	Novel
70	chr1	8399680	8403278	3599	Novel
71	chr1	8413550	8419451	5902	Novel
72	chr1	8425654	8428152	2499	Novel
73	chr1	8431174	8454622	23449	Fan et al. 2013
74	chr1	8514017	8515115	1099	Novel
75	chr1	8519914	8523812	3899	Novel
76	chr1	8561442	8569040	7599	Novel
77	chr1	8702473	8703571	1099	Novel
78	chr1	8727023	8731811	4789	Novel
79	chr1	8738010	8740113	2104	Novel
80	chr1	8746077	8764387	18311	Novel
81	chr1	8811054	8815053	4000	Novel
82	chr1	9087224	9094663	7440	Novel
83	chr1	9133222	9135918	2697	Novel
84	chr1	9426815	9429812	2998	Novel
85	chr1	9436217	9440115	3899	Novel
86	chr1	9534302	9536705	2404	Novel
87	chr1	9557441	9561820	4380	Novel
88	chr1	9764512	9766810	2299	Novel
89	chr1	9844551	9847049	2499	Croiijmans et al. 2013
90	chr1	9973721	9988345	14625	Croiijmans et al. 2013
91	chr1	10052085	10055490	3406	Novel
92	chr1	10199133	10208531	9399	Novel
93	chr1	10211831	10214885	3055	Novel
94	chr1	10389630	10398145	8516	Novel
95	chr1	10398447	10407438	8992	Novel
96	chr1	10435748	10445646	9899	Novel
97	chr1	10479208	10480306	1099	Novel
98	chr1	10496852	10506150	9299	Novel
99	chr1	10539720	10547802	8083	Croiijmans et al. 2013
100	chr1	10946909	10962353	15445	Novel
101	chr1	11216408	11232320	15913	Novel
102	chr1	11260407	11267505	7099	Novel
103	chr1	11304538	11313476	8939	Novel
104	chr1	11681287	11709353	28067	Croiijmans et al. 2013; Fan et al. 2013; Tian et al. 2013
105	chr1	11832804	11845605	12802	Novel
106	chr1	11889015	11895415	6401	Novel
107	chr1	11957446	11962445	5000	Novel
108	chr1	12114666	12122963	8298	Novel
109	chr1	12224985	12232294	7310	Novel
110	chr1	12311696	12319396	7701	Croiijmans et al. 2013
111	chr1	12432315	12451397	19083	Novel
112	chr1	12516158	12522125	5968	Fan et al. 2013
113	chr1	12697319	12705717	8399	Novel
114	chr1	12711119	12714917	3799	Novel
115	chr1	13062770	13074071	11302	Novel
116	chr1	13077773	13083171	5399	Novel
117	chr1	13487390	13505488	18099	Novel
118	chr1	13509750	13513448	3699	Novel
119	chr1	13556691	13562190	5500	Novel
120	chr1	13605470	13608969	3500	Novel
121	chr1	13961977	14008419	46443	Novel
122	chr1	14126556	14128354	1799	Novel
123	chr1	14436819	14441117	4299	Novel
124	chr1	14462636	14468934	6299	Novel
125	chr1	14701782	14801048	99267	Novel
126	chr1	15034256	15038554	4299	Novel
127	chr1	15097646	15106444	8799	Novel
128	chr1	15166893	15179507	12615	Novel
129	chr1	15192209	15197707	5499	Novel
130	chr1	15234726	15236224	1499	Novel
131	chr1	15347927	15353925	5999	Novel
132	chr1	15492525	15502123	9599	Novel
133	chr1	15747918	15762916	14999	Novel
134	chr1	15951716	15973814	22099	Novel
135	chr1	16023605	16027096	3492	Novel
136	chr1	16078283	16090748	12466	Novel
137	chr1	16174421	16179611	5191	Croiijmans et al. 2013
138	chr1	16184713	16206367	21655	Croiijmans et al. 2013
139	chr1	16238300	16245122	6823	Novel
140	chr1	16259566	16263670	4105	Novel
141	chr1	16370729	16392202	21474	Novel
142	chr1	16429065	16439975	10911	Novel
143	chr1	16670514	16673917	3404	Novel
144	chr1	16739642	16748637	8996	Novel
145	chr1	16933397	16940989	7593	Novel
146	chr1	16979571	16996542	16972	Novel
147	chr1	17248807	17255111	6305	Novel
148	chr1	17525908	17533706	7799	Novel
149	chr1	17542533	17549192	6660	Novel
150	chr1	17677764	17682162	4399	Novel
151	chr1	17721564	17732166	10603	Novel
152	chr1	17792268	17794266	1999	Novel
153	chr1	17983073	17990586	7514	Novel
154	chr1	18115547	18125484	9938	Novel
155	chr1	18130087	18140771	10685	Novel
156	chr1	18266319	18284129	17811	Jia et al. 2013
157	chr1	18321336	18332510	11175	Jia et al. 2013
158	chr1	18466959	18478767	11809	Novel
159	chr1	18723036	18727038	4003	Croiijmans et al. 2013
160	chr1	18914067	18919665	5599	Croiijmans et al. 2013
161	chr1	18938201	18943099	4899	Croiijmans et al. 2013
162	chr1	18965949	18987887	21939	Croiijmans et al. 2013
163	chr1	19004120	19006518	2399	Croiijmans et al. 2013
164	chr1	19193465	19206462	12998	Novel
165	chr1	19283537	19285135	1599	Novel
166	chr1	19378940	19386241	7302	Novel
167	chr1	19451842	19463544	11703	Novel
168	chr1	19536154	19542942	6789	Novel
169	chr1	19566517	19570912	4396	Novel
170	chr1	19582230	19591928	9699	Novel
171	chr1	19925474	19933874	8401	Novel
172	chr1	19955650	19960551	4902	Novel
173	chr1	20071584	20081273	9690	Novel
174	chr1	20225655	20240781	15127	Novel
175	chr1	20254582	20259751	5170	Novel
176	chr1	20603323	20612524	9202	Novel
177	chr1	20719154	20721853	2700	Novel
178	chr1	21068424	21075222	6799	Novel
179	chr1	21199695	21202490	2796	Novel
180	chr1	21628055	21642361	14307	Novel
181	chr1	21683798	21686801	3004	Novel
182	chr1	21825655	21827658	2004	Novel
183	chr1	21931888	21939780	7893	Novel
184	chr1	22386860	22389258	2399	Novel
185	chr1	22567736	22588128	20393	Wang et al. 2010; Wang et al. 2012; Croiijmans et al. 2013; Tian et al. 2013
186	chr1	22827988	22830781	2794	Novel
187	chr1	22865495	22879185	13691	Novel
188	chr1	22920603	22938923	18321	Novel
189	chr1	23026192	23029099	2908	Croiijmans et al. 2013
190	chr1	23144591	23154195	9605	Novel
191	chr1	23156997	23158906	1910	Novel
192	chr1	23167522	23171719	4198	Novel
193	chr1	23245317	23252468	7152	Novel
194	chr1	23358435	23371114	12680	Novel
195	chr1	23419138	23430294	11157	Novel
196	chr1	23929100	23935598	6499	Novel
197	chr1	23941500	23944698	3199	Novel
198	chr1	24126059	24141557	15499	Novel
199	chr1	24268038	24277336	9299	Novel
200	chr1	24473118	24476670	3553	Novel
201	chr1	24615813	24630754	14942	Novel
202	chr1	24753371	24754669	1299	Novel
203	chr1	24788569	24791467	2899	Novel
204	chr1	24820140	24822413	2274	Novel
205	chr1	25175814	25180012	4199	Novel
206	chr1	25203714	25212012	8299	Novel
207	chr1	25299354	25303452	4099	Novel
208	chr1	25454290	25460388	6099	Novel
209	chr1	25476090	25478888	2799	Novel
210	chr1	25593287	25605685	12399	Novel
211	chr1	25666053	25674950	8898	Novel
212	chr1	25695452	25705856	10405	Novel
213	chr1	25772815	25774113	1299	Novel
214	chr1	25846716	25849714	2999	Novel
215	chr1	26031729	26035327	3599	Novel
216	chr1	26094729	26111681	16953	Novel
217	chr1	26113483	26115681	2199	Novel
218	chr1	26223900	26232598	8699	Novel
219	chr1	26650127	26652422	2296	Novel
220	chr1	26876062	26881759	5698	Novel
221	chr1	26988362	26994260	5899	Novel
222	chr1	27550176	27610274	60099	Novel
223	chr1	27611476	27612674	1199	Novel
224	chr1	27676776	27679174	2399	Novel
225	chr1	27898141	27913539	15399	Novel
226	chr1	27984841	27993639	8799	Novel
227	chr1	28031541	28034239	2699	Novel
228	chr1	28206500	28209798	3299	Jia et al. 2013
229	chr1	28301858	28304856	2999	Novel
230	chr1	28309848	28317549	7702	Novel
231	chr1	28386278	28393076	6799	Novel
232	chr1	28595676	28605574	9899	Croiijmans et al. 2013
233	chr1	28715586	28732384	16799	Novel
234	chr1	28733704	28745992	12289	Novel
235	chr1	28818185	28831583	13399	Novel
236	chr1	28988771	28990869	2099	Novel
237	chr1	28995371	28998369	2999	Novel
238	chr1	29074356	29081654	7299	Novel
239	chr1	29384051	29392749	8699	Novel
240	chr1	29424651	29431149	6499	Novel
241	chr1	29440751	29444249	3499	Novel
242	chr1	29602387	29608585	6199	Novel
243	chr1	29756089	29765787	9699	Novel
244	chr1	29847322	29852220	4899	Novel
245	chr1	29981017	29987115	6099	Novel
246	chr1	30058117	30065815	7699	Novel
247	chr1	30208086	30221184	13099	Novel
248	chr1	30221986	30353464	131479	Novel
249	chr1	30430334	30440532	10199	Novel
250	chr1	30479534	30485132	5599	Novel
251	chr1	30652234	30664032	11799	Novel
252	chr1	30780169	30783067	2899	Novel
253	chr1	30864376	30868574	4199	Novel
254	chr1	31236646	31316645	80000	Novel
255	chr1	31407471	31415169	7699	Novel
256	chr1	31491912	31494110	2199	Novel
257	chr1	31584622	31591120	6499	Novel
258	chr1	31831697	31838995	7299	Croiijmans et al. 2013
259	chr1	32037359	32042557	5199	Novel
260	chr1	32243068	32246266	3199	Novel
261	chr1	32252868	32270166	17299	Novel
262	chr1	32347170	32352492	5323	Jia et al. 2013
263	chr1	32466250	32470348	4099	Novel
264	chr1	32539758	32548178	8421	Croiijmans et al. 2013
265	chr1	32666106	32697603	31498	Novel
266	chr1	32961339	32973437	12099	Novel
267	chr1	33013229	33019427	6199	Novel
268	chr1	33216120	33259518	43399	Novel
269	chr1	33297733	33298831	1099	Novel
270	chr1	33316703	33323801	7099	Novel
271	chr1	33329003	33335303	6301	Novel
272	chr1	33395696	33401194	5499	Novel
273	chr1	33455045	33467444	12400	Novel
274	chr1	33704002	33710500	6499	Wang et al. 2012; Fan et al. 2013; Tian et al. 2013
275	chr1	33722305	33724016	1712	Novel
276	chr1	33879184	33886503	7320	Novel
277	chr1	34200230	34203128	2899	Novel
278	chr1	34221905	34232103	10199	Croiijmans et al. 2013; Tian et al. 2013
279	chr1	34252404	34254102	1699	Novel
280	chr1	34261404	34263002	1599	Novel
281	chr1	34336365	34340563	4199	Novel
282	chr1	34742669	34751372	8704	Novel
283	chr1	34753774	34758572	4799	Novel
284	chr1	34895660	34910958	15299	Novel
285	chr1	34975761	34981959	6199	Novel
286	chr1	35230924	35243422	12499	Novel
287	chr1	35630845	35657143	26299	Novel
288	chr1	35659946	35668744	8799	Novel
289	chr1	35799718	35843275	43558	Croiijmans et al. 2013
290	chr1	36050588	36065686	15099	Novel
291	chr1	36285486	36294484	8999	Novel
292	chr1	36397776	36404074	6299	Croiijmans et al. 2013
293	chr1	36461735	36468533	6799	Novel
294	chr1	36666796	36685794	18999	Novel
295	chr1	36905824	36914377	8554	Novel
296	chr1	36956084	36963182	7099	Novel
297	chr1	37090056	37140950	50895	Novel
298	chr1	37178652	37189950	11299	Novel
299	chr1	37197052	37214550	17499	Novel
300	chr1	37459813	37469011	9199	Novel
301	chr1	37545811	37559509	13699	Novel
302	chr1	37624112	37627810	3699	Novel
303	chr1	37697213	37704211	6999	Novel
304	chr1	38103093	38115991	12899	Novel
305	chr1	38343280	38390627	47348	Novel
306	chr1	38927707	38929005	1299	Novel
307	chr1	38933307	38939575	6269	Novel
308	chr1	38955566	38961264	5699	Novel
309	chr1	39134398	39137296	2899	Croiijmans et al. 2013
310	chr1	39146162	39148060	1899	Croiijmans et al. 2013
311	chr1	39205041	39207939	2899	Novel
312	chr1	39376149	39384047	7899	Novel
313	chr1	39451198	39455396	4199	Novel
314	chr1	39668681	39684359	15679	Novel
315	chr1	39808078	39835320	27243	Novel
316	chr1	39907032	39986231	79200	Novel
317	chr1	40314472	40319070	4599	Novel
318	chr1	40729476	40733756	4281	Novel
319	chr1	40801456	40807054	5599	Novel
320	chr1	41226675	41235573	8899	Novel
321	chr1	41236875	41240173	3299	Novel
322	chr1	41540347	41562045	21699	Croiijmans et al. 2013
323	chr1	41840516	41842314	1799	Novel
324	chr1	41878047	41894256	16210	Croiijmans et al. 2013
325	chr1	42319354	42325052	5699	Novel
326	chr1	42450489	42462887	12399	Novel
327	chr1	42718504	42726602	8099	Novel
328	chr1	42797994	42800892	2899	Novel
329	chr1	42990958	42998156	7199	Novel
330	chr1	43067486	43071384	3899	Novel
331	chr1	43132809	43143707	10899	Novel
332	chr1	43253762	43260543	6782	Novel
333	chr1	43267045	43270643	3599	Novel
334	chr1	43411787	43416965	5179	Novel
335	chr1	43613769	43623081	9313	Novel
336	chr1	43657596	43659494	1899	Novel
337	chr1	43717806	43732920	15115	Novel
338	chr1	43902465	43909663	7199	Novel
339	chr1	43965911	43972609	6699	Novel
340	chr1	44011512	44020610	9099	Novel
341	chr1	44020612	44027210	6599	Novel
342	chr1	44093789	44101671	7883	Novel
343	chr1	44352791	44354589	1799	Novel
344	chr1	44682299	44686997	4699	Novel
345	chr1	44785545	44792943	7399	Novel
346	chr1	44817145	44825943	8799	Novel
347	chr1	44891946	44894444	2499	Novel
348	chr1	44973923	44977265	3343	Novel
349	chr1	44981067	45011522	30456	Wang et al. 2010; Wang et al. 2012; Croiijmans et al. 2013; Jia et al. 2013; Tian et al. 2013
350	chr1	45050809	45065188	14380	Wang et al. 2010; Wang et al. 2012; Croiijmans et al. 2013; Jia et al. 2013; Tian et al. 2013
351	chr1	45255796	45330597	74802	Novel
352	chr1	45372629	45379527	6899	Novel
353	chr1	45441565	45453563	11999	Novel
354	chr1	45512889	45523231	10343	Novel
355	chr1	45583248	45610155	26908	Novel
356	chr1	45610357	45629455	19099	Novel
357	chr1	45655499	45664909	9411	Novel
358	chr1	45690612	45694810	4199	Novel
359	chr1	45729815	45735513	5699	Novel
360	chr1	45762710	45768208	5499	Novel
361	chr1	45792604	45805602	12999	Croiijmans et al. 2013
362	chr1	45847107	45855180	8074	Novel
363	chr1	45941009	45945341	4333	Novel
364	chr1	46110313	46117811	7499	Tian et al. 2013
365	chr1	46265778	46288676	22899	Novel
366	chr1	46414805	46422703	7899	Novel
367	chr1	46783540	46795165	11626	Wang et al. 2012; Croiijmans et al. 2013; Tian et al. 2013
368	chr1	46807667	46815265	7599	Novel
369	chr1	46854567	46861465	6899	Novel
370	chr1	46927739	46938237	10499	Novel
371	chr1	47186030	47189757	3728	Novel
372	chr1	47338704	47355002	16299	Tian et al. 2013
373	chr1	47359704	47362102	2399	Novel
374	chr1	47441904	47457802	15899	Novel
375	chr1	47606804	47618902	12099	Novel
376	chr1	47751167	47792165	40999	Novel
377	chr1	47922011	47930834	8824	Croiijmans et al. 2013
378	chr1	47992319	47998917	6599	Novel
379	chr1	48281254	48285952	4699	Novel
380	chr1	48300554	48307352	6799	Novel
381	chr1	48577066	48578664	1599	Novel
382	chr1	48631632	48641830	10199	Novel
383	chr1	48994183	49000081	5899	Novel
384	chr1	49068407	49073605	5199	Novel
385	chr1	49540717	49549916	9200	Novel
386	chr1	49604818	49608516	3699	Novel
387	chr1	49649467	49722365	72899	Tian et al. 2013
388	chr1	49742702	49749710	7009	Novel
389	chr1	49780994	49822479	41486	Novel
390	chr1	49940147	49956220	16074	Novel
391	chr1	50101829	50108919	7091	Novel
392	chr1	50162689	50180687	17999	Novel
393	chr1	50333429	50336827	3399	Novel
394	chr1	50342909	50348907	5999	Novel
395	chr1	50380742	50392240	11499	Novel
396	chr1	50475963	50484611	8649	Novel
397	chr1	50490713	50494111	3399	Novel
398	chr1	50606491	50613389	6899	Croiijmans et al. 2013
399	chr1	50786156	50789854	3699	Novel
400	chr1	50858656	50863354	4699	Novel
401	chr1	50927757	50937155	9399	Novel
402	chr1	50943667	51003526	59860	Novel
403	chr1	51004838	51036632	31795	Novel
404	chr1	51151798	51159696	7899	Novel
405	chr1	51203538	51206036	2499	Novel
406	chr1	51237518	51239716	2199	Novel
407	chr1	51394002	51465400	71399	Novel
408	chr1	51520708	51530563	9856	Novel
409	chr1	51539341	51558231	18891	Novel
410	chr1	51754542	51757340	2799	Novel
411	chr1	51799644	51806742	7099	Novel
412	chr1	51832246	51854044	21799	Novel
413	chr1	51864580	51874478	9899	Novel
414	chr1	51992902	51994500	1599	Novel
415	chr1	52235420	52256418	20999	Novel
416	chr1	52300757	52307456	6700	Novel
417	chr1	52502554	52507758	5205	Novel
418	chr1	52602136	52629406	27271	Novel
419	chr1	52651521	52656402	4882	Novel
420	chr1	52660003	52661601	1599	Novel
421	chr1	52704144	52706641	2498	Novel
422	chr1	52784576	52817698	33123	Novel
423	chr1	52819001	52831147	12147	Novel
424	chr1	52841942	52861983	20042	Novel
425	chr1	52891216	52894817	3602	Novel
426	chr1	52904462	52918138	13677	Novel
427	chr1	52921116	52923414	2299	Novel
428	chr1	52964018	52973216	9199	Novel
429	chr1	53043786	53055484	11699	Novel
430	chr1	53059711	53070009	10299	Novel
431	chr1	53231123	53251021	19899	Novel
432	chr1	53285749	53288347	2599	Novel
433	chr1	53302849	53304647	1799	Novel
434	chr1	53520419	53528428	8010	Abernathy et al. 2014
435	chr1	53538404	53571307	32904	Fan et al. 2013; Abernathy et al. 2014
436	chr1	53599728	53611971	12244	Novel
437	chr1	53651778	53659076	7299	Novel
438	chr1	53698321	53713411	15091	Novel
439	chr1	54083938	54092636	8699	Novel
440	chr1	54165439	54169237	3799	Novel
441	chr1	54171739	54191537	19799	Novel
442	chr1	54366373	54376071	9699	Novel
443	chr1	54378473	54385371	6899	Novel
444	chr1	54537853	54539051	1199	Jia et al. 2013
445	chr1	55032837	55041435	8599	Novel
446	chr1	55161127	55165625	4499	Novel
447	chr1	55271597	55278695	7099	Croiijmans et al. 2013
448	chr1	55383540	55390738	7199	Novel
449	chr1	55699201	55712699	13499	Novel
450	chr1	55713101	55747499	34399	Novel
451	chr1	55803301	55804399	1099	Novel
452	chr1	55841803	55849581	7779	Novel
453	chr1	55903243	55930641	27399	Novel
454	chr1	56601411	56674882	73472	Novel
455	chr1	56753023	56766721	13699	Novel
456	chr1	56778536	56780234	1699	Novel
457	chr1	56781436	56795713	14278	Novel
458	chr1	56806543	56808541	1999	Novel
459	chr1	57402323	57413361	11039	Novel
460	chr1	57503913	57509811	5899	Novel
461	chr1	57512813	57520211	7399	Novel
462	chr1	57794566	57807649	13084	Novel
463	chr1	57865651	57876660	11010	Novel
464	chr1	57986762	57990660	3899	Novel
465	chr1	58020734	58025887	5154	Novel
466	chr1	58342389	58356617	14229	Novel
467	chr1	58425821	58437330	11510	Novel
468	chr1	58535303	58543801	8499	Novel
469	chr1	58880032	58887330	7299	Novel
470	chr1	58941169	58944167	2999	Novel
471	chr1	59097646	59103344	5699	Novel
472	chr1	59242451	59252449	9999	Novel
473	chr1	59398691	59405589	6899	Novel
474	chr1	59508605	59510103	1499	Novel
475	chr1	59654853	59661951	7099	Novel
476	chr1	59687553	59691051	3499	Novel
477	chr1	59718608	59721206	2599	Novel
478	chr1	59786760	59790658	3899	Novel
479	chr1	59891942	59915740	23799	Wang et al. 2010; Tian et al. 2013
480	chr1	59929146	59941944	12799	Novel
481	chr1	59977488	59983186	5699	Novel
482	chr1	60278398	60300596	22199	Novel
483	chr1	60769631	60772630	3000	Novel
484	chr1	60956721	60961819	5099	Novel
485	chr1	61036921	61099064	62144	Novel
486	chr1	61119266	61131064	11799	Jia et al. 2013
487	chr1	61315899	61318197	2299	Novel
488	chr1	61354038	61356036	1999	Novel
489	chr1	61430615	61437675	7061	Novel
490	chr1	61709430	61744628	35199	Tian et al. 2013
491	chr1	61771609	61788458	16850	Novel
492	chr1	61905493	61915191	9699	Novel
493	chr1	62092537	62109735	17199	Novel
494	chr1	62151427	62165625	14199	Novel
495	chr1	62353988	62394391	40404	Novel
496	chr1	62563157	62625855	62699	Novel
497	chr1	62659357	62662556	3200	Novel
498	chr1	63014793	63019273	4481	Novel
499	chr1	63045806	63049104	3299	Novel
500	chr1	63065406	63071604	6199	Novel
501	chr1	63082006	63099403	17398	Novel
502	chr1	63201474	63215172	13699	Novel
503	chr1	63259004	63264702	5699	Novel
504	chr1	63438542	63448240	9699	Novel
505	chr1	63621061	63628359	7299	Novel
506	chr1	63651162	63652860	1699	Novel
507	chr1	63743079	63751314	8236	Novel
508	chr1	63762682	63773480	10799	Novel
509	chr1	63873516	63887983	14468	Novel
510	chr1	63889385	63895083	5699	Novel
511	chr1	63905185	63913902	8718	Novel
512	chr1	63931006	63945704	14699	Novel
513	chr1	64252195	64260093	7899	Novel
514	chr1	64630157	64639474	9318	Croiijmans et al. 2013; Fan et al. 2013
515	chr1	64852720	64863105	10386	Novel
516	chr1	64915644	64923665	8022	Novel
517	chr1	65137525	65141725	4201	Novel
518	chr1	65238365	65246663	8299	Novel
519	chr1	65408449	65423947	15499	Novel
520	chr1	65465049	65479147	14099	Croiijmans et al. 2013; Tian et al. 2013
521	chr1	65493399	65498497	5099	Croiijmans et al. 2013
522	chr1	65682850	65685748	2899	Novel
523	chr1	65685850	65699648	13799	Novel
524	chr1	65716552	65726650	10099	Novel
525	chr1	65784460	65798858	14399	Novel
526	chr1	65841761	65845659	3899	Novel
527	chr1	65902602	65904601	2000	Novel
528	chr1	65925704	65933602	7899	Novel
529	chr1	66027459	66046891	19433	Novel
530	chr1	66182937	66188235	5299	Novel
531	chr1	66366784	66372952	6169	Novel
532	chr1	66425968	66433466	7499	Novel
533	chr1	66827352	66837449	10098	Novel
534	chr1	66968087	66975685	7599	Novel
535	chr1	66982587	66992085	9499	Novel
536	chr1	67145621	67159319	13699	Novel
537	chr1	67413803	67423601	9799	Jia et al. 2013
538	chr1	67481003	67482701	1699	Croiijmans et al. 2013
539	chr1	67569095	67571893	2799	Novel
540	chr1	67880947	67887545	6599	Novel
541	chr1	68155576	68157728	2153	Tian et al. 2013
542	chr1	68335884	68346082	10199	Novel
543	chr1	68497177	68500757	3581	Novel
544	chr1	68621551	68632308	10758	Novel
545	chr1	68635110	68636608	1499	Novel
546	chr1	68797320	68805718	8399	Novel
547	chr1	68823720	68828818	5099	Novel
548	chr1	68844434	68851232	6799	Novel
549	chr1	68922618	68924516	1899	Novel
550	chr1	68965740	68969238	3499	Novel
551	chr1	69077840	69090987	13148	Novel
552	chr1	69191298	69198796	7499	Novel
553	chr1	69204201	69205699	1499	Novel
554	chr1	69227902	69262400	34499	Croiijmans et al. 2013; Tian et al. 2013
555	chr1	69430811	69434809	3999	Wang et al. 2010
556	chr1	69443791	69455289	11499	Wang et al. 2010; Croiijmans et al. 2013
557	chr1	69664693	69681991	17299	Novel
558	chr1	69730093	69734891	4799	Novel
559	chr1	69840471	69851905	11435	Novel
560	chr1	69989310	69991207	1898	Novel
561	chr1	69991809	69997307	5499	Novel
562	chr1	70149586	70179504	29919	Jia et al. 2013
563	chr1	70231323	70233221	1899	Jia et al. 2013
564	chr1	70282868	70285366	2499	Novel
565	chr1	70293568	70297066	3499	Novel
566	chr1	70355139	70368830	13692	Novel
567	chr1	70400332	70401530	1199	Novel
568	chr1	70535549	70546747	11199	Novel
569	chr1	70549149	70560947	11799	Novel
570	chr1	70570352	70580550	10199	Novel
571	chr1	70691846	70752326	60481	Novel
572	chr1	70873802	70879582	5781	Novel
573	chr1	70919978	70924476	4499	Novel
574	chr1	70924478	70929076	4599	Novel
575	chr1	70968306	70976204	7899	Novel
576	chr1	71071185	71077083	5899	Novel
577	chr1	71253875	71270464	16590	Novel
578	chr1	71297766	71304464	6699	Novel
579	chr1	71379865	71382463	2599	Novel
580	chr1	71575072	71576170	1099	Novel
581	chr1	71659087	71664285	5199	Novel
582	chr1	71786715	71793113	6399	Novel
583	chr1	71996941	71998539	1599	Novel
584	chr1	72038641	72042939	4299	Novel
585	chr1	72099243	72105741	6499	Novel
586	chr1	72309853	72318851	8999	Novel
587	chr1	72396103	72409001	12899	Novel
588	chr1	72441333	72448531	7199	Novel
589	chr1	72629611	72633409	3799	Novel
590	chr1	72667069	72674166	7098	Novel
591	chr1	72678321	72683619	5299	Novel
592	chr1	72813381	72818879	5499	Novel
593	chr1	73042029	73047227	5199	Novel
594	chr1	73056829	73064127	7299	Novel
595	chr1	73273431	73287491	14061	Novel
596	chr1	73438596	73440094	1499	Novel
597	chr1	73485657	73491163	5507	Novel
598	chr1	73635845	73652748	16904	Novel
599	chr1	73670667	73676469	5803	Fan et al. 2013
600	chr1	73815686	73819275	3590	Novel
601	chr1	73946917	73953615	6699	Novel
602	chr1	73977159	73991704	14546	Novel
603	chr1	74000365	74011680	11316	Novel
604	chr1	74051008	74055906	4899	Croiijmans et al. 2013
605	chr1	74205019	74221508	16490	Novel
606	chr1	74297625	74314230	16606	Novel
607	chr1	74325717	74330316	4600	Croiijmans et al. 2013
608	chr1	74399575	74402074	2500	Novel
609	chr1	74413318	74414716	1399	Novel
610	chr1	74482647	74499169	16523	Novel
611	chr1	74610346	74612544	2199	Croiijmans et al. 2013
612	chr1	74753893	74756493	2601	Croiijmans et al. 2013
613	chr1	74772994	74783908	10915	Croiijmans et al. 2013
614	chr1	74867012	74876382	9371	Novel
615	chr1	74926826	74930725	3900	Novel
616	chr1	75035161	75038959	3799	Novel
617	chr1	75056957	75066362	9406	Novel
618	chr1	75101901	75103399	1499	Novel
619	chr1	75200291	75201489	1199	Novel
620	chr1	75216889	75226870	9982	Novel
621	chr1	75538124	75546202	8079	Novel
622	chr1	75758695	75764093	5399	Novel
623	chr1	75780572	75783571	3000	Croiijmans et al. 2013
624	chr1	75785006	75790104	5099	Croiijmans et al. 2013
625	chr1	75828004	75832002	3999	Novel
626	chr1	75928306	75933304	4999	Novel
627	chr1	75978413	75982111	3699	Novel
628	chr1	76028594	76034996	6403	Novel
629	chr1	76245225	76252223	6999	Novel
630	chr1	76350549	76354947	4399	Novel
631	chr1	76602879	76612580	9702	Novel
632	chr1	76794064	76797862	3799	Novel
633	chr1	78391665	78402833	11169	Novel
634	chr1	78408635	78415233	6599	Novel
635	chr1	78452773	78455271	2499	Novel
636	chr1	78458865	78485160	26296	Novel
637	chr1	78607789	78614388	6600	Novel
638	chr1	78680786	78688184	7399	Novel
639	chr1	78799004	78806503	7500	Novel
640	chr1	78990857	78997155	6299	Novel
641	chr1	79033022	79038601	5580	Novel
642	chr1	79069045	79074126	5082	Novel
643	chr1	79092726	79094128	1403	Novel
644	chr1	79905868	79913072	7205	Novel
645	chr1	79915174	79923980	8807	Novel
646	chr1	79934684	79945097	10414	Novel
647	chr1	79977196	79988156	10961	Novel
648	chr1	80022023	80027376	5354	Novel
649	chr1	80042339	80052570	10232	Novel
650	chr1	80142296	80151568	9273	Novel
651	chr1	80205196	80266143	60948	Novel
652	chr1	80383011	80413549	30539	Novel
653	chr1	80429226	80432769	3544	Novel
654	chr1	80477933	80479831	1899	Novel
655	chr1	80635419	80640517	5099	Novel
656	chr1	80683209	80695907	12699	Novel
657	chr1	80762941	80768139	5199	Novel
658	chr1	81006288	81008487	2200	Novel
659	chr1	81066371	81069069	2699	Novel
660	chr1	81071971	81090544	18574	Novel
661	chr1	81129656	81136854	7199	Novel
662	chr1	81196711	81200209	3499	Croiijmans et al. 2013
663	chr1	81214823	81221921	7099	Croiijmans et al. 2013; Fan et al. 2013; Abernathy et al. 2014
664	chr1	81226769	81245573	18805	Croiijmans et al. 2013; Jia et al. 2013; Abernathy et al. 2014
665	chr1	81310019	81312753	2735	Croiijmans et al. 2013
666	chr1	81401822	81408919	7098	Novel
667	chr1	81425321	81440919	15599	Novel
668	chr1	81463650	81499994	36345	Novel
669	chr1	81500596	81507504	6909	Novel
670	chr1	81508208	81510403	2196	Novel
671	chr1	81601095	81602993	1899	Novel
672	chr1	81610198	81627052	16855	Novel
673	chr1	81641268	81648273	7006	Croiijmans et al. 2013
674	chr1	81697697	81706177	8481	Novel
675	chr1	81810173	81812771	2599	Novel
676	chr1	81923503	81935901	12399	Novel
677	chr1	81966389	81968287	1899	Novel
678	chr1	82086279	82087677	1399	Novel
679	chr1	82156009	82161787	5779	Novel
680	chr1	82235939	82240591	4653	Novel
681	chr1	82250192	82270160	19969	Novel
682	chr1	82294937	82308149	13213	Novel
683	chr1	82331288	82359238	27951	Croiijmans et al. 2013
684	chr1	82373606	82386364	12759	Croiijmans et al. 2013
685	chr1	82393168	82407604	14437	Novel
686	chr1	82474571	82478176	3606	Novel
687	chr1	82759348	82788272	28925	Novel
688	chr1	82935257	82941158	5902	Novel
689	chr1	82941160	82952884	11725	Novel
690	chr1	83092734	83101032	8299	Novel
691	chr1	83257626	83259725	2100	Novel
692	chr1	83288887	83292418	3532	Novel
693	chr1	83292420	83307567	15148	Novel
694	chr1	83405269	83410367	5099	Novel
695	chr1	83425169	83431467	6299	Novel
696	chr1	83490872	83502170	11299	Croiijmans et al. 2013
697	chr1	83728280	83733978	5699	Novel
698	chr1	83790658	83805656	14999	Novel
699	chr1	83886033	83894331	8299	Novel
700	chr1	84171415	84173280	1866	Novel
701	chr1	84249064	84258162	9099	Novel
702	chr1	84380177	84384275	4099	Novel
703	chr1	84504005	84508507	4503	Novel
704	chr1	84627762	84633860	6099	Novel
705	chr1	84873737	84879836	6100	Novel
706	chr1	84998535	85003933	5399	Novel
707	chr1	85043535	85047833	4299	Novel
708	chr1	85100260	85103658	3399	Novel
709	chr1	85355577	85362675	7099	Novel
710	chr1	85634164	85639489	5326	Novel
711	chr1	85653791	85655953	2163	Novel
712	chr1	85671355	85679053	7699	Novel
713	chr1	85774855	85784156	9302	Novel
714	chr1	85785658	85795757	10100	Novel
715	chr1	85805559	85816903	11345	Novel
716	chr1	85981715	85985713	3999	Novel
717	chr1	86105320	86111218	5899	Novel
718	chr1	86167123	86176721	9599	Novel
719	chr1	86329549	86332846	3298	Novel
720	chr1	86345740	86351838	6099	Novel
721	chr1	86446806	86455621	8816	Croiijmans et al. 2013; Fan et al. 2013
722	chr1	86564769	86574967	10199	Novel
723	chr1	86612771	86618169	5399	Novel
724	chr1	86622771	86624075	1305	Novel
725	chr1	86701211	86720209	18999	Novel
726	chr1	86779963	86783461	3499	Novel
727	chr1	87064834	87066132	1299	Novel
728	chr1	87187096	87191494	4399	Novel
729	chr1	87497721	87504419	6699	Croiijmans et al. 2013; Tian et al. 2013
730	chr1	87521221	87532619	11399	Croiijmans et al. 2013
731	chr1	87634621	87641819	7199	Novel
732	chr1	88135525	88239335	103811	Novel
733	chr1	88296719	88304217	7499	Novel
734	chr1	88334133	88342531	8399	Novel
735	chr1	88382383	88396181	13799	Novel
736	chr1	88520375	88524073	3699	Novel
737	chr1	88547375	88563773	16399	Novel
738	chr1	88639994	88653604	13611	Novel
739	chr1	88924156	88932154	7999	Novel
740	chr1	89023690	89026788	3099	Novel
741	chr1	89077912	89085310	7399	Croiijmans et al. 2013
742	chr1	89285512	89291710	6199	Novel
743	chr1	89408681	89416579	7899	Novel
744	chr1	89474981	89477879	2899	Novel
745	chr1	89560288	89568486	8199	Novel
746	chr1	89762543	89769441	6899	Novel
747	chr1	90057194	90059092	1899	Novel
748	chr1	90229965	90232963	2999	Novel
749	chr1	90436677	90443075	6399	Novel
750	chr1	90468479	90473877	5399	Novel
751	chr1	90567111	90568909	1799	Novel
752	chr1	90577811	90589109	11299	Novel
753	chr1	90631011	90635409	4399	Novel
754	chr1	90677696	90685694	7999	Novel
755	chr1	91101263	91105461	4199	Novel
756	chr1	91201544	91204142	2599	Novel
757	chr1	91477708	91483406	5699	Novel
758	chr1	91728285	91729883	1599	Novel
759	chr1	91827915	91839313	11399	Novel
760	chr1	91939015	91946013	6999	Novel
761	chr1	91989056	92011654	22599	Croiijmans et al. 2013; Fan et al. 2013; Tian et al. 2013
762	chr1	92427470	92432168	4699	Novel
763	chr1	92522578	92528876	6299	Novel
764	chr1	92539078	92543376	4299	Novel
765	chr1	92580577	92588275	7699	Novel
766	chr1	92711700	92714098	2399	Novel
767	chr1	92722600	92729998	7399	Novel
768	chr1	92850367	92858765	8399	Novel
769	chr1	92919767	92924365	4599	Novel
770	chr1	93028579	93030577	1999	Novel
771	chr1	93141712	93154708	12997	Novel
772	chr1	93342156	93346254	4099	Novel
773	chr1	93537640	93545667	8028	Novel
774	chr1	93594373	93603171	8799	Novel
775	chr1	93786897	93788195	1299	Novel
776	chr1	93867685	93873683	5999	Novel
777	chr1	93959880	93960978	1099	Novel
778	chr1	93990080	93993478	3399	Novel
779	chr1	94143819	94150117	6299	Novel
780	chr1	94242410	94246608	4199	Novel
781	chr1	94617373	94626751	9379	Novel
782	chr1	94664849	94672146	7298	Novel
783	chr1	94778181	94783507	5327	Novel
784	chr1	94919007	94965447	46441	Novel
785	chr1	94984042	94999374	15333	Novel
786	chr1	95226405	95254670	28266	Novel
787	chr1	95534670	95544868	10199	Fan et al. 2013
788	chr1	95623405	95645629	22225	Novel
789	chr1	95658714	95665313	6600	Novel
790	chr1	95730482	95740508	10027	Novel
791	chr1	95852316	95854014	1699	Novel
792	chr1	95911234	95913932	2699	Novel
793	chr1	96019253	96021651	2399	Croiijmans et al. 2013
794	chr1	96066653	96072751	6099	Novel
795	chr1	96091582	96092880	1299	Novel
796	chr1	96108282	96115580	7299	Novel
797	chr1	96156098	96158496	2399	Novel
798	chr1	96211898	96216996	5099	Novel
799	chr1	96448475	96453270	4796	Novel
800	chr1	96518851	96531949	13099	Novel
801	chr1	96534051	96540851	6801	Novel
802	chr1	96590164	96593462	3299	Novel
803	chr1	96608563	96613461	4899	Novel
804	chr1	96619163	96628161	8999	Novel
805	chr1	96751482	96757980	6499	Novel
806	chr1	96847178	96855976	8799	Novel
807	chr1	96932481	96940679	8199	Novel
808	chr1	96945181	96957506	12326	Novel
809	chr1	97017210	97019309	2100	Novel
810	chr1	97095389	97098489	3101	Novel
811	chr1	97138391	97141890	3500	Novel
812	chr1	97363204	97368902	5699	Novel
813	chr1	97447282	97452480	5199	Novel
814	chr1	97471982	97475980	3999	Novel
815	chr1	97551859	97555457	3599	Novel
816	chr1	97699832	97708630	8799	Novel
817	chr1	97713532	97719730	6199	Novel
818	chr1	97756032	97764104	8073	Novel
819	chr1	97775456	97776954	1499	Novel
820	chr1	97790956	97797654	6699	Novel
821	chr1	98215246	98220945	5700	Novel
822	chr1	98244176	98246774	2599	Novel
823	chr1	98368353	98370751	2399	Novel
824	chr1	98371853	98385451	13599	Novel
825	chr1	98416451	98447832	31382	Croiijmans et al. 2013; Fan et al. 2013; Tian et al. 2013
826	chr1	98787438	98795536	8099	Novel
827	chr1	98856241	98872140	15900	Novel
828	chr1	99284347	99285645	1299	Novel
829	chr1	99495457	99513055	17599	Novel
830	chr1	99591267	99596165	4899	Novel
831	chr1	99679246	99686465	7220	Novel
832	chr1	99688967	99693265	4299	Novel
833	chr1	99752954	99766556	13603	Novel
834	chr1	99853375	99866273	12899	Novel
835	chr1	99900931	99907029	6099	Novel
836	chr1	100047936	100057734	9799	Novel
837	chr1	100060436	100066635	6200	Novel
838	chr1	100206893	100209891	2999	Novel
839	chr1	100621703	100628001	6299	Novel
840	chr1	100796957	100801455	4499	Novel
841	chr1	100801457	100812555	11099	Croiijmans et al. 2013
842	chr1	101073347	101077845	4499	Croiijmans et al. 2013
843	chr1	101184540	101187738	3199	Novel
844	chr1	101205771	101213769	7999	Novel
845	chr1	101266160	101268702	2543	Novel
846	chr1	101340116	101341614	1499	Novel
847	chr1	101447074	101448372	1299	Novel
848	chr1	101633019	101636017	2999	Novel
849	chr1	101681218	101695716	14499	Novel
850	chr1	101877111	101886009	8899	Novel
851	chr1	102058754	102070252	11499	Novel
852	chr1	102254565	102259963	5399	Novel
853	chr1	102324165	102333575	9411	Novel
854	chr1	102381280	102387478	6199	Novel
855	chr1	102453381	102458279	4899	Novel
856	chr1	102490795	102498393	7599	Novel
857	chr1	102784628	102796826	12199	Novel
858	chr1	102856396	102863894	7499	Novel
859	chr1	102932350	102933648	1299	Novel
860	chr1	103023652	103032050	8399	Novel
861	chr1	103102494	103117256	14763	Novel
862	chr1	103145258	103149857	4600	Novel
863	chr1	103250786	103255985	5200	Novel
864	chr1	103284887	103288185	3299	Croiijmans et al. 2013
865	chr1	103295187	103298085	2899	Novel
866	chr1	103337983	103342282	4300	Novel
867	chr1	103342884	103349882	6999	Novel
868	chr1	103408511	103412809	4299	Novel
869	chr1	103442833	103448731	5899	Novel
870	chr1	103566820	103570418	3599	Novel
871	chr1	103578320	103586118	7799	Novel
872	chr1	103607287	103614786	7500	Novel
873	chr1	103710983	103717681	6699	Novel
874	chr1	103790963	103796661	5699	Croiijmans et al. 2013
875	chr1	103841565	103852363	10799	Novel
876	chr1	104180063	104189961	9899	Novel
877	chr1	104237563	104245247	7685	Novel
878	chr1	104297976	104304374	6399	Novel
879	chr1	104369776	104371674	1899	Novel
880	chr1	104708736	104710834	2099	Novel
881	chr1	104890918	104894216	3299	Novel
882	chr1	104999445	105004543	5099	Novel
883	chr1	105059839	105062737	2899	Novel
884	chr1	105220155	105224753	4599	Novel
885	chr1	105460606	105461804	1199	Croiijmans et al. 2013
886	chr1	105463106	105473004	9899	Croiijmans et al. 2013
887	chr1	105506621	105512215	5595	Novel
888	chr1	105537497	105539095	1599	Novel
889	chr1	105688222	105689420	1199	Novel
890	chr1	105690922	105699220	8299	Novel
891	chr1	105906484	105913482	6999	Novel
892	chr1	105934683	105940181	5499	Novel
893	chr1	105940183	105944681	4499	Novel
894	chr1	106104064	106110904	6841	Novel
895	chr1	106289515	106296813	7299	Novel
896	chr1	106307496	106312394	4899	Tian et al. 2013
897	chr1	106796627	106800425	3799	Novel
898	chr1	106820628	106827426	6799	Novel
899	chr1	106866845	106875749	8905	Novel
900	chr1	106910129	106913027	2899	Novel
901	chr1	106986730	106991128	4399	Novel
902	chr1	107022730	107030828	8099	Novel
903	chr1	107051410	107058708	7299	Novel
904	chr1	107402649	107470149	67501	Novel
905	chr1	107485551	107490049	4499	Novel
906	chr1	107527151	107536849	9699	Novel
907	chr1	107542851	107581549	38699	Novel
908	chr1	107751805	107757903	6099	Novel
909	chr1	108113693	108163691	49999	Croiijmans et al. 2013
910	chr1	108164894	108183092	18199	Novel
911	chr1	108762364	108774962	12599	Novel
912	chr1	108879370	108893468	14099	Novel
913	chr1	108945365	108951563	6199	Novel
914	chr1	109048749	109052999	4251	Novel
915	chr1	109197735	109199433	1699	Novel
916	chr1	109616406	109625747	9342	Novel
917	chr1	109683149	109691547	8399	Novel
918	chr1	109831749	109835947	4199	Novel
919	chr1	109883149	109891947	8799	Novel
920	chr1	110118237	110134235	15999	Novel
921	chr1	110198085	110202683	4599	Novel
922	chr1	110560692	110620090	59399	Novel
923	chr1	110640293	110649092	8800	Novel
924	chr1	110788387	110792085	3699	Novel
925	chr1	111045015	111049313	4299	Novel
926	chr1	111090199	111096782	6584	Novel
927	chr1	111135880	111138778	2899	Novel
928	chr1	111265709	111269007	3299	Croiijmans et al. 2013
929	chr1	111401110	111403508	2399	Novel
930	chr1	111455626	111473224	17599	Novel
931	chr1	111846776	111849274	2499	Novel
932	chr1	111858676	111862574	3899	Novel
933	chr1	112045212	112060409	15198	Novel
934	chr1	112615508	112617706	2199	Croiijmans et al. 2013
935	chr1	112998300	113006298	7999	Novel
936	chr1	113154990	113158740	3751	Novel
937	chr1	113159142	113174156	15015	Novel
938	chr1	113227266	113228364	1099	Novel
939	chr1	113341168	113346966	5799	Novel
940	chr1	113353869	113356593	2725	Novel
941	chr1	113363495	113373448	9954	Novel
942	chr1	113464585	113472083	7499	Novel
943	chr1	113657861	113672553	14693	Novel
944	chr1	113828007	113829652	1646	Novel
945	chr1	113936758	113943159	6402	Novel
946	chr1	114196464	114225346	28883	Novel
947	chr1	114307045	114314241	7197	Novel
948	chr1	114347645	114352243	4599	Novel
949	chr1	114371477	114378284	6808	Novel
950	chr1	114413811	114417209	3399	Novel
951	chr1	114440711	114451609	10899	Novel
952	chr1	114572237	114581135	8899	Novel
953	chr1	114715262	114723560	8299	Novel
954	chr1	114941869	114973846	31978	Croiijmans et al. 2013; Abernathy et al. 2014
955	chr1	114949304	114955389	6086	Croiijmans et al. 2013
956	chr1	114956413	114961765	5353	Croiijmans et al. 2013; Abernathy et al. 2014
957	chr1	115115695	115118542	2848	Novel
958	chr1	115308038	115311836	3799	Novel
959	chr1	115518511	115519909	1399	Novel
960	chr1	115529524	115541222	11699	Novel
961	chr1	115593626	115617300	23675	Novel
962	chr1	115848871	115858369	9499	Novel
963	chr1	115891271	115905269	13999	Novel
964	chr1	116088692	116112337	23646	Novel
965	chr1	116313056	116314854	1799	Novel
966	chr1	116323756	116330654	6899	Novel
967	chr1	116464396	116475794	11399	Croiijmans et al. 2013; Jia et al. 2013
968	chr1	116752942	116767397	14456	Novel
969	chr1	117177371	117178769	1399	Novel
970	chr1	117341106	117349779	8674	Croiijmans et al. 2013; Fan et al. 2013
971	chr1	117471012	117476210	5199	Novel
972	chr1	117476212	117484010	7799	Novel
973	chr1	117542120	117550076	7957	Croiijmans et al. 2013
974	chr1	117556046	117560779	4734	Croiijmans et al. 2013
975	chr1	117565081	117569379	4299	Croiijmans et al. 2013; Jia et al. 2013
976	chr1	117570478	117585082	14605	Croiijmans et al. 2013; Jia et al. 2013
977	chr1	117588984	117595682	6699	Croiijmans et al. 2013; Jia et al. 2013
978	chr1	117658277	117786885	128609	Croiijmans et al. 2013; Jia et al. 2013
979	chr1	118029976	118032174	2199	Wang et al. 2012; Tian et al. 2013
980	chr1	118032574	118048496	15923	Wang et al. 2012; Tian et al. 2013
981	chr1	118123641	118133339	9699	Novel
982	chr1	118137641	118140839	3199	Novel
983	chr1	118313452	118321951	8500	Novel
984	chr1	118341153	118351755	10603	Novel
985	chr1	118357328	118358926	1599	Novel
986	chr1	118498143	118503241	5099	Novel
987	chr1	118552826	118562524	9699	Novel
988	chr1	118987641	118990939	3299	Novel
989	chr1	119089241	119091398	2158	Novel
990	chr1	119091628	119093465	1838	Croiijmans et al. 2013
991	chr1	119156336	119204334	47999	Novel
992	chr1	119327906	119331504	3599	Novel
993	chr1	119364746	119371044	6299	Novel
994	chr1	119429189	119437187	7999	Novel
995	chr1	119599679	119602477	2799	Novel
996	chr1	119618979	119625777	6799	Novel
997	chr1	119772887	119779985	7099	Novel
998	chr1	120041518	120050042	8525	Novel
999	chr1	120135425	120136623	1199	Jia et al. 2013
1000	chr1	120150225	120152423	2199	Jia et al. 2013
1001	chr1	120160419	120163817	3399	Jia et al. 2013
1002	chr1	120232320	120234218	1899	Novel
1003	chr1	120321151	120338948	17798	Croiijmans et al. 2013
1004	chr1	120395785	120401083	5299	Novel
1005	chr1	120411338	120413236	1899	Novel
1006	chr1	120535980	120537678	1699	Novel
1007	chr1	120629852	120634152	4301	Novel
1008	chr1	120880129	120887027	6899	Novel
1009	chr1	120901741	120904372	2632	Novel
1010	chr1	120940664	120947956	7293	Wang et al. 2012; Tian et al. 2013; Abernathy et al. 2014
1011	chr1	121035710	121040308	4599	Novel
1012	chr1	121152368	121157966	5599	Novel
1013	chr1	121197128	121201926	4799	Novel
1014	chr1	121399116	121402614	3499	Novel
1015	chr1	121402716	121409314	6599	Novel
1016	chr1	121473704	121485002	11299	Novel
1017	chr1	121534143	121540641	6499	Croiijmans et al. 2013
1018	chr1	121653141	121657339	4199	Novel
1019	chr1	121744724	121753622	8899	Novel
1020	chr1	121777748	121811034	33287	Novel
1021	chr1	121947760	121954258	6499	Novel
1022	chr1	122031128	122037326	6199	Novel
1023	chr1	122518557	122528555	9999	Novel
1024	chr1	122775727	122780225	4499	Novel
1025	chr1	122918021	122922819	4799	Novel
1026	chr1	122995986	123004084	8099	Novel
1027	chr1	123050486	123052784	2299	Novel
1028	chr1	123194665	123264349	69685	Croiijmans et al. 2013
1029	chr1	123330513	123335211	4699	Novel
1030	chr1	123729283	123734181	4899	Croiijmans et al. 2013
1031	chr1	123811057	123812555	1499	Novel
1032	chr1	124201125	124209523	8399	Novel
1033	chr1	124509371	124516869	7499	Novel
1034	chr1	124823700	124824998	1299	Novel
1035	chr1	124833500	124852642	19143	Novel
1036	chr1	124930463	124935261	4799	Novel
1037	chr1	125093596	125098663	5068	Novel
1038	chr1	125404041	125413839	9799	Novel
1039	chr1	125703881	125711879	7999	Novel
1040	chr1	125872729	125882927	10199	Novel
1041	chr1	125930566	125938455	7890	Novel
1042	chr1	126085759	126091919	6161	Novel
1043	chr1	126092221	126095519	3299	Novel
1044	chr1	126118221	126125319	7099	Novel
1045	chr1	126210201	126211299	1099	Novel
1046	chr1	126255691	126259389	3699	Novel
1047	chr1	126453120	126460418	7299	Novel
1048	chr1	126632808	126643406	10599	Novel
1049	chr1	126737146	126745944	8799	Novel
1050	chr1	126768402	126783672	15271	Novel
1051	chr1	126865709	126892575	26867	Croiijmans et al. 2013
1052	chr1	126960143	126972442	12300	Novel
1053	chr1	126990344	126996942	6599	Croiijmans et al. 2013
1054	chr1	127036344	127041542	5199	Novel
1055	chr1	127117139	127118996	1858	Croiijmans et al. 2013; Luo et al. 2013; Abernathy et al. 2014
1056	chr1	127454498	127479420	24923	Novel
1057	chr1	127688992	127694191	5200	Novel
1058	chr1	127833617	127850827	17211	Novel
1059	chr1	127967071	127981091	14021	Croiijmans et al. 2013
1060	chr1	127981915	127992577	10663	Croiijmans et al. 2013
1061	chr1	127993279	127996476	3198	Croiijmans et al. 2013
1062	chr1	128071313	128076711	5399	Novel
1063	chr1	128083990	128092487	8498	Novel
1064	chr1	128200010	128202507	2498	Novel
1065	chr1	128202809	128223180	20372	Novel
1066	chr1	128242376	128247867	5492	Novel
1067	chr1	128275068	128280085	5018	Novel
1068	chr1	128297268	128305667	8400	Croiijmans et al. 2013
1069	chr1	128369915	128379289	9375	Novel
1070	chr1	128397362	128400361	3000	Novel
1071	chr1	128609325	128618927	9603	Novel
1072	chr1	128794945	128801544	6600	Novel
1073	chr1	128848343	128850341	1999	Novel
1074	chr1	129017768	129020466	2699	Novel
1075	chr1	129197487	129240716	43230	Novel
1076	chr1	129325042	129330472	5431	Novel
1077	chr1	129507697	129518399	10703	Novel
1078	chr1	129792419	129794808	2390	Novel
1079	chr1	129800697	129808063	7367	Novel
1080	chr1	129874634	129887237	12604	Novel
1081	chr1	129960834	129964032	3199	Novel
1082	chr1	130033786	130041285	7500	Croiijmans et al. 2013; Fan et al. 2013
1083	chr1	130068468	130075465	6998	Novel
1084	chr1	130150197	130161193	10997	Novel
1085	chr1	130234758	130240556	5799	Novel
1086	chr1	130435380	130437978	2599	Novel
1087	chr1	130518232	130522928	4697	Novel
1088	chr1	130525430	130527428	1999	Novel
1089	chr1	130606640	130612438	5799	Novel
1090	chr1	130716489	130720276	3788	Novel
1091	chr1	130728372	130732969	4598	Novel
1092	chr1	130778990	130786127	7138	Novel
1093	chr1	130973762	130979620	5859	Novel
1094	chr1	131022651	131029549	6899	Novel
1095	chr1	131145916	131152111	6196	Novel
1096	chr1	131207148	131212348	5201	Novel
1097	chr1	131371263	131378658	7396	Novel
1098	chr1	131418681	131419880	1200	Novel
1099	chr1	131701236	131710748	9513	Novel
1100	chr1	131923058	131931476	8419	Novel
1101	chr1	131951863	131953561	1699	Novel
1102	chr1	132010351	132012149	1799	Novel
1103	chr1	132105661	132118772	13112	Croiijmans et al. 2013
1104	chr1	132171487	132221676	50190	Novel
1105	chr1	132244638	132253853	9216	Novel
1106	chr1	132324112	132330697	6586	Novel
1107	chr1	132379676	132385574	5899	Novel
1108	chr1	132395130	132407426	12297	Novel
1109	chr1	132489840	132495338	5499	Novel
1110	chr1	132497240	132514594	17355	Novel
1111	chr1	132520294	132523284	2991	Novel
1112	chr1	132554644	132556743	2100	Novel
1113	chr1	132630549	132693893	63345	Novel
1114	chr1	132968492	132976690	8199	Novel
1115	chr1	132978493	132982450	3958	Novel
1116	chr1	133025752	133035550	9799	Novel
1117	chr1	133203372	133206070	2699	Novel
1118	chr1	133230315	133246654	16340	Novel
1119	chr1	133256702	133269600	12899	Novel
1120	chr1	133340317	133345515	5199	Novel
1121	chr1	133568508	133575806	7299	Novel
1122	chr1	133666325	133682824	16500	Novel
1123	chr1	133686226	133690524	4299	Novel
1124	chr1	133712964	133718662	5699	Novel
1125	chr1	133800245	133812245	12001	Novel
1126	chr1	133853949	133857247	3299	Fan et al. 2013
1127	chr1	133933597	133943795	10199	Novel
1128	chr1	134038779	134049170	10392	Novel
1129	chr1	134361299	134365897	4599	Novel
1130	chr1	134397999	134404897	6899	Novel
1131	chr1	134573794	134580492	6699	Novel
1132	chr1	134721506	134735804	14299	Novel
1133	chr1	134894175	134898473	4299	Novel
1134	chr1	134900975	134905073	4099	Novel
1135	chr1	135056005	135065303	9299	Novel
1136	chr1	135205334	135210032	4699	Novel
1137	chr1	135309334	135311132	1799	Novel
1138	chr1	135434434	135435732	1299	Novel
1139	chr1	135492502	135493900	1399	Novel
1140	chr1	135558772	135568370	9599	Novel
1141	chr1	135673992	135700569	26578	Novel
1142	chr1	135710071	135716601	6531	Novel
1143	chr1	135828364	135835263	6900	Novel
1144	chr1	135837465	135845764	8300	Novel
1145	chr1	135875966	135880564	4599	Novel
1146	chr1	135883266	135891964	8699	Novel
1147	chr1	135896166	135901364	5199	Novel
1148	chr1	136108521	136111719	3199	Novel
1149	chr1	136217830	136233333	15504	Novel
1150	chr1	136459367	136463065	3699	Novel
1151	chr1	136687008	136768560	81553	Tian et al. 2013
1152	chr1	136869820	136872718	2899	Novel
1153	chr1	137045148	137049746	4599	Novel
1154	chr1	137145555	137154053	8499	Novel
1155	chr1	137569076	137582492	13417	Croiijmans et al. 2013
1156	chr1	137588494	137608788	20295	Novel
1157	chr1	137700667	137709065	8399	Croiijmans et al. 2013
1158	chr1	137716767	137721954	5188	Novel
1159	chr1	137759218	137762816	3599	Novel
1160	chr1	137778875	137782579	3705	Novel
1161	chr1	137830072	137834666	4595	Novel
1162	chr1	137910461	137916461	6001	Novel
1163	chr1	138053610	138075517	21908	Novel
1164	chr1	138456469	138470499	14031	Novel
1165	chr1	138478502	138491298	12797	Novel
1166	chr1	138545020	138553019	8000	Novel
1167	chr1	138587473	138593551	6079	Novel
1168	chr1	138602353	138616136	13784	Novel
1169	chr1	139021446	139024344	2899	Croiijmans et al. 2013
1170	chr1	139402892	139417390	14499	Croiijmans et al. 2013
1171	chr1	139869433	139876869	7437	Croiijmans et al. 2013; Jia et al. 2013
1172	chr1	139933971	139938269	4299	Novel
1173	chr1	139975071	139976469	1399	Novel
1174	chr1	140213443	140225141	11699	Novel
1175	chr1	140231754	140234552	2799	Novel
1176	chr1	140265554	140274652	9099	Novel
1177	chr1	140604884	140607081	2198	Wang et al. 2010; Croiijmans et al. 2013; Luo et al. 2013; Abernathy et al. 2014
1178	chr1	140615599	140657031	41433	Wang et al. 2010; Croiijmans et al. 2013; Luo et al. 2013; Abernathy et al. 2014
1179	chr1	140774254	140785452	11199	Novel
1180	chr1	140861606	140863304	1699	Novel
1181	chr1	141050020	141061718	11699	Novel
1182	chr1	141164181	141184379	20199	Novel
1183	chr1	141534696	141575794	41099	Novel
1184	chr1	141578631	141614878	36248	Novel
1185	chr1	141727621	141741722	14102	Novel
1186	chr1	142235491	142241383	5893	Croiijmans et al. 2013
1187	chr1	142361719	142365827	4109	Novel
1188	chr1	142382729	142386827	4099	Novel
1189	chr1	142637077	142640075	2999	Novel
1190	chr1	142815868	142829966	14099	Croiijmans et al. 2013; Fan et al. 2013; Tian et al. 2013
1191	chr1	142863488	142870230	6743	Novel
1192	chr1	143213919	143221217	7299	Novel
1193	chr1	143900849	143902347	1499	Novel
1194	chr1	143950540	143961221	10682	Novel
1195	chr1	144066811	144072872	6062	Novel
1196	chr1	144081596	144082994	1399	Novel
1197	chr1	144090030	144096629	6600	Novel
1198	chr1	144181058	144191054	9997	Croiijmans et al. 2013; Jia et al. 2013
1199	chr1	144195828	144198726	2899	Croiijmans et al. 2013; Fan et al. 2013; Jia et al. 2013
1200	chr1	144260447	144264791	4345	Croiijmans et al. 2013; Jia et al. 2013
1201	chr1	144264877	144266973	2097	Croiijmans et al. 2013; Jia et al. 2013
1202	chr1	144285124	144287722	2599	Croiijmans et al. 2013; Jia et al. 2013
1203	chr1	144310187	144313070	2884	Croiijmans et al. 2013
1204	chr1	144313706	144316004	2299	Croiijmans et al. 2013
1205	chr1	144317407	144322704	5298	Croiijmans et al. 2013; Fan et al. 2013
1206	chr1	144342722	144402369	59648	Croiijmans et al. 2013
1207	chr1	144673100	144675998	2899	Novel
1208	chr1	144783958	144788456	4499	Novel
1209	chr1	144819734	144828432	8699	Novel
1210	chr1	144906091	144909389	3299	Novel
1211	chr1	145251246	145261539	10294	Novel
1212	chr1	145332741	145334439	1699	Novel
1213	chr1	145399255	145408353	9099	Novel
1214	chr1	145554769	145560467	5699	Novel
1215	chr1	145645866	145655264	9399	Novel
1216	chr1	145765310	145770231	4922	Novel
1217	chr1	145782533	145793631	11099	Novel
1218	chr1	145830176	145836926	6751	Novel
1219	chr1	145858617	145865216	6600	Novel
1220	chr1	145971551	145974849	3299	Novel
1221	chr1	146024518	146033195	8678	Novel
1222	chr1	146064917	146075650	10734	Fan et al. 2013
1223	chr1	146085852	146102709	16858	Fan et al. 2013
1224	chr1	146301744	146306242	4499	Novel
1225	chr1	146339403	146341501	2099	Novel
1226	chr1	146590160	146593858	3699	Novel
1227	chr1	146614060	146622358	8299	Novel
1228	chr1	147060197	147120795	60599	Novel
1229	chr1	147175192	147179490	4299	Novel
1230	chr1	147188687	147196585	7899	Novel
1231	chr1	147265679	147271277	5599	Novel
1232	chr1	147447098	147448996	1899	Croiijmans et al. 2013
1233	chr1	147448998	147454596	5599	Novel
1234	chr1	147734780	147741578	6799	Novel
1235	chr1	147763661	147770559	6899	Novel
1236	chr1	147919161	147927759	8599	Novel
1237	chr1	147982069	147986267	4199	Novel
1238	chr1	148050675	148052873	2199	Novel
1239	chr1	148088764	148093562	4799	Novel
1240	chr1	148093764	148100462	6699	Novel
1241	chr1	148197825	148212323	14499	Novel
1242	chr1	148354513	148361211	6699	Novel
1243	chr1	148413024	148417822	4799	Novel
1244	chr1	148448324	148464122	15799	Novel
1245	chr1	148516184	148526016	9833	Novel
1246	chr1	148539218	148548016	8799	Novel
1247	chr1	148648522	148656124	7603	Novel
1248	chr1	148698843	148709141	10299	Novel
1249	chr1	148916673	148921771	5099	Novel
1250	chr1	149369186	149371389	2204	Novel
1251	chr1	149377188	149380686	3499	Novel
1252	chr1	149539265	149545064	5800	Novel
1253	chr1	149699574	149702172	2599	Croiijmans et al. 2013
1254	chr1	149785207	149788505	3299	Novel
1255	chr1	149828311	149837609	9299	Novel
1256	chr1	149968798	149970696	1899	Novel
1257	chr1	150296640	150305938	9299	Novel
1258	chr1	150350774	150357772	6999	Novel
1259	chr1	150505785	150512783	6999	Abernathy et al. 2014
1260	chr1	150632487	150637085	4599	Novel
1261	chr1	150852979	150855977	2999	Novel
1262	chr1	150922941	150927939	4999	Novel
1263	chr1	150963241	150965039	1799	Novel
1264	chr1	150971741	150987162	15422	Croiijmans et al. 2013; Tian et al. 2013
1265	chr1	151062423	151070621	8199	Novel
1266	chr1	151082123	151085421	3299	Novel
1267	chr1	151111184	151116282	5099	Novel
1268	chr1	151171374	151175172	3799	Novel
1269	chr1	151202141	151203339	1199	Novel
1270	chr1	151392090	151399488	7399	Novel
1271	chr1	151411890	151415988	4099	Novel
1272	chr1	151421290	151429988	8699	Novel
1273	chr1	151514644	151518042	3399	Novel
1274	chr1	151536938	151547536	10599	Novel
1275	chr1	151559338	151563136	3799	Novel
1276	chr1	151580650	151581848	1199	Novel
1277	chr1	151642828	151644126	1299	Novel
1278	chr1	151705246	151707145	1900	Novel
1279	chr1	151740346	151751975	11630	Novel
1280	chr1	151753477	151760375	6899	Novel
1281	chr1	151784308	151792501	8194	Novel
1282	chr1	151856470	151862054	5585	Novel
1283	chr1	152063327	152072925	9599	Novel
1284	chr1	152077129	152079527	2399	Novel
1285	chr1	152147423	152151321	3899	Novel
1286	chr1	152184276	152190274	5999	Novel
1287	chr1	152236144	152249742	13599	Novel
1288	chr1	152294275	152308373	14099	Novel
1289	chr1	152499948	152506475	6528	Novel
1290	chr1	152514877	152516275	1399	Wang et al. 2010
1291	chr1	152540759	152546133	5375	Novel
1292	chr1	152709969	152717048	7080	Tian et al. 2013
1293	chr1	152725929	152729527	3599	Tian et al. 2013
1294	chr1	152785087	152793388	8302	Novel
1295	chr1	152865625	152869423	3799	Novel
1296	chr1	152928293	152932390	4098	Novel
1297	chr1	152947592	152950190	2599	Novel
1298	chr1	152966521	153001705	35185	Wang et al. 2012; Croiijmans et al. 2013; Tian et al. 2013
1299	chr1	153004707	153010305	5599	Novel
1300	chr1	153197403	153199701	2299	Novel
1301	chr1	153215932	153220830	4899	Novel
1302	chr1	153289283	153307082	17800	Novel
1303	chr1	153335107	153350804	15698	Novel
1304	chr1	153363350	153368048	4699	Novel
1305	chr1	153368050	153376664	8615	Novel
1306	chr1	153414064	153430462	16399	Novel
1307	chr1	153492153	153508564	16412	Novel
1308	chr1	153633343	153637141	3799	Novel
1309	chr1	153807179	153825776	18598	Novel
1310	chr1	153842784	153848582	5799	Novel
1311	chr1	153946018	153954029	8012	Novel
1312	chr1	153965914	153972123	6210	Fan et al. 2013
1313	chr1	154005518	154007805	2288	Novel
1314	chr1	154156052	154159250	3199	Novel
1315	chr1	154217154	154227752	10599	Novel
1316	chr1	154259352	154270550	11199	Novel
1317	chr1	154299408	154305206	5799	Novel
1318	chr1	154313009	154317509	4501	Novel
1319	chr1	154523395	154525993	2599	Novel
1320	chr1	154626078	154628876	2799	Novel
1321	chr1	154715488	154721887	6400	Novel
1322	chr1	154743634	154748232	4599	Novel
1323	chr1	154782241	154783539	1299	Wang et al. 2012; Tian et al. 2013
1324	chr1	154800327	154804025	3699	Novel
1325	chr1	154909834	154910932	1099	Novel
1326	chr1	154947164	154963203	16040	Novel
1327	chr1	155092822	155096626	3805	Novel
1328	chr1	155114376	155118874	4499	Novel
1329	chr1	155230986	155233484	2499	Novel
1330	chr1	155247486	155251184	3699	Novel
1331	chr1	155283515	155293113	9599	Novel
1332	chr1	155382904	155384002	1099	Novel
1333	chr1	155414137	155422335	8199	Novel
1334	chr1	155459395	155463493	4099	Novel
1335	chr1	155485950	155490172	4223	Novel
1336	chr1	155629929	155632927	2999	Novel
1337	chr1	155705289	155710255	4967	Fan et al. 2013
1338	chr1	155724260	155727558	3299	Novel
1339	chr1	155826706	155829564	2859	Novel
1340	chr1	155839143	155841570	2428	Novel
1341	chr1	155918600	155923119	4520	Croiijmans et al. 2013
1342	chr1	155934497	155939596	5100	Novel
1343	chr1	155942598	155949396	6799	Novel
1344	chr1	155990063	155998262	8200	Novel
1345	chr1	156008159	156017062	8904	Novel
1346	chr1	156062009	156064207	2199	Novel
1347	chr1	156113813	156117711	3899	Novel
1348	chr1	156181301	156185299	3999	Novel
1349	chr1	156232878	156240193	7316	Novel
1350	chr1	156255679	156256877	1199	Novel
1351	chr1	156292932	156304730	11799	Novel
1352	chr1	156315276	156328775	13500	Fan et al. 2013
1353	chr1	156403790	156405888	2099	Novel
1354	chr1	156486174	156488572	2399	Novel
1355	chr1	156584141	156596234	12094	Wang et al. 2012; Tian et al. 2013
1356	chr1	156779440	156787314	7875	Novel
1357	chr1	156901572	156906870	5299	Croiijmans et al. 2013
1358	chr1	156943176	156950274	7099	Croiijmans et al. 2013
1359	chr1	157086523	157103321	16799	Novel
1360	chr1	157191552	157199550	7999	Novel
1361	chr1	157245275	157258373	13099	Novel
1362	chr1	157465630	157468528	2899	Novel
1363	chr1	157584029	157585727	1699	Novel
1364	chr1	157883680	157894678	10999	Novel
1365	chr1	158263775	158275773	11999	Novel
1366	chr1	158287374	158295172	7799	Novel
1367	chr1	158329249	158332647	3399	Novel
1368	chr1	158521856	158522954	1099	Novel
1369	chr1	158530756	158557354	26599	Novel
1370	chr1	158700079	158707878	7800	Novel
1371	chr1	158834473	158839862	5390	Novel
1372	chr1	158866164	158879762	13599	Novel
1373	chr1	158880164	158881462	1299	Novel
1374	chr1	158916789	158925945	9157	Novel
1375	chr1	159067031	159069029	1999	Novel
1376	chr1	159075331	159086902	11572	Novel
1377	chr1	159305709	159311207	5499	Novel
1378	chr1	159480172	159489870	9699	Novel
1379	chr1	159526736	159532534	5799	Novel
1380	chr1	160073218	160074316	1099	Novel
1381	chr1	160298551	160300149	1599	Novel
1382	chr1	160624071	160631969	7899	Novel
1383	chr1	160671012	160681110	10099	Novel
1384	chr1	160805343	160816041	10699	Novel
1385	chr1	160860850	160861948	1099	Novel
1386	chr1	160885571	160891169	5599	Novel
1387	chr1	160893671	160900069	6399	Novel
1388	chr1	160952284	160957882	5599	Novel
1389	chr1	161216459	161218557	2099	Novel
1390	chr1	161228209	161232507	4299	Novel
1391	chr1	161275548	161285314	9767	Novel
1392	chr1	161291016	161306915	15900	Croiijmans et al. 2013
1393	chr1	161695878	161698176	2299	Novel
1394	chr1	161857192	161858890	1699	Novel
1395	chr1	161894690	161898588	3899	Novel
1396	chr1	162168922	162170720	1799	Wang et al. 2012; Croiijmans et al. 2013
1397	chr1	162332087	162347185	15099	Novel
1398	chr1	162347349	162354142	6794	Novel
1399	chr1	162384974	162392031	7058	Novel
1400	chr1	162488919	162494717	5799	Novel
1401	chr1	162501419	162515284	13866	Novel
1402	chr1	162603831	162615529	11699	Novel
1403	chr1	162615531	162620130	4600	Novel
1404	chr1	162640548	162659782	19235	Novel
1405	chr1	162697335	162700133	2799	Novel
1406	chr1	162754111	162770683	16573	Novel
1407	chr1	162895434	162897232	1799	Novel
1408	chr1	162974051	162984872	10822	Novel
1409	chr1	162986774	162989171	2398	Novel
1410	chr1	163200492	163205890	5399	Novel
1411	chr1	163223392	163225690	2299	Novel
1412	chr1	163290732	163298930	8199	Novel
1413	chr1	163428678	163430576	1899	Novel
1414	chr1	163522383	163524238	1856	Novel
1415	chr1	163609241	163615542	6302	Novel
1416	chr1	163955921	163962919	6999	Novel
1417	chr1	163995772	164004472	8701	Fan et al. 2013
1418	chr1	164117050	164127900	10851	Novel
1419	chr1	164156827	164158925	2099	Novel
1420	chr1	164215772	164222170	6399	Novel
1421	chr1	164225072	164227970	2899	Novel
1422	chr1	164302176	164308374	6199	Novel
1423	chr1	164400470	164407968	7499	Novel
1424	chr1	164424932	164443395	18464	Novel
1425	chr1	164464158	164473100	8943	Novel
1426	chr1	164596344	164606842	10499	Novel
1427	chr1	164608644	164612138	3495	Novel
1428	chr1	164637437	164641535	4099	Novel
1429	chr1	164641637	164651233	9597	Novel
1430	chr1	164654235	164666857	12623	Novel
1431	chr1	164685285	164694806	9522	Novel
1432	chr1	164825835	164829633	3799	Novel
1433	chr1	165137734	165140332	2599	Novel
1434	chr1	165184431	165186029	1599	Novel
1435	chr1	165364934	165368332	3399	Novel
1436	chr1	165385101	165399195	14095	Novel
1437	chr1	165457931	165464022	6092	Tian et al. 2013
1438	chr1	165481122	165485853	4732	Novel
1439	chr1	165506756	165509054	2299	Novel
1440	chr1	165579265	165587364	8100	Novel
1441	chr1	165589566	165594964	5399	Novel
1442	chr1	165595166	165598564	3399	Novel
1443	chr1	165601866	165603264	1399	Novel
1444	chr1	165656666	165662464	5799	Novel
1445	chr1	165740601	165761397	20797	Tian et al. 2013
1446	chr1	166039796	166047694	7899	Novel
1447	chr1	166112419	166118917	6499	Novel
1448	chr1	166176182	166179880	3699	Novel
1449	chr1	166267631	166279429	11799	Novel
1450	chr1	166281531	166283229	1699	Novel
1451	chr1	166422086	166424884	2799	Novel
1452	chr1	166627443	166631541	4099	Novel
1453	chr1	166647790	166651788	3999	Novel
1454	chr1	166674892	166677990	3099	Novel
1455	chr1	166971637	166975135	3499	Novel
1456	chr1	166986537	166988735	2199	Novel
1457	chr1	167093146	167097144	3999	Novel
1458	chr1	167147250	167151848	4599	Novel
1459	chr1	167374347	167380445	6099	Novel
1460	chr1	167380447	167383718	3272	Novel
1461	chr1	167704423	167713521	9099	Novel
1462	chr1	167736206	167744904	8699	Novel
1463	chr1	167805113	167807211	2099	Novel
1464	chr1	167863547	167871962	8416	Novel
1465	chr1	167872264	167879862	7599	Novel
1466	chr1	168131664	168136862	5199	Novel
1467	chr1	168220166	168229464	9299	Novel
1468	chr1	168250198	168258146	7949	Novel
1469	chr1	168415021	168422619	7599	Novel
1470	chr1	168468036	168473556	5521	Novel
1471	chr1	168481525	168486458	4934	Novel
1472	chr1	168611781	168620479	8699	Novel
1473	chr1	168720528	168751088	30561	Novel
1474	chr1	168767762	168769760	1999	Tian et al. 2013
1475	chr1	168879473	168883771	4299	Novel
1476	chr1	169033058	169037556	4499	Novel
1477	chr1	169086815	169095614	8800	Novel
1478	chr1	169210249	169213547	3299	Novel
1479	chr1	169254899	169260497	5599	Novel
1480	chr1	169719568	169726366	6799	Novel
1481	chr1	169917283	169923981	6699	Novel
1482	chr1	169994976	170020974	25999	Novel
1483	chr1	170026976	170032474	5499	Novel
1484	chr1	170109154	170153652	44499	Croiijmans et al. 2013
1485	chr1	170192544	170196842	4299	Novel
1486	chr1	170237245	170244743	7499	Croiijmans et al. 2013
1487	chr1	170246345	170260434	14090	Croiijmans et al. 2013
1488	chr1	170375736	170376834	1099	Novel
1489	chr1	170609645	170610843	1199	Jia et al. 2013
1490	chr1	170652945	170655443	2499	Novel
1491	chr1	170668345	170671243	2899	Novel
1492	chr1	170817696	170824994	7299	Novel
1493	chr1	170888513	170898601	10089	Novel
1494	chr1	171438452	171445650	7199	Novel
1495	chr1	171775219	171777978	2760	Novel
1496	chr1	171879723	171896921	17199	Novel
1497	chr1	171964888	171973086	8199	Novel
1498	chr1	172041626	172046424	4799	Novel
1499	chr1	172084044	172093642	9599	Novel
1500	chr1	172245104	172249286	4183	Novel
1501	chr1	172277588	172284586	6999	Novel
1502	chr1	172396795	172405093	8299	Novel
1503	chr1	172485124	172500322	15199	Novel
1504	chr1	172890041	172896639	6599	Novel
1505	chr1	172935135	172949833	14699	Novel
1506	chr1	173294577	173296175	1599	Novel
1507	chr1	173296377	173310174	13798	Novel
1508	chr1	173408556	173410154	1599	Novel
1509	chr1	173491857	173501455	9599	Novel
1510	chr1	173546915	173568797	21883	Novel
1511	chr1	173774653	173781451	6799	Novel
1512	chr1	173786853	173788451	1599	Novel
1513	chr1	173815053	173819451	4399	Novel
1514	chr1	173874454	173877552	3099	Novel
1515	chr1	174236431	174244129	7699	Novel
1516	chr1	174325288	174333286	7999	Novel
1517	chr1	174367799	174410853	43055	Novel
1518	chr1	174601557	174622455	20899	Novel
1519	chr1	174670134	174678632	8499	Novel
1520	chr1	174766034	174799832	33799	Croiijmans et al. 2013
1521	chr1	175096463	175101561	5099	Novel
1522	chr1	175118763	175122061	3299	Novel
1523	chr1	175425575	175433994	8420	Novel
1524	chr1	175451274	175456172	4899	Novel
1525	chr1	175618915	175620813	1899	Novel
1526	chr1	175748775	175751573	2799	Novel
1527	chr1	175830154	175835897	5744	Novel
1528	chr1	175889383	175895181	5799	Novel
1529	chr1	176020142	176021740	1599	Novel
1530	chr1	176315896	176319494	3599	Novel
1531	chr1	176402366	176404064	1699	Novel
1532	chr1	176484238	176488336	4099	Novel
1533	chr1	176567638	176569236	1599	Novel
1534	chr1	176638438	176653036	14599	Novel
1535	chr1	176701049	176716007	14959	Novel
1536	chr1	176901865	176909363	7499	Novel
1537	chr1	176925565	176928463	2899	Novel
1538	chr1	176952995	176958193	5199	Novel
1539	chr1	177001795	177004593	2799	Novel
1540	chr1	177068195	177074893	6699	Novel
1541	chr1	177137495	177140793	3299	Novel
1542	chr1	177289899	177296797	6899	Novel
1543	chr1	177494487	177498923	4437	Novel
1544	chr1	177706548	177712946	6399	Novel
1545	chr1	177765580	177773778	8199	Wang et al. 2010
1546	chr1	177907460	177912298	4839	Novel
1547	chr1	177968168	177972666	4499	Novel
1548	chr1	178536048	178547386	11339	Novel
1549	chr1	178565088	178570841	5754	Novel
1550	chr1	178766942	178769542	2601	Novel
1551	chr1	178860578	178867777	7200	Novel
1552	chr1	178897179	178898477	1299	Novel
1553	chr1	179221266	179226264	4999	Novel
1554	chr1	179251076	179255674	4599	Novel
1555	chr1	179255676	179265774	10099	Novel
1556	chr1	179285757	179304155	18399	Novel
1557	chr1	179380632	179387130	6499	Novel
1558	chr1	179496679	179510177	13499	Novel
1559	chr1	179640003	179645501	5499	Novel
1560	chr1	179688722	179690020	1299	Novel
1561	chr1	179755379	179759577	4199	Novel
1562	chr1	179801647	179805208	3562	Novel
1563	chr1	179934178	179941876	7699	Novel
1564	chr1	179944690	179947788	3099	Novel
1565	chr1	180071637	180082953	11317	Novel
1566	chr1	180189924	180195422	5499	Novel
1567	chr1	180217324	180236522	19199	Novel
1568	chr1	180387460	180396328	8869	Novel
1569	chr1	180437556	180461072	23517	Novel
1570	chr1	180610795	180619751	8957	Novel
1571	chr1	180625153	180629951	4799	Novel
1572	chr1	180856736	180877534	20799	Novel
1573	chr1	180877536	180881434	3899	Novel
1574	chr1	180970150	180976548	6399	Novel
1575	chr1	180985350	180986448	1099	Novel
1576	chr1	181165852	181168850	2999	Novel
1577	chr1	181248564	181258962	10399	Novel
1578	chr1	181379694	181380892	1199	Croiijmans et al. 2013
1579	chr1	181493689	181496086	2398	Croiijmans et al. 2013
1580	chr1	181523079	181524977	1899	Croiijmans et al. 2013
1581	chr1	181684864	181692562	7699	Novel
1582	chr1	181827972	181834670	6699	Novel
1583	chr1	182349670	182362768	13099	Novel
1584	chr1	182820662	182822360	1699	Novel
1585	chr1	182855362	182856760	1399	Novel
1586	chr1	183218852	183223750	4899	Croiijmans et al. 2013
1587	chr1	183350819	183419381	68563	Novel
1588	chr1	183501746	183527642	25897	Novel
1589	chr1	183661425	183675424	14000	Novel
1590	chr1	183726692	183732490	5799	Novel
1591	chr1	183917042	183965395	48354	Novel
1592	chr1	184041074	184048109	7036	Novel
1593	chr1	184206586	184207984	1399	Novel
1594	chr1	184495857	184506455	10599	Croiijmans et al. 2013
1595	chr1	184784213	184787111	2899	Novel
1596	chr1	184951038	184962450	11413	Novel
1597	chr1	184994052	185002550	8499	Novel
1598	chr1	185162589	185164587	1999	Novel
1599	chr1	185183991	185194890	10900	Novel
1600	chr1	185206992	185215090	8099	Novel
1601	chr1	185437231	185453429	16199	Novel
1602	chr1	185479719	185482617	2899	Novel
1603	chr1	185597862	185600360	2499	Novel
1604	chr1	185676755	185688253	11499	Novel
1605	chr1	185846283	185852981	6699	Novel
1606	chr1	185945198	185947196	1999	Novel
1607	chr1	186217897	186221995	4099	Novel
1608	chr1	186235497	186236695	1199	Novel
1609	chr1	186395757	186400477	4721	Novel
1610	chr1	186418979	186433658	14680	Novel
1611	chr1	186559496	186561094	1599	Novel
1612	chr1	186756093	186763991	7899	Novel
1613	chr1	186822275	186837570	15296	Croiijmans et al. 2013
1614	chr1	186880381	186887588	7208	Croiijmans et al. 2013
1615	chr1	186907831	186936929	29099	Croiijmans et al. 2013
1616	chr1	187126923	187133921	6999	Novel
1617	chr1	187146323	187155921	9599	Novel
1618	chr1	187246556	187253854	7299	Novel
1619	chr1	187293379	187304977	11599	Novel
1620	chr1	187310479	187318996	8518	Novel
1621	chr1	187322598	187330296	7699	Novel
1622	chr1	187371198	187376396	5199	Novel
1623	chr1	187500983	187510481	9499	Novel
1624	chr1	187725059	187729457	4399	Novel
1625	chr1	187821922	187825920	3999	Novel
1626	chr1	187858422	187861520	3099	Novel
1627	chr1	187934247	187938545	4299	Novel
1628	chr1	187948847	187951245	2399	Novel
1629	chr1	187986547	188007017	20471	Novel
1630	chr1	188259840	188265939	6100	Novel
1631	chr1	188383730	188391749	8020	Novel
1632	chr1	188442677	188446775	4099	Croiijmans et al. 2013
1633	chr1	188452877	188459575	6699	Croiijmans et al. 2013
1634	chr1	188913969	188915267	1299	Novel
1635	chr1	189011626	189014824	3199	Novel
1636	chr1	189100919	189106718	5800	Novel
1637	chr1	189154811	189160209	5399	Novel
1638	chr1	189570697	189573495	2799	Novel
1639	chr1	189639567	189643165	3599	Novel
1640	chr1	189712864	189723862	10999	Novel
1641	chr1	189837562	189839060	1499	Novel
1642	chr1	189919658	189931956	12299	Novel
1643	chr1	190085865	190090263	4399	Wang et al. 2012; Tian et al. 2013
1644	chr1	190246329	190250227	3899	Novel
1645	chr1	190529074	190532272	3199	Novel
1646	chr1	190595172	190612464	17293	Croiijmans et al. 2013; Tian et al. 2013
1647	chr1	190780683	190783581	2899	Croiijmans et al. 2013
1648	chr1	190951219	190956217	4999	Novel
1649	chr1	191022811	191024709	1899	Novel
1650	chr1	191113174	191121372	8199	Croiijmans et al. 2013
1651	chr1	191165423	191169521	4099	Croiijmans et al. 2013
1652	chr1	191366055	191370622	4568	Novel
1653	chr1	191387924	191389122	1199	Novel
1654	chr1	191399295	191401193	1899	Novel
1655	chr1	191410596	191411894	1299	Novel
1656	chr1	191510687	191514227	3541	Novel
1657	chr1	191708523	191714621	6099	Novel
1658	chr1	191833942	191846087	12146	Novel
1659	chr1	191846089	191847187	1099	Novel
1660	chr1	191850689	191862387	11699	Novel
1661	chr1	191977103	191986524	9422	Novel
1662	chr1	192133237	192139128	5892	Novel
1663	chr1	192162621	192167319	4699	Novel
1664	chr1	192492587	192507785	15199	Novel
1665	chr1	192684902	192690334	5433	Novel
1666	chr1	192778521	192786519	7999	Novel
1667	chr1	193097772	193102486	4715	Novel
1668	chr1	193343940	193351511	7572	Croiijmans et al. 2013
1669	chr1	193387623	193403910	16288	Croiijmans et al. 2013; Fan et al. 2013
1670	chr1	193514617	193549299	34683	Croiijmans et al. 2013
1671	chr1	193800012	193802911	2900	Novel
1672	chr1	194176917	194179217	2301	Novel
1673	chr1	194474120	194488866	14747	Novel
1674	chr1	194906366	194959576	53211	Croiijmans et al. 2013
1675	chr1	194962452	194976048	13597	Novel
1676	chr1	194976050	194977947	1898	Novel
1677	chr1	195048430	195050027	1598	Novel
1678	chr1	195268715	195279992	11278	Novel
1679	chr1	195346908	195353641	6734	Novel
1680	chr1	195478482	195483718	5237	Novel
1681	chr1	195493218	195498618	5401	Novel
1682	chr1	195744753	195747751	2999	Novel
1683	chr1	195754154	195762453	8300	Novel
1684	chr1	196006647	196015866	9220	Novel
1685	chr1	196053439	196060836	7398	Novel
1686	chr1	196286344	196292113	5770	Novel
1687	chr1	196468259	196473624	5366	Novel
1688	chr1	196685993	196692191	6199	Novel
1689	chr1	196726737	196731435	4699	Novel
1690	chr1	196826384	196833132	6749	Novel
1691	chr1	196947935	196954734	6800	Novel
1692	chr1	197200119	197209351	9233	Novel
1693	chr1	197241202	197245700	4499	Novel
1694	chr1	197433490	197438222	4733	Novel
1695	chr1	197772461	197779765	7305	Croiijmans et al. 2013
1696	chr1	197787032	197800639	13608	Croiijmans et al. 2013
1697	chr1	197881652	197889546	7895	Novel
1698	chr1	197925500	197950688	25189	Croiijmans et al. 2013
1699	chr1	197953291	197957225	3935	Novel
1700	chr1	198038328	198046826	8499	Novel
1701	chr1	198186464	198191760	5297	Novel
1702	chr1	198196862	198203360	6499	Croiijmans et al. 2013
1703	chr1	198327854	198329852	1999	Novel
1704	chr1	198420009	198422507	2499	Novel
1705	chr1	198496501	198501999	5499	Novel
1706	chr1	198525846	198531944	6099	Novel
1707	chr1	198667177	198670275	3099	Novel
1708	chr1	198695092	198702551	7460	Novel
1709	chr1	199112390	199117230	4841	Croiijmans et al. 2013
1710	chr1	199175099	199205648	30550	Novel
1711	chr1	199279347	199300878	21532	Croiijmans et al. 2013
1712	chr1	199309131	199315229	6099	Croiijmans et al. 2013
1713	chr1	199348779	199354473	5695	Novel
1714	chr1	199640782	199643080	2299	Croiijmans et al. 2013
1715	chr1	199779274	199781770	2497	Novel
1716	chr1	199952391	199959802	7412	Novel
1717	chr1	200108077	200113476	5400	Fan et al. 2013
1718	chr1	200270660	200275143	4484	Novel
1719	chr1	200470161	200474711	4551	Novel
1720	chr1	200501139	200506637	5499	Jia et al. 2013
1721	chr1	200520639	200528037	7399	Jia et al. 2013
1722	chr1	200546190	200567357	21168	Croiijmans et al. 2013; Fan et al. 2013
1723	chr1	200590104	200603302	13199	Croiijmans et al. 2013
1724	chr1	200612704	200642446	29743	Croiijmans et al. 2013
1725	chr1	200778137	200788452	10316	Novel
1726	chr1	200875087	200877985	2899	Novel
1727	chr2	3106	6712	3607	Novel
1728	chr2	7214	15313	8100	Novel
1729	chr2	28017	87729	59713	Tian et al. 2013
1730	chr2	131394	178873	47480	Novel
1731	chr2	306351	311149	4799	Novel
1732	chr2	471306	474104	2799	Novel
1733	chr2	475606	480004	4399	Novel
1734	chr2	578457	588155	9699	Novel
1735	chr2	614114	634112	19999	Novel
1736	chr2	953315	961013	7699	Novel
1737	chr2	988846	996244	7399	Novel
1738	chr2	1050447	1054045	3599	Novel
1739	chr2	1079734	1080832	1099	Novel
1740	chr2	1236079	1237777	1699	Novel
1741	chr2	1304745	1308143	3399	Novel
1742	chr2	1360545	1369243	8699	Novel
1743	chr2	1833697	1884796	51100	Novel
1744	chr2	1939442	1963155	23714	Novel
1745	chr2	1971158	1982435	11278	Novel
1746	chr2	2102437	2107535	5099	Novel
1747	chr2	2168842	2180473	11632	Novel
1748	chr2	2482875	2484173	1299	Croiijmans et al. 2013
1749	chr2	2532425	2542424	10000	Novel
1750	chr2	2552824	2555722	2899	Novel
1751	chr2	2652954	2655749	2796	Novel
1752	chr2	2752886	2758084	5199	Novel
1753	chr2	2865333	2874631	9299	Novel
1754	chr2	2906171	2910031	3861	Novel
1755	chr2	3024550	3037448	12899	Novel
1756	chr2	3368501	3377382	8882	Novel
1757	chr2	3423271	3432269	8999	Novel
1758	chr2	3432371	3435069	2699	Novel
1759	chr2	3537131	3539029	1899	Novel
1760	chr2	3708384	3718911	10528	Novel
1761	chr2	3864131	3872129	7999	Novel
1762	chr2	4237499	4240397	2899	Novel
1763	chr2	4285286	4297143	11858	Novel
1764	chr2	4347693	4349489	1797	Novel
1765	chr2	4388169	4409650	21482	Novel
1766	chr2	4472852	4478750	5899	Novel
1767	chr2	4664251	4670050	5800	Novel
1768	chr2	5132042	5133840	1799	Novel
1769	chr2	5153242	5206701	53460	Novel
1770	chr2	5235703	5255603	19901	Novel
1771	chr2	5608075	5614773	6699	Croiijmans et al. 2013
1772	chr2	6079821	6081778	1958	Novel
1773	chr2	6122247	6133845	11599	Novel
1774	chr2	6184144	6192855	8712	Novel
1775	chr2	6404539	6407737	3199	Novel
1776	chr2	6440052	6442650	2599	Novel
1777	chr2	6593753	6597375	3623	Novel
1778	chr2	6656298	6670096	13799	Novel
1779	chr2	7061021	7066819	5799	Novel
1780	chr2	7144449	7152347	7899	Novel
1781	chr2	7189310	7200508	11199	Wang et al. 2012; Croiijmans et al. 2013
1782	chr2	7211010	7225214	14205	Wang et al. 2012; Croiijmans et al. 2013
1783	chr2	7352179	7359177	6999	Novel
1784	chr2	7437381	7439979	2599	Novel
1785	chr2	7594165	7598887	4723	Novel
1786	chr2	7776061	7786759	10699	Croiijmans et al. 2013
1787	chr2	7835265	7838463	3199	Novel
1788	chr2	7846665	7863027	16363	Novel
1789	chr2	7898229	7906927	8699	Novel
1790	chr2	8170786	8176584	5799	Novel
1791	chr2	8411875	8419284	7410	Novel
1792	chr2	8423786	8427684	3899	Novel
1793	chr2	8443710	8457208	13499	Novel
1794	chr2	8521352	8603583	82232	Novel
1795	chr2	8791000	8796598	5599	Novel
1796	chr2	9197114	9199512	2399	Novel
1797	chr2	9503083	9520481	17399	Croiijmans et al. 2013; Jia et al. 2013
1798	chr2	10338225	10349123	10899	Novel
1799	chr2	10807319	10822716	15398	Croiijmans et al. 2013
1800	chr2	10942394	10947294	4901	Novel
1801	chr2	10995010	11001508	6499	Novel
1802	chr2	11118276	11122874	4599	Novel
1803	chr2	11262657	11267555	4899	Novel
1804	chr2	11321892	11340990	19099	Novel
1805	chr2	11353392	11402454	49063	Novel
1806	chr2	11584871	11591577	6707	Novel
1807	chr2	11650646	11657045	6400	Novel
1808	chr2	11816346	11825044	8699	Novel
1809	chr2	12031378	12041976	10599	Novel
1810	chr2	12044378	12053476	9099	Novel
1811	chr2	12085178	12088276	3099	Novel
1812	chr2	12119072	12128570	9499	Novel
1813	chr2	12430419	12442817	12399	Novel
1814	chr2	12483719	12490117	6399	Novel
1815	chr2	12524019	12530213	6195	Novel
1816	chr2	12779252	12783650	4399	Novel
1817	chr2	12795052	12805150	10099	Novel
1818	chr2	12954860	12967724	12865	Croiijmans et al. 2013
1819	chr2	12986026	13005241	19216	Novel
1820	chr2	13083296	13090094	6799	Novel
1821	chr2	13321908	13331206	9299	Novel
1822	chr2	13412928	13424282	11355	Novel
1823	chr2	13448362	13452261	3900	Novel
1824	chr2	13554763	13563661	8899	Novel
1825	chr2	13587463	13633560	46098	Novel
1826	chr2	13645100	13656220	11121	Novel
1827	chr2	14027756	14040454	12699	Novel
1828	chr2	14042001	14101643	59643	Croiijmans et al. 2013
1829	chr2	14104445	14155487	51043	Novel
1830	chr2	14207136	14228414	21279	Jia et al. 2013
1831	chr2	14282487	14286385	3899	Jia et al. 2013
1832	chr2	14304587	14400301	95715	Jia et al. 2013
1833	chr2	14415527	14419571	4045	Novel
1834	chr2	14655114	14662112	6999	Novel
1835	chr2	14778845	14788475	9631	Novel
1836	chr2	14841116	14847114	5999	Novel
1837	chr2	15150750	15162348	11599	Novel
1838	chr2	15249932	15312931	63000	Novel
1839	chr2	15366451	15374549	8099	Jia et al. 2013
1840	chr2	15706969	15727967	20999	Novel
1841	chr2	15794022	15813420	19399	Tian et al. 2013
1842	chr2	16032328	16125426	93099	Novel
1843	chr2	16292745	16297243	4499	Novel
1844	chr2	16472208	16482605	10398	Novel
1845	chr2	16501807	16504705	2899	Novel
1846	chr2	16555166	16556464	1299	Novel
1847	chr2	16665617	16676416	10800	Novel
1848	chr2	16683218	16690316	7099	Novel
1849	chr2	16794981	16806579	11599	Novel
1850	chr2	16974393	16981191	6799	Novel
1851	chr2	17072492	17079690	7199	Novel
1852	chr2	17260826	17274524	13699	Novel
1853	chr2	17278380	17294378	15999	Novel
1854	chr2	17523205	17525103	1899	Novel
1855	chr2	17526105	17527503	1399	Novel
1856	chr2	17528505	17551203	22699	Novel
1857	chr2	17572707	17580605	7899	Novel
1858	chr2	17585207	17589305	4099	Novel
1859	chr2	17681939	17686738	4800	Novel
1860	chr2	17925570	17930968	5399	Novel
1861	chr2	18013916	18016614	2699	Novel
1862	chr2	18040346	18041744	1399	Novel
1863	chr2	18162149	18169544	7396	Novel
1864	chr2	18202899	18211697	8799	Novel
1865	chr2	18372382	18375380	2999	Novel
1866	chr2	18742433	18743931	1499	Novel
1867	chr2	19603795	19612393	8599	Novel
1868	chr2	19722200	19733198	10999	Novel
1869	chr2	19821565	19828863	7299	Novel
1870	chr2	20212670	20270877	58208	Novel
1871	chr2	20368379	20372577	4199	Novel
1872	chr2	20548924	20554922	5999	Novel
1873	chr2	20671982	20682396	10415	Novel
1874	chr2	21009831	21014129	4299	Novel
1875	chr2	21033031	21040029	6999	Novel
1876	chr2	21117872	21119170	1299	Novel
1877	chr2	21152776	21156774	3999	Novel
1878	chr2	21249224	21254357	5134	Novel
1879	chr2	21494721	21502719	7999	Novel
1880	chr2	21577621	21589923	12303	Novel
1881	chr2	22080901	22087499	6599	Novel
1882	chr2	22439203	22454105	14903	Novel
1883	chr2	22460108	22468299	8192	Novel
1884	chr2	22479807	22483710	3904	Novel
1885	chr2	22624232	22647431	23200	Novel
1886	chr2	22648844	22650644	1801	Novel
1887	chr2	22669846	22673844	3999	Novel
1888	chr2	22674446	22678944	4499	Novel
1889	chr2	22718940	22723538	4599	Novel
1890	chr2	23072364	23080262	7899	Novel
1891	chr2	23107464	23113962	6499	Novel
1892	chr2	23260251	23262845	2595	Novel
1893	chr2	23407500	23422160	14661	Croiijmans et al. 2013
1894	chr2	23642120	23651418	9299	Novel
1895	chr2	23862798	23874596	11799	Novel
1896	chr2	23891898	23895596	3699	Novel
1897	chr2	24057593	24065491	7899	Novel
1898	chr2	24079793	24091491	11699	Novel
1899	chr2	24118463	24128583	10121	Novel
1900	chr2	24131175	24182773	51599	Novel
1901	chr2	24239545	24242443	2899	Novel
1902	chr2	24283405	24302703	19299	Novel
1903	chr2	24327105	24330603	3499	Novel
1904	chr2	24393450	24425546	32097	Fan et al. 2013
1905	chr2	24448948	24455147	6200	Novel
1906	chr2	24647973	24653771	5799	Novel
1907	chr2	24731226	24758524	27299	Croiijmans et al. 2013
1908	chr2	24863745	24879043	15299	Novel
1909	chr2	24936046	24951944	15899	Novel
1910	chr2	25021795	25026793	4999	Novel
1911	chr2	25160293	25165991	5699	Novel
1912	chr2	25417229	25418533	1305	Novel
1913	chr2	25447436	25448934	1499	Novel
1914	chr2	25461536	25465631	4096	Novel
1915	chr2	25513450	25516748	3299	Novel
1916	chr2	25551532	25560930	9399	Novel
1917	chr2	25794904	25797202	2299	Wang et al. 2010
1918	chr2	25799404	25802802	3399	Wang et al. 2010
1919	chr2	25988904	26009801	20898	Novel
1920	chr2	26094607	26098505	3899	Novel
1921	chr2	26197421	26198719	1299	Novel
1922	chr2	26594056	26596513	2458	Novel
1923	chr2	27173522	27179220	5699	Novel
1924	chr2	27373314	27375803	2490	Novel
1925	chr2	27511750	27515058	3309	Novel
1926	chr2	27853199	27856297	3099	Novel
1927	chr2	27861499	27865796	4298	Novel
1928	chr2	27901660	27911558	9899	Novel
1929	chr2	28111530	28116128	4599	Novel
1930	chr2	28194808	28199206	4399	Novel
1931	chr2	28212008	28217106	5099	Novel
1932	chr2	28256655	28267199	10545	Novel
1933	chr2	28345924	28347322	1399	Novel
1934	chr2	28880817	28887715	6899	Novel
1935	chr2	29088641	29089939	1299	Novel
1936	chr2	29497661	29502359	4699	Novel
1937	chr2	29804212	29807210	2999	Novel
1938	chr2	29875583	29886481	10899	Novel
1939	chr2	29908885	29915083	6199	Novel
1940	chr2	30588950	30590648	1699	Novel
1941	chr2	30707038	30712936	5899	Novel
1942	chr2	30896681	30962980	66300	Croiijmans et al. 2013
1943	chr2	31229527	31233384	3858	Novel
1944	chr2	31265286	31267384	2099	Novel
1945	chr2	31691228	31702008	10781	Novel
1946	chr2	31870407	31878005	7599	Novel
1947	chr2	32014858	32035056	20199	Croiijmans et al. 2013
1948	chr2	32101056	32177353	76298	Novel
1949	chr2	32336832	32347931	11100	Novel
1950	chr2	32477077	32481475	4399	Novel
1951	chr2	32821282	32824980	3699	Novel
1952	chr2	32850528	32862326	11799	Novel
1953	chr2	32862328	32864019	1692	Novel
1954	chr2	32937138	32942732	5595	Novel
1955	chr2	33078757	33080855	2099	Novel
1956	chr2	33175237	33187519	12283	Novel
1957	chr2	33238822	33247719	8898	Novel
1958	chr2	33257121	33265219	8099	Novel
1959	chr2	33469574	33474172	4599	Novel
1960	chr2	33604464	33614362	9899	Novel
1961	chr2	33761245	33767237	5993	Novel
1962	chr2	33948954	33968652	19699	Novel
1963	chr2	34032554	34034652	2099	Novel
1964	chr2	34071654	34078252	6599	Novel
1965	chr2	34096689	34099287	2599	Novel
1966	chr2	34289874	34295772	5899	Novel
1967	chr2	34296174	34299372	3199	Novel
1968	chr2	34396337	34403135	6799	Novel
1969	chr2	34477506	34483304	5799	Novel
1970	chr2	34793457	34798655	5199	Novel
1971	chr2	34812757	34816555	3799	Novel
1972	chr2	34821457	34827655	6199	Novel
1973	chr2	34858348	34866147	7800	Novel
1974	chr2	35016388	35022586	6199	Novel
1975	chr2	35106025	35110123	4099	Novel
1976	chr2	35335815	35347413	11599	Novel
1977	chr2	35438594	35442192	3599	Novel
1978	chr2	35453092	35456699	3608	Novel
1979	chr2	35798916	35809514	10599	Novel
1980	chr2	35829801	35840299	10499	Novel
1981	chr2	35939719	35944421	4703	Tian et al. 2013
1982	chr2	36020724	36026022	5299	Tian et al. 2013
1983	chr2	36195508	36207997	12490	Novel
1984	chr2	36262093	36265391	3299	Novel
1985	chr2	36759309	36765307	5999	Jia et al. 2013; Tian et al. 2013
1986	chr2	36934621	36938820	4200	Novel
1987	chr2	36964622	36969420	4799	Novel
1988	chr2	37152595	37159993	7399	Wang et al. 2010
1989	chr2	37503302	37505600	2299	Novel
1990	chr2	37507702	37510301	2600	Novel
1991	chr2	37624706	37631904	7199	Novel
1992	chr2	37686343	37693941	7599	Novel
1993	chr2	37759918	37763216	3299	Novel
1994	chr2	37763218	37766216	2999	Novel
1995	chr2	37957321	37966819	9499	Novel
1996	chr2	38517834	38519958	2125	Novel
1997	chr2	38572078	38575677	3600	Novel
1998	chr2	38696656	38709554	12899	Novel
1999	chr2	38735135	38740633	5499	Novel
[truncated: 5,531 more rows]
