# Supplementary material for: Genome-wide patterns of copy number variation in the diversified chicken genomes using next-generation sequencing
Source: BMC Genomics. 2014 Nov 7;15(1):962. doi: 10.1186/1471-2164-15-962 (PMC4239369; doi:10.1186/1471-2164-15-962)
Supplement: Supplementary file 6 — Additional file 6: Table S4: Primers information and confirmation results of the 15 chosen CNVRs by qPCR analysis. (XLSX 20 KB) [file 12864_2014_6663_MOESM6_ESM.xlsx]

## Sheet: Primer Information
CNVR ID	Chr.	Start (bp)	End (bp)	Length (bp)	Type	Frequency (%)	Primer ID	Position (bp)	Amplicon Length (bp)	Forward (5'-3')	Reverse (5'-3')
410	chr1	44764201	44775700	11500	both	41.6667	410_2	44769833 - 44770078	246	ACAAGTATCCGCACAGTTCACA	TATCAGGGAGATTACGCACCA
							410_3	44770330 - 44770553	224	AGTTCCGTGCTGCGTTCTG	CTTTCCCACATTTACCGTTTCT
475	chr1	50834401	50836700	2300	loss	66.6667	475_2	50836246 - 50836370	125	GCTGATTGGTTCGCTCTGG	TGGTTTCTGTACCGCCTTCC
							475_3	50834985 - 50835204	220	CACGCTGGACCTCCTCAATG	ATCCGCTCTTGGGTGTTTG
3588	chr3	46125901	46178000	52100	gain	33.3333	3588_2	46129994 - 46130146	153	ACGCAGAACGCTTGCCATTA	TTGTCCTATCACTATTCACCCTTG
							3588_6	46146009 - 46146185	177	CATAGTAACAGCCTAAATGCCACA	CTTTCCCTACATCCATCCAACA
4901	chr5	177901	234600	56700	both	83.3333	4901_2	183653 - 183807	155	TCCTCGTGTCCTCGTGCTT	TCCCAGATACGCCATCTCAA
							4901_5	193873 - 194033	161	TCACTTGCTGCTGTCTGCTCT	CAGGTTTCATTTCTCCGTCTTT
6258	chr8	25265801	25273700	7900	loss	50	6258_1	25267510 - 25267629	120	AGGTACAGTCTGAGGCTCTTCTTT	TCCGCACCCAACTACAACG
							6258_3	25271563 - 25271776	214	CAGCGACAGCAATCCTCCA	TCCCAGTCCCTACCCACAA
6478	chr9	20029401	20110300	80900	gain	25	6478_2	20039104 - 20039248	145	ACCATCTGATAGTCTGTGGCTGTA	AGTGTTCTGTGGCAGGCAAG
							6478_5	20054621 - 20054868	248	GACTTTCTTCCGTAGTTGCCATAT	TGCTTTGCCGATTGTCTTCTC
6695	chr10	19348601	19374700	26100	loss	58.3333	6695_2	19348707 - 19348838	132	CTGAGGGCTGTAAATGTTGCG	GGAAAGGCACAGTTGGCAGT
							6695_6	19368381 - 19368493	113	CAATGCCCAGATTTACAAGGAG	TGTGGTGGTGATGATGATAGGAG
6929	chr12	2304801	2319500	14700	both	83.3333	6929_3	2305552 - 2305728	177	TGCTAAGGAACTGGAGGGATG	GCTATTGGTGCTTTCTTCTTGGAT
							6929_6	2318007 - 2318228	222	TCACCATCCCATCACCAACG	TCGCCACTTCCTGCCATCT
7622	chr17	5868701	5910600	41900	loss	58.3333	7622_3	5882780 - 5882881	102	CCCCAGGCAAAGTAAGGTGT	GCCGAGTGCTGCTGAGAAT
							7622_5	5890318 - 5890550	233	AGGACAGACTCGTTCGGTAATG	ACAGACCCGCTGGAGATGA
7739	chr18	9053101	9075000	21900	loss	75	7739_1	9054750 - 9054861	112	GCGTAGGACAGAAACACCATAAA	GCCTGCCAATAAGGGAAAGTA
							7739_3	9059288 - 9059433	146	GCTACTGATTTCACCCTAATGTCC	GTAACCAAGTCGCCGCTGT
7879	chr20	4618201	4620700	2500	gain	83.3333	7879_1	4618436 - 4618641	206	CCTGGCACCTGGTTTCCTT	TGGCACTCCCGTTATACATCTT
							7879_6	4620405 - 4620596	192	TAAAGTTCACAGCCCTCAGCA	CTCTTGCCTCCTTCGTGTCTC
7962	chr20	11217001	11272200	55200	gain	25	7962_3	11157520 - 11157671	152	GCTGCAGGCAGGTTGGAACT	GCAGAGGCTTCCCAGGATCA
							7962_5	11234320 - 11234527	208	GGTTGTAACGCCGCTCATT	TGTTCCTTCACCCAAAGTATCTG
8003	chr21	1367101	1596000	228900	gain	16.6667	8003_2	1374649 - 1374858	210	GCGTTCTTTCTGATACCTCCAC	CTTTCCTTGCTCCACCCTTT
							8003_3	1387439 - 1387642	204	CATTGCCCGCACTTCTGTAT	ACCACTGCTGCTGAGTTTCCT
8241	chr24	6226901	6233700	6800	loss	16.6667	8241_1	6227954 - 6228119	166	CCCCGTCATCAAGGCAAAG	CACAGGCGGTGAACAGACAA
							8241_6	6232994 - 6233227	234	GCTGCCCACATTCCTTCCT	CATATCCCAGTGCTCATCTCCAT
8586	chrZ	10470701	10658900	188200	gain	16.6667	8586_1	10471566 - 10471753	188	TCTAAGGTTTGGCAAGGAGGA	AGTAGGAGGACATTTGATGACAGG
							8586_3	10477829 - 10477986	158	CAAGTAGTCAGGGCATAGAGGTG	GACTGCGGACAAGTATTTAGGTTA
PCCA	chr1							143245276 - 143245340	65	CAGACACACAGAGCCCATCTCT	TGGAGCAGTGGTGGCTGTT

## Sheet: Validation Rate
CNVR ID	Chr.	Start (bp)	End (bp)	Type	Frequency (%)	Primer ID	Positive Samples by CNVnator			Negative Samples by CNVnator
							Total No.	True Positive	Positive Predicted Value (%)	Total No.	False Negative	False Negative Rate(%)
410	chr1	44764201	44775700	both	41.6667	410_2	5	5	100	7	4	44.4444
						410_3	5	5	100	7	4	44.4444
475	chr1	50834401	50836700	loss	66.6667	475_2	8	7	87.5	4	0	0
						475_3	8	8	100	4	0	0
3588	chr3	46125901	46178000	gain	33.3333	3588_2	4	4	100	8	4	50
						3588_6	4	4	100	8	4	50
4901	chr5	177901	234600	both	83.3333	4901_2	10	9	90	2	0	0
						4901_5	10	9	90	2	1	10
6258	chr8	25265801	25273700	loss	50	6258_1	6	6	100	6	4	40
						6258_3	6	4	66.6667	6	3	42.8571
6478	chr9	20029401	20110300	gain	25	6478_2	3	3	100	9	1	25
						6478_5	3	2	66.6667	9	2	50
6695	chr10	19348601	19374700	loss	58.3333	6695_2	7	7	100	5	1	12.5
						6695_6	7	6	85.7143	5	1	14.2857
6929	chr12	2304801	2319500	both	83.3333	6929_3	10	10	100	2	0	0
						6929_6	10	8	80	2	0	0
7622	chr17	5868701	5910600	loss	58.3333	7622_3	7	7	100	5	1	12.5
						7622_5	7	6	85.7143	5	1	14.2857
7739	chr18	9053101	9075000	loss	75	7739_1	9	9	100	3	2	18.1818
						7739_3	9	8	88.8889	3	1	11.1111
7879	chr20	4618201	4620700	gain	83.3333	7879_1	10	6	60	2	1	14.2857
						7879_6	10	10	100	2	1	9.09091
7962	chr20	11217001	11272200	gain	25	7962_3	3	3	100	9	0	0
						7962_5	3	3	100	9	3	50
8003	chr21	1367101	1596000	gain	16.6667	8003_2	2	1	50	10	1	50
						8003_3	2	2	100	10	2	50
8241	chr24	6226901	6233700	loss	16.6667	8241_1	2	2	100	10	0	0
						8241_6	2	2	100	10	3	60
8586	chrZ	10470701	10658900	gain	16.6667	8586_1	2	2	100	10	0	0
						8586_3	2	2	100	10	0	0
Mean									91.705			22.4329
