# Supplementary material for: Genome-wide patterns of copy number variation in the diversified chicken genomes using next-generation sequencing
Source: BMC Genomics. 2014 Nov 7;15(1):962. doi: 10.1186/1471-2164-15-962 (PMC4239369; doi:10.1186/1471-2164-15-962)
Supplement: Supplementary file 8 — Additional file 8: Table S5: The detailed features of RefSeq genes completely or partial overlapped with CNVRs. (XLSX 592 KB) [file 12864_2014_6663_MOESM8_ESM.xlsx]

## Sheet: Sheet1
CNVR ID	Chr.	Start (bp)	End (bp)	Type	RefSeq Accession	Gene ID	Start (bp)	End (bp)	Gene Size	Covered Bases	Covered Pct.	BY	CS	DX	LX	RIR	RJF	SG	SK	TB	WC	WL	WR	STDEV
1	chr1	79901	86600	loss	NM_001031401	HCLS1	77010	89017	12008	6700	55.7961	2.03355	1.88455	1.65308	1.84977	1.91694	1.82774	1.5271	1.90708	1.94817	1.48923	1.83706	1.66945	0.171312
2	chr1	101601	111300	gain	NM_001278112	RABL2B	106329	110256	3928	3928	100	1.82502	2.53792	1.53377	1.73728	1.69765	1.96181	1.76549	1.68428	1.49663	1.53389	1.70921	1.97786	0.281605
6	chr1	623601	627700	loss	NM_001031587	IRF5	621303	630454	9152	4100	44.799	1.60193	1.80889	1.55098	1.50903	1.53649	1.71688	1.56389	1.6554	1.35374	1.35833	1.42277	1.24029	0.162788
7	chr1	790901	795200	loss	NM_001030646	NRF1	757265	791409	34145	509	1.4907	1.90695	2.22133	1.73133	1.84161	2.0166	1.98457	1.85129	2.052	1.91232	1.73256	2.08424	2.08114	0.149153
8	chr1	806701	809100	loss	NM_001030647	UBE2H	807172	849202	42031	1929	4.58947	1.77737	2.02928	1.57762	1.82223	1.79123	1.81083	1.71386	1.83187	1.66409	1.57495	1.93514	1.81732	0.132787
9	chr1	858501	861500	loss	NM_001199437	ZC3HC1	850460	859444	8985	944	10.5064	1.90466	2.01431	1.61034	1.73494	1.86184	1.82926	1.67152	1.67188	1.86042	1.57861	1.97161	2.03256	0.15644
10	chr1	987701	993100	gain	NM_001080210	FBXO18	971411	992943	21533	5243	24.3487	2.18145	2.53347	2.00193	2.2752	2.18802	2.10652	1.96287	2.21897	2.13086	2.05168	2.16684	2.15807	0.146645
11	chr1	1011401	1015200	loss	NM_001199314	ANKRD16	995796	1011804	16009	404	2.52358	2.1157	2.45223	1.94312	2.03949	2.23012	1.98343	1.75029	2.04689	1.89043	2.02901	2.06947	1.93452	0.176548
11	chr1	1011401	1015200	loss	NM_205004	GDI2	1012889	1027678	14790	2312	15.6322	1.99615	2.21261	1.93671	1.92981	1.99056	1.88127	1.82198	2.00475	1.99469	1.92994	1.84737	1.96357	0.0997965
12	chr1	1015201	1024500	gain	NM_205004	GDI2	1012889	1027678	14790	9300	62.8803	1.99615	2.21261	1.93671	1.92981	1.99056	1.88127	1.82198	2.00475	1.99469	1.92994	1.84737	1.96357	0.0997965
13	chr1	1059401	1069200	loss	NM_001199294	ASB13	1068473	1076747	8275	728	8.79758	2.12283	2.30482	1.91522	1.96291	2.09972	2.18306	1.75402	2.05103	1.72311	1.87774	2.18004	1.94904	0.17799
14	chr1	1085201	1090100	loss	NM_001030648	NET1	1088060	1099472	11413	2041	17.8831	1.87995	2.25898	1.74364	1.88828	1.97318	1.97863	1.72532	1.67095	1.70751	1.76728	1.95314	1.95229	0.165434
32	chr1	2982501	2994600	loss	NM_001271894	PODXL	2987394	3028096	40703	7207	17.7063	1.88939	2.06501	1.9801	1.95876	1.99281	1.9853	1.86789	2.15682	1.82655	2.03307	2.11087	2.06641	0.0992598
33	chr1	3025101	3132700	gain	NM_001271894	PODXL	2987394	3028096	40703	2996	7.36064	1.88939	2.06501	1.9801	1.95876	1.99281	1.9853	1.86789	2.15682	1.82655	2.03307	2.11087	2.06641	0.0992598
33	chr1	3025101	3132700	gain	NM_001030773	MKLN1	3037530	3135419	97890	95171	97.2224	2.54282	2.37639	2.06517	2.14795	2.09797	2.22714	2.19538	2.31069	2.24919	2.14815	2.20991	2.06021	0.139235
34	chr1	3134201	3138200	loss	NM_001030773	MKLN1	3037530	3135419	97890	1219	1.24528	2.54282	2.37639	2.06517	2.14795	2.09797	2.22714	2.19538	2.31069	2.24919	2.14815	2.20991	2.06021	0.139235
35	chr1	3365901	3377100	gain	NM_205019	K123	3360965	3371088	10124	5188	51.2446	1.78219	2.24301	2.24478	2.138	2.25473	2.08588	2.23454	2.24559	1.9724	2.21893	2.11503	2.1189	0.141785
41	chr1	4027501	4031900	loss	NM_001030842	LOC419112	4017658	4047872	30215	4400	14.5623	1.82139	2.30963	2.11843	2.14077	2.22342	2.12301	1.96129	2.09877	1.88752	1.99806	1.96047	1.83553	0.153777
42	chr1	4131801	4159200	gain	NM_001278096	ATP5C1	4144477	4151269	6793	6793	100	2.94139	2.58563	2.28891	2.39473	2.11475	2.27195	2.73138	2.62462	2.47049	2.14564	2.20502	2.24176	0.257044
42	chr1	4131801	4159200	gain	NM_001278097	ATP5C1	4144477	4151269	6793	6793	100	2.94139	2.58563	2.28891	2.39473	2.11475	2.27195	2.73138	2.62462	2.47049	2.14564	2.20502	2.24176	0.257044
42	chr1	4131801	4159200	gain	NM_001030841	TAF3	4153820	4266327	112508	5381	4.78277	2.18614	2.05508	1.98123	2.00237	1.90905	2.06074	2.08246	2.12024	2.00352	1.9477	2.09409	2.03513	0.0769136
43	chr1	4314001	4321900	loss	NM_001008444	GATA3	4297873	4315704	17832	1704	9.55585	1.80908	1.68732	1.57939	1.53493	1.52975	1.66516	1.50465	1.602	1.49432	1.51701	1.88029	1.9238	0.151518
59	chr1	5838701	5849200	loss	NM_204260	CELF2	5715233	5839947	124715	1247	0.99988	2.10786	2.15243	2.08522	2.06813	2.09311	2.11649	2.06653	2.05647	2.09546	2.08389	2.03697	2.09731	0.0301558
60	chr1	5918701	5924100	gain	NM_001030840	USP6NL	5900537	6010810	110274	5400	4.89689	2.34459	2.20204	2.06751	2.06616	2.07312	2.18399	2.15204	2.13233	2.09744	2.15678	2.04717	2.06995	0.0842147
61	chr1	5945301	5952900	gain	NM_001030840	USP6NL	5900537	6010810	110274	7600	6.89192	2.34459	2.20204	2.06751	2.06616	2.07312	2.18399	2.15204	2.13233	2.09744	2.15678	2.04717	2.06995	0.0842147
62	chr1	6009801	6011200	loss	NM_001030840	USP6NL	5900537	6010810	110274	1010	0.9159	2.34459	2.20204	2.06751	2.06616	2.07312	2.18399	2.15204	2.13233	2.09744	2.15678	2.04717	2.06995	0.0842147
74	chr1	6707601	6710200	loss	NM_001282235	BEND7	6661039	6709297	48259	1697	3.51644	2.35077	2.30789	2.00066	2.04117	2.04681	2.09437	2.00034	2.2037	2.12054	2.16166	2.1699	2.06137	0.11395
101	chr1	8679201	8682200	loss	NM_204977	SEMA3A	8679625	8850304	170680	2576	1.50926	2.00026	1.76858	2.03921	1.97608	1.92999	1.96412	2.05984	1.91844	2.06957	1.9478	2.00706	1.9837	0.0801108
102	chr1	8688601	8692500	gain	NM_204977	SEMA3A	8679625	8850304	170680	3900	2.28498	2.00026	1.76858	2.03921	1.97608	1.92999	1.96412	2.05984	1.91844	2.06957	1.9478	2.00706	1.9837	0.0801108
103	chr1	8777001	8779400	loss	NM_204977	SEMA3A	8679625	8850304	170680	2400	1.40614	2.00026	1.76858	2.03921	1.97608	1.92999	1.96412	2.05984	1.91844	2.06957	1.9478	2.00706	1.9837	0.0801108
104	chr1	8797001	8801400	loss	NM_204977	SEMA3A	8679625	8850304	170680	4400	2.57792	2.00026	1.76858	2.03921	1.97608	1.92999	1.96412	2.05984	1.91844	2.06957	1.9478	2.00706	1.9837	0.0801108
109	chr1	9381701	9391100	gain	NM_204242	SEMA3E	9325835	9456892	131058	9400	7.1724	2.02533	1.79223	1.9888	1.93681	1.91768	1.97285	2.09233	1.91589	2.08034	1.93535	2.06228	2.04622	0.0869336
110	chr1	9394401	9397000	loss	NM_204242	SEMA3E	9325835	9456892	131058	2600	1.98385	2.02533	1.79223	1.9888	1.93681	1.91768	1.97285	2.09233	1.91589	2.08034	1.93535	2.06228	2.04622	0.0869336
118	chr1	10035001	10047100	loss	NM_001177322	CACNA2D1	10044514	10403519	359006	2587	0.720601	2.01978	1.80867	2.03122	1.98014	1.96682	2.0099	2.1001	1.95638	2.11899	1.98598	2.00874	2.03671	0.0781738
119	chr1	10267101	10278400	both	NM_001177322	CACNA2D1	10044514	10403519	359006	11300	3.14758	2.01978	1.80867	2.03122	1.98014	1.96682	2.0099	2.1001	1.95638	2.11899	1.98598	2.00874	2.03671	0.0781738
120	chr1	10300801	10307900	loss	NM_001177322	CACNA2D1	10044514	10403519	359006	7100	1.97768	2.01978	1.80867	2.03122	1.98014	1.96682	2.0099	2.1001	1.95638	2.11899	1.98598	2.00874	2.03671	0.0781738
121	chr1	10343301	10351000	loss	NM_001177322	CACNA2D1	10044514	10403519	359006	7700	2.14481	2.01978	1.80867	2.03122	1.98014	1.96682	2.0099	2.1001	1.95638	2.11899	1.98598	2.00874	2.03671	0.0781738
125	chr1	10908601	10913600	gain	NM_204243	SEMA3C	10867412	10982716	115305	5000	4.33633	2.0907	1.95572	2.15282	2.05679	2.03256	2.1687	2.15739	2.04682	2.14371	2.0723	2.04183	2.03691	0.0646955
126	chr1	11033801	11042100	gain	NM_001030731	CD36	11005406	11038504	33099	4704	14.2119	2.16097	1.90071	2.06585	1.96325	1.97884	2.06296	2.09074	2.08577	2.07816	2.02202	2.05254	2.06786	0.0687807
128	chr1	11201901	11209600	gain	NM_205403	GNAI1	11190856	11223685	32830	7700	23.4542	2.15011	1.99997	2.21162	2.21606	2.07715	2.16325	2.28069	2.1384	2.14756	2.22134	1.89792	1.99914	0.111773
129	chr1	11223101	11227900	loss	NM_205403	GNAI1	11190856	11223685	32830	585	1.78191	2.15011	1.99997	2.21162	2.21606	2.07715	2.16325	2.28069	2.1384	2.14756	2.22134	1.89792	1.99914	0.111773
132	chr1	11548401	11556800	loss	NM_001199540	MAGI2	11505964	12230758	724795	8400	1.15895	2.12252	2.00889	2.1681	2.14639	2.1089	2.17235	2.23188	2.11237	2.15553	2.13324	2.05642	2.07415	0.0589057
133	chr1	11562201	11566000	gain	NM_001199540	MAGI2	11505964	12230758	724795	3800	0.524286	2.12252	2.00889	2.1681	2.14639	2.1089	2.17235	2.23188	2.11237	2.15553	2.13324	2.05642	2.07415	0.0589057
134	chr1	11910501	11921800	gain	NM_001199540	MAGI2	11505964	12230758	724795	11300	1.55906	2.12252	2.00889	2.1681	2.14639	2.1089	2.17235	2.23188	2.11237	2.15553	2.13324	2.05642	2.07415	0.0589057
135	chr1	11925501	11930900	gain	NM_001199540	MAGI2	11505964	12230758	724795	5400	0.745038	2.12252	2.00889	2.1681	2.14639	2.1089	2.17235	2.23188	2.11237	2.15553	2.13324	2.05642	2.07415	0.0589057
140	chr1	12801901	12847800	both	NM_001199325	DNAJC2	12787001	12804232	17232	2332	13.533	2.42521	2.13453	2.04095	2.15791	2.23879	2.26579	2.18335	2.36885	2.23145	2.30478	2.17252	2.10266	0.110621
140	chr1	12801901	12847800	both	NM_001006225	PSMC2	12804486	12811509	7024	7024	100	2.34194	2.06608	2.09398	2.09976	1.95141	2.11457	2.18544	2.11969	2.11628	2.20381	2.09456	1.98313	0.100907
140	chr1	12801901	12847800	both	NM_001079477	SLC26A5	12815215	12848571	33357	32586	97.6886	2.77586	2.2713	2.32547	2.4026	2.3549	2.42409	2.29916	2.526	2.41961	2.2989	2.13311	2.06821	0.181678
147	chr1	13996401	14008300	gain	NM_001199458	SYPL1	14003270	14009489	6220	5031	80.8842	2.30514	2.64216	2.50053	2.48169	2.60567	2.67978	2.59959	2.41653	2.30889	2.51558	2.08599	2.0803	0.202876
149	chr1	14063501	14065000	loss	NM_001030728	NAMPT	14037839	14064141	26303	641	2.43698	2.30749	2.22702	2.1061	2.21257	2.19711	2.26228	2.24552	2.1393	2.21024	2.15815	2.01898	2.04689	0.0868485
152	chr1	14569701	14584700	gain	NM_001097645	BCAP29	14567866	14591310	23445	15000	63.9795	2.66797	2.18629	2.14017	2.25826	2.2382	2.27798	2.22581	2.43366	2.44036	2.27551	2.16069	2.06947	0.162901
153	chr1	14772701	14794800	gain	NM_001199313	LAMB4	14725779	14777512	51734	4812	9.30143	2.01654	2.05585	2.01713	2.08294	2.09126	2.01975	1.99082	2.12697	1.91095	1.97459	1.99443	2.08271	0.0602263
153	chr1	14772701	14794800	gain	NM_001199403	ERGIC2	14777556	14800582	23027	17245	74.8903	2.34068	2.17285	2.08991	2.09063	2.07324	2.14497	2.05343	2.20093	2.24549	2.06903	2.17031	2.06116	0.0880067
154	chr1	14845401	14848600	loss	NM_001287193	LRRK2	14807471	14871559	64089	3200	4.99306	2.25678	2.16842	2.28766	2.16525	2.17602	2.2981	2.17422	2.25605	2.18476	2.29579	2.08458	2.08821	0.0752195
161	chr1	15096901	15112900	gain	NM_001199395	ABCD2	15080341	15122184	41844	16000	38.2373	2.26961	2.34817	2.23373	2.28	2.26819	2.33004	2.33047	2.34059	2.2288	2.30629	2.16805	2.0683	0.0817326
164	chr1	15334401	15337800	gain	NM_001199460	CPNE8	15305958	15400612	94655	3400	3.59199	2.07202	2.05143	2.17355	2.08089	2.17277	2.06076	2.14919	2.02422	2.09828	2.14748	2.04022	2.07439	0.0523544
165	chr1	15382001	15391000	gain	NM_001199460	CPNE8	15305958	15400612	94655	9000	9.50821	2.07202	2.05143	2.17355	2.08089	2.17277	2.06076	2.14919	2.02422	2.09828	2.14748	2.04022	2.07439	0.0523544
166	chr1	15525501	15529200	loss	NM_001031351	TRMU	15520698	15532339	11642	3700	31.7815	2.16814	1.74043	1.98666	1.98791	1.85024	2.04262	1.89949	1.94272	1.80339	1.86087	1.84274	1.9104	0.115549
172	chr1	16000701	16007000	gain	NM_001031490	TBC1D22A	15997492	16152673	155182	6300	4.05975	2.25768	1.97691	2.09828	2.02102	2.02488	2.11868	2.25786	2.12637	2.09976	2.07959	2.07523	2.05735	0.0856567
200	chr1	18590401	18598900	loss	NM_001199482	BRD1	18539752	18593158	53407	2758	5.16412	2.38604	1.93729	1.98843	1.97974	1.82103	1.9002	2.09502	2.14098	2.11769	1.99001	2.10829	2.08079	0.145166
202	chr1	18624401	18631100	gain	NM_001199541	ZBED4	18627244	18631694	4451	3857	86.6547	2.66675	2.01768	2.16481	2.48112	2.21865	2.40978	2.18998	2.39504	2.37786	2.27149	2.30673	2.12122	0.176826
203	chr1	18642401	18656500	gain	NM_001039270	ALG12	18641964	18657301	15338	14100	91.9285	2.72671	2.06575	2.20008	2.12643	2.04133	2.27247	2.30636	2.11325	2.30947	2.2018	2.20729	2.05162	0.185877
204	chr1	18656501	18665000	loss	NM_001039270	ALG12	18641964	18657301	15338	801	5.22232	2.72671	2.06575	2.20008	2.12643	2.04133	2.27247	2.30636	2.11325	2.30947	2.2018	2.20729	2.05162	0.185877
204	chr1	18656501	18665000	loss	NM_001199497	CRELD2	18657758	18668817	11060	7243	65.4882	1.99394	1.97228	1.74978	1.86027	1.7995	2.08014	2.0798	1.64763	1.8325	1.89093	1.81705	1.7617	0.134559
212	chr1	20014301	20025700	gain	NM_001030732	TRABD	20004478	20036801	32324	11400	35.2679	2.13175	2.23121	2.11056	2.14647	2.09917	2.29123	2.06825	2.19219	2.14213	2.16491	2.10413	1.96116	0.0828403
214	chr1	20202201	20204200	loss	NM_001006227	MAPK11	20186453	20216867	30415	2000	6.5757	2.13532	1.98606	1.97307	2.06701	1.92904	2.01041	2.03661	1.97655	1.95276	1.96111	2.05086	1.90477	0.0647599
216	chr1	20644001	20646400	loss	NM_001199499	ZNF800	20644895	20659016	14122	1506	10.6642	2.03555	1.93411	1.85392	1.83072	1.84025	1.83188	2.02065	1.99645	1.86569	1.82763	1.96857	1.82639	0.0825615
229	chr1	21511101	21516800	loss	NM_206992	POT1	21514148	21575724	61577	2653	4.30843	2.22548	2.04873	2.17584	2.08359	2.05568	2.129	2.16841	2.08511	2.07344	2.1609	2.08369	2.04507	0.058993
232	chr1	22121001	22136500	gain	NM_001252611	ATP6AP1	22114136	22168143	54008	15500	28.6995	2.3613	2.10689	2.11932	2.05403	2.13022	2.19216	2.19784	2.28541	2.22067	2.13708	2.16031	2.08554	0.0871952
236	chr1	22738201	22739500	loss	NM_001199312	PTPRZ1	22672268	22805802	133535	1300	0.973528	2.05505	2.0414	2.10099	2.05967	1.99272	2.18169	2.17407	1.98898	2.07641	2.09244	2.04576	2.02746	0.0609703
237	chr1	22773401	22776300	loss	NM_001199312	PTPRZ1	22672268	22805802	133535	2900	2.17172	2.05505	2.0414	2.10099	2.05967	1.99272	2.18169	2.17407	1.98898	2.07641	2.09244	2.04576	2.02746	0.0609703
238	chr1	22804801	22806500	loss	NM_001199312	PTPRZ1	22672268	22805802	133535	1002	0.750365	2.05505	2.0414	2.10099	2.05967	1.99272	2.18169	2.17407	1.98898	2.07641	2.09244	2.04576	2.02746	0.0609703
241	chr1	23280201	23284300	loss	NM_001007849	TSPAN12	23238309	23283097	44789	2897	6.46811	2.18706	2.0367	2.25814	2.12708	2.04522	2.18681	2.19839	2.29729	2.11003	2.10276	2.09127	2.04188	0.0856101
242	chr1	23432301	23438400	loss	NM_204279	KCND2	23291121	23554872	263752	6100	2.31278	2.12117	1.96743	2.15587	2.06615	2.08617	2.11958	2.21069	2.07863	2.18659	2.11505	2.05599	2.04444	0.0662756
243	chr1	23454101	23456900	gain	NM_204279	KCND2	23291121	23554872	263752	2800	1.0616	2.12117	1.96743	2.15587	2.06615	2.08617	2.11958	2.21069	2.07863	2.18659	2.11505	2.05599	2.04444	0.0662756
250	chr1	24068401	24085300	gain	NM_001287187	ANKRD26	24064661	24112807	48147	16900	35.1008	2.25124	1.9747	2.13236	2.11917	1.97426	2.12787	2.13676	2.15729	2.06622	2.04361	2.12685	2.08663	0.0777109
251	chr1	24087101	24089300	loss	NM_001287187	ANKRD26	24064661	24112807	48147	2200	4.56934	2.25124	1.9747	2.13236	2.11917	1.97426	2.12787	2.13676	2.15729	2.06622	2.04361	2.12685	2.08663	0.0777109
253	chr1	24729401	24731000	loss	NM_001105672	ST7	24602262	24730292	128031	892	0.696706	1.33265	1.35759	1.37415	1.37295	1.32464	1.39484	1.38136	1.36811	1.35328	1.37172	1.30804	1.36437	0.0252033
254	chr1	25008601	25020600	loss	NM_001105664	CAV1	24999077	25013429	14353	4829	33.6445	1.82413	2.1872	2.07636	1.91681	2.13445	2.07195	1.91321	2.0869	1.87402	1.99543	2.03024	1.97119	0.110429
255	chr1	25021401	25027100	gain	NM_001007086	CAV2	25020718	25028572	7855	5700	72.5652	2.12509	2.26066	2.30026	2.44813	2.45644	2.28005	2.13887	2.21124	2.27673	2.22527	2.22355	2.09077	0.113672
256	chr1	25133701	25139600	gain	NM_204623	TES	25114970	25139826	24857	5900	23.7358	2.13528	2.20469	2.28196	2.41407	2.30802	2.39454	2.46052	2.35033	2.29511	2.38049	2.09961	2.15335	0.118237
268	chr1	26728401	26738300	gain	NM_001030734	C1H7ORF60	26706360	26740244	33885	9900	29.2165	2.34746	2.15811	2.20757	2.16696	2.01091	2.14032	2.19511	2.15108	2.21773	2.0874	2.08366	1.98122	0.0978395
269	chr1	26848201	26865000	gain	NM_001001468	IFRD1	26854960	26865547	10588	10041	94.8338	2.60177	2.18085	2.04798	2.11507	2.11926	2.04354	2.00287	2.23249	2.16575	2.30573	2.10949	1.86713	0.181798
271	chr1	26949801	26962800	both	NM_001195469	ZNF277	26906306	26960029	53724	10229	19.0399	2.22775	2.08644	2.11907	2.20175	2.17271	2.25789	2.21167	2.22451	2.08482	2.17015	2.06083	2.05568	0.0715321
275	chr1	27509601	27518300	loss	NM_001277356	IMMP2L	27225098	27674088	448991	8700	1.93768	2.10287	1.89542	2.1388	2.0256	2.03421	2.06487	2.19005	1.98764	2.17643	2.04465	2.05998	2.10812	0.0821742
275	chr1	27509601	27518300	loss	NM_001277357	IMMP2L	27225175	27674088	448914	8700	1.93801	2.10322	1.89575	2.13905	2.02593	2.03456	2.06523	2.19043	1.98798	2.17679	2.04495	2.06026	2.10827	0.0821708
276	chr1	27550201	27556700	loss	NM_001277356	IMMP2L	27225098	27674088	448991	6500	1.44769	2.10287	1.89542	2.1388	2.0256	2.03421	2.06487	2.19005	1.98764	2.17643	2.04465	2.05998	2.10812	0.0821742
276	chr1	27550201	27556700	loss	NM_001277357	IMMP2L	27225175	27674088	448914	6500	1.44794	2.10322	1.89575	2.13905	2.02593	2.03456	2.06523	2.19043	1.98798	2.17679	2.04495	2.06026	2.10827	0.0821708
277	chr1	27566301	27569800	loss	NM_001277356	IMMP2L	27225098	27674088	448991	3500	0.779526	2.10287	1.89542	2.1388	2.0256	2.03421	2.06487	2.19005	1.98764	2.17643	2.04465	2.05998	2.10812	0.0821742
277	chr1	27566301	27569800	loss	NM_001277357	IMMP2L	27225175	27674088	448914	3500	0.779659	2.10322	1.89575	2.13905	2.02593	2.03456	2.06523	2.19043	1.98798	2.17679	2.04495	2.06026	2.10827	0.0821708
283	chr1	28378701	28391800	gain	NM_001030735	DNAJB9	28383984	28392479	8496	7817	92.008	2.59631	1.78309	2.01733	2.14371	1.95264	2.08918	2.1391	2.15646	2.33855	2.0444	2.01477	2.10522	0.201498
284	chr1	28392601	28522100	gain	NM_001006230	THAP5	28392695	28399117	6423	6423	100	2.70141	1.83379	2.16251	2.17653	1.88747	2.30171	2.0585	2.33102	2.60536	2.05606	2.38712	2.26755	0.260411
284	chr1	28392601	28522100	gain	NM_001031479	AVPR2	28452194	28454389	2196	2196	100	2.66115	2.1185	2.02005	2.14968	2.60962	2.52991	2.42247	2.54096	2.17364	2.01996	1.99227	2.05253	0.257343
284	chr1	28392601	28522100	gain	NM_001130737	PNPLA8	28473543	28506722	33180	33180	100	2.69874	2.14432	2.16199	2.14043	2.05915	2.30019	2.19992	2.40697	2.2866	2.27069	2.18179	2.06608	0.175305
285	chr1	28598401	28608600	gain	NM_205266	NRCAM	28602240	28664742	62503	6361	10.1771	2.22471	2.07197	2.272	2.18533	2.1648	2.18725	2.30935	2.09309	2.27966	2.25339	2.07322	2.10758	0.0844076
286	chr1	28647601	28653200	gain	NM_205266	NRCAM	28602240	28664742	62503	5600	8.95957	2.22471	2.07197	2.272	2.18533	2.1648	2.18725	2.30935	2.09309	2.27966	2.25339	2.07322	2.10758	0.0844076
290	chr1	29399801	29479800	gain	NM_001030736	GXYLT1	29410642	29441660	31019	31019	100	2.58188	2.13544	2.18896	2.19339	2.14829	2.24096	2.29631	2.30221	2.1737	2.28121	2.20107	2.04579	0.132351
290	chr1	29399801	29479800	gain	NM_001007850	YAF2	29454819	29481796	26978	24982	92.6014	2.57	2.02267	2.03941	2.1674	2.05746	2.21709	2.21261	2.33841	2.15831	2.0817	2.09054	1.98146	0.163134
291	chr1	29569501	29577200	gain	NM_001030737	PPHLN1	29523988	29592294	68307	7700	11.2726	2.42999	2.15997	2.18332	2.1298	2.01199	2.15899	2.20134	2.20711	2.22754	2.12687	2.10593	2.11448	0.0996677
296	chr1	30397601	30400800	gain	NM_001030740	NELL2	30284947	30405512	120566	3200	2.65415	2.08378	2.06422	2.18772	2.21047	2.17089	2.18072	2.21657	2.16394	2.16292	2.23279	2.1003	2.0912	0.0567447
298	chr1	30499501	30504500	loss	NM_001276354	DBX2	30482684	30502888	20205	3388	16.7681	2.01825	2.03375	1.99458	1.94539	2.09912	2.02919	1.96154	2.11572	1.98132	2.03904	2.07481	2.01392	0.0521005
302	chr1	30816401	30847900	gain	NM_001195570	SCAF11	30806660	30837662	31003	21262	68.5805	2.48128	2.22329	2.09068	2.12424	1.88011	2.19973	2.20554	2.16691	2.32159	2.2587	2.17655	2.12895	0.142364
305	chr1	31362701	31406100	gain	NM_001006231	RPAP3	31369390	31384319	14930	14930	100	2.77055	2.08432	2.18185	2.04814	1.99125	2.30646	2.46951	2.16963	2.39116	2.21889	2.07266	2.16467	0.218839
305	chr1	31362701	31406100	gain	NM_001199554	XRCC6BP1	31384487	31391667	7181	7181	100	2.70094	1.80835	1.95145	2.18675	2.04558	2.50645	2.35445	2.17507	2.22807	2.49047	2.09091	2.22123	0.251404
314	chr1	32078901	32094500	loss	NM_001199604	SLC16A7	32050440	32079281	28842	381	1.32099	2.19479	1.92864	2.27831	2.06727	2.18175	2.18737	2.28238	2.15588	2.27726	2.17052	2.05046	2.15973	0.104182
321	chr1	32866801	32875500	gain	NM_204840	USP15	32863895	32927668	63774	8700	13.6419	2.6123	2.04935	2.15801	2.07493	1.92817	2.18978	2.27296	2.28185	2.20943	2.15216	2.20014	2.11735	0.166065
321	chr1	32866801	32875500	gain	NM_212537	USP15	32863895	32927668	63774	8700	13.6419	2.6123	2.04935	2.15801	2.07493	1.92817	2.18978	2.27296	2.28185	2.20943	2.15216	2.20014	2.11735	0.166065
322	chr1	32877901	32882700	gain	NM_204840	USP15	32863895	32927668	63774	4800	7.52658	2.6123	2.04935	2.15801	2.07493	1.92817	2.18978	2.27296	2.28185	2.20943	2.15216	2.20014	2.11735	0.166065
322	chr1	32877901	32882700	gain	NM_212537	USP15	32863895	32927668	63774	4800	7.52658	2.6123	2.04935	2.15801	2.07493	1.92817	2.18978	2.27296	2.28185	2.20943	2.15216	2.20014	2.11735	0.166065
325	chr1	33355901	33368400	gain	NM_001199557	TMEM5	33355625	33367245	11621	11345	97.625	2.7023	2.244	2.16613	2.14572	2.11871	2.38322	2.08846	2.13889	2.13436	2.31524	2.09241	2.04403	0.182326
327	chr1	33726901	33753200	gain	NM_001199559	GNS	33732561	33753110	20550	20550	100	2.65635	2.42465	2.36299	2.47885	2.4366	2.42822	2.28735	2.57375	2.54839	2.47072	2.0671	1.97967	0.198366
338	chr1	35177301	35228100	gain	NM_001007852	RAP1B	35173230	35206544	33315	29244	87.7803	2.38608	2.34344	2.21193	2.21484	2.20736	2.29661	2.16123	2.17362	2.31581	2.30495	2.05093	2.05464	0.107161
338	chr1	35177301	35228100	gain	NM_001282159	NUP107	35208256	35233600	25345	19845	78.2995	2.44372	2.23365	2.1864	2.21183	2.11775	2.28446	2.22552	2.1555	2.25631	2.10764	2.16137	2.04515	0.102019
339	chr1	35265801	35277100	gain	NM_001199384	MDM2	35255810	35267006	11197	1206	10.7707	2.28334	2.16234	1.94572	1.84957	1.86458	2.07734	2.2154	2.00604	1.97811	1.97274	2.25144	2.14216	0.147985
339	chr1	35265801	35277100	gain	NM_001199625	CPM	35273186	35304744	31559	3915	12.4053	2.26025	2.17256	2.36623	2.3132	2.17993	2.34166	2.27237	2.51631	2.27324	2.20962	2.17178	2.12076	0.108739
340	chr1	35284201	35301700	gain	NM_001199625	CPM	35273186	35304744	31559	17500	55.4517	2.26025	2.17256	2.36623	2.3132	2.17993	2.34166	2.27237	2.51631	2.27324	2.20962	2.17178	2.12076	0.108739
344	chr1	35776301	35783300	loss	NM_001199630	KCNMB4	35778484	35789450	10967	4817	43.9227	1.74896	1.80262	1.83898	1.91592	2.0443	2.12062	1.99079	2.16573	1.86759	2.23167	2.06298	1.93247	0.151465
346	chr1	36415301	36461700	gain	NM_001012809	TBC1D15	36415493	36442556	27064	27064	100	2.62529	2.31055	2.30583	2.21301	2.14291	2.35559	2.38462	2.39994	2.35363	2.30319	2.29432	2.1406	0.128764
346	chr1	36415301	36461700	gain	NM_001001301	TPH2	36453708	36507999	54292	7993	14.7222	2.31655	2.13944	2.22689	2.21495	2.09039	2.27091	2.21611	2.30783	2.18385	2.22644	2.1106	2.10141	0.0773406
355	chr1	37731101	37746300	gain	NM_001030743	GLIPR1L	37725076	37732707	7632	1607	21.0561	2.00707	1.79715	2.08242	2.08423	2.15007	2.15364	2.16634	2.31109	1.93592	2.12951	2.03748	2.22441	0.135251
355	chr1	37731101	37746300	gain	NM_001030744	KRR1	37736693	37742158	5466	5466	100	2.68645	2.4432	2.09834	1.9607	2.29412	2.49901	2.23372	2.4511	2.25391	2.05544	2.21396	2.18422	0.206925
359	chr1	38776801	38781100	loss	NM_001159347	NAV3	38593741	38853232	259492	4300	1.65708	2.08865	2.01825	2.1924	2.11551	2.07959	2.14743	2.20245	2.11435	2.18088	2.17047	2.036	2.02671	0.065677
360	chr1	38852401	38858000	gain	NM_001159347	NAV3	38593741	38853232	259492	832	0.320626	2.08865	2.01825	2.1924	2.11551	2.07959	2.14743	2.20245	2.11435	2.18088	2.17047	2.036	2.02671	0.065677
361	chr1	39274101	39283000	gain	NM_205171	SYT1	39159693	39381655	221963	8900	4.00968	2.15142	2.05649	2.23034	2.20916	2.16129	2.2005	2.23263	2.16016	2.20284	2.22947	2.07926	2.06515	0.0653376
362	chr1	39284301	39287600	loss	NM_205171	SYT1	39159693	39381655	221963	3300	1.48673	2.15142	2.05649	2.23034	2.20916	2.16129	2.2005	2.23263	2.16016	2.20284	2.22947	2.07926	2.06515	0.0653376
363	chr1	39590501	39612200	gain	NM_205123	PPP1R12A	39491093	39614787	123695	21700	17.5432	2.59668	2.16564	2.17318	2.21799	2.09089	2.24514	2.20493	2.37702	2.28242	2.23342	2.17674	2.07134	0.139509
365	chr1	39922901	39938000	loss	NM_001030746	MYF6	39927239	39928716	1478	1478	100	1.01436	0.762493	1.1541	1.20845	1.23307	1.37772	1.33955	0.758427	0.982089	1.09678	1.29198	1.33391	0.213186
365	chr1	39922901	39938000	loss	NM_001030363	MYF5	39931917	39933131	1215	1215	100	0.873197	1.07232	1.38086	1.29508	1.13552	1.37291	1.37985	1.68619	1.05102	1.22656	1.60362	1.97507	0.30551
389	chr1	42900501	42903000	loss	NM_205130	KITLG	42864376	42915866	51491	2500	4.85522	2.02895	1.93578	2.14477	2.09188	2.11401	2.08594	2.15365	2.17917	2.20997	2.14917	2.05191	2.04818	0.0757581
389	chr1	42900501	42903000	loss	NM_001105315	KITLG	42865625	42915757	50133	2500	4.98674	2.01132	1.92859	2.14027	2.06715	2.09656	2.07627	2.14307	2.17036	2.19141	2.13207	2.05233	2.04339	0.0740898
393	chr1	43255601	43330400	gain	NM_001168002	ATP2B1	43275195	43305815	30621	30621	100	2.51598	2.21265	2.19394	2.17164	2.17366	2.33732	2.31884	2.41266	2.26393	2.28654	2.18772	2.06985	0.121427
404	chr1	43839901	43847200	gain	NM_204176	KERA	43843143	43851618	8476	4058	47.8764	2.37471	2.14476	2.7287	2.38831	2.34448	2.26968	2.37558	2.18416	2.69341	2.45624	2.20007	2.17987	0.190993
405	chr1	43930501	43934200	loss	NM_001030747	DCN	43893780	43932411	38632	1911	4.94668	2.14411	1.93152	2.01795	2.01374	2.04337	2.00071	2.10523	2.02341	2.08864	2.13838	2.06803	2.06217	0.0611471
407	chr1	44254501	44277400	gain	NM_205350	BTG1	44271369	44273899	2531	2531	100	2.6157	1.62647	2.44288	2.09595	2.00137	1.92227	1.96687	2.54718	2.45506	2.23993	2.33679	2.06047	0.296525
410	chr1	44764201	44775700	both	NM_204540	SOCS2	44764280	44765955	1676	1676	100	1.63404	1.78525	3.03921	6.37327	1.96334	1.62533	1.36596	1.3293	3.59613	2.36533	1.54866	1.6521	1.44159
410	chr1	44764201	44775700	both	NM_001030748	CRADD	44775335	44851155	75821	366	0.482716	2.09569	2.26004	1.99854	2.03572	2.05273	2.09079	2.01858	2.00712	2.11752	2.05152	2.05789	1.97404	0.0749599
411	chr1	44788201	44795800	gain	NM_001030748	CRADD	44775335	44851155	75821	7600	10.0236	2.09569	2.26004	1.99854	2.03572	2.05273	2.09079	2.01858	2.00712	2.11752	2.05152	2.05789	1.97404	0.0749599
412	chr1	44835101	44842000	gain	NM_001030748	CRADD	44775335	44851155	75821	6900	9.10038	2.09569	2.26004	1.99854	2.03572	2.05273	2.09079	2.01858	2.00712	2.11752	2.05152	2.05789	1.97404	0.0749599
417	chr1	45414701	45430600	gain	NM_001006233	METAP2	45406753	45421535	14783	6835	46.2355	2.51259	2.38956	2.07981	2.1677	2.14635	2.12625	2.21459	2.26358	2.2627	2.18485	2.01407	1.97451	0.151041
418	chr1	45567901	45580000	gain	NM_001006234	LTA4H	45566260	45580903	14644	12100	82.6277	2.61285	2.82227	2.18935	2.35446	2.23688	2.37184	2.19507	2.29942	2.08308	2.12826	2.06828	2.01748	0.235875
420	chr1	45878201	45886300	loss	NM_001030750	NEDD1	45882937	45906541	23605	3364	14.2512	2.20069	1.9766	2.01127	1.98591	2.17648	2.26122	2.27087	2.05221	2.1712	2.16636	2.16388	2.08317	0.102198
425	chr1	46590301	46600500	gain	NM_001252062	ANKS1B	46575323	46987655	412333	10200	2.47373	2.15625	2.01728	2.21123	2.15118	2.13004	2.18318	2.25174	2.15928	2.21331	2.19301	2.10997	2.07257	0.0650846
426	chr1	46940301	46943600	gain	NM_001252062	ANKS1B	46575323	46987655	412333	3300	0.800324	2.15625	2.01728	2.21123	2.15118	2.13004	2.18318	2.25174	2.15928	2.21331	2.19301	2.10997	2.07257	0.0650846
427	chr1	46950701	46956600	gain	NM_001252062	ANKS1B	46575323	46987655	412333	5900	1.43088	2.15625	2.01728	2.21123	2.15118	2.13004	2.18318	2.25174	2.15928	2.21331	2.19301	2.10997	2.07257	0.0650846
432	chr1	47635001	47707900	gain	NM_001012811	CNOT4	47632992	47703136	70145	68136	97.1359	2.55464	2.36254	2.13179	2.2367	2.15414	2.30197	2.3365	2.38256	2.26056	2.20102	2.17138	2.00941	0.142144
434	chr1	47764401	47805800	gain	NM_001030752	WDR91	47762314	47777317	15004	12917	86.0904	2.28126	2.38231	2.17165	2.24399	2.28517	2.41027	2.22928	2.31267	2.13996	2.32579	2.08457	1.97138	0.12671
435	chr1	47921101	47937300	loss	NM_001079720	HIST1H2B7	47928726	47929106	381	381	100	1.94516	2.44167	2.68047	2.80982	2.06616	2.74366	1.91659	2.5295	1.92511	1.8003	2.08929	2.39689	0.361869
435	chr1	47921101	47937300	loss	NM_001281485	HIST1H46L2	47932416	47932851	436	436	100	0.730891	0.99158	1.29621	1.16893	1.69122	1.26348	1.42153	1.27063	1.34037	1.82188	1.36187	1.85119	0.324298
435	chr1	47921101	47937300	loss	NM_001281485	HIST1H46L2	47936056	47936491	436	436	100	1.53902	0.577818	1.17519	1.07426	1.20786	0.398183	0.828147	1.05782	1.49281	0.810198	1.22818	1.19242	0.341522
447	chr1	48916901	48976800	both	NM_001277750	UBN2	48916712	48964633	47922	47733	99.6056	2.74614	2.14372	2.15559	2.24589	2.08257	2.25971	2.39836	2.20374	2.40897	2.08898	2.07859	2.0309	0.201177
448	chr1	48976801	48978800	loss	NM_001030755	LUC7L2	48977566	49008824	31259	1235	3.95086	2.60006	2.25038	2.0746	2.14265	2.19086	2.22657	2.21623	2.29019	2.21492	2.17134	2.12091	1.98838	0.148397
449	chr1	48978801	49010600	gain	NM_001030755	LUC7L2	48977566	49008824	31259	30024	96.0491	2.60006	2.25038	2.0746	2.14265	2.19086	2.22657	2.21623	2.29019	2.21492	2.17134	2.12091	1.98838	0.148397
454	chr1	49374301	49443200	gain	NM_204927	XRCC6	49415699	49428548	12850	12850	100	2.40438	2.51544	1.93345	1.94986	1.92834	2.12902	2.01527	2.19104	2.19676	1.91789	2.22448	2.00505	0.196474
456	chr1	49494601	49504400	loss	NM_001012534	TOB2	49497083	49503887	6805	6805	100	1.75691	1.37325	1.48593	1.47866	1.42464	1.50847	1.36537	1.39544	1.60345	1.31818	1.86866	1.76603	0.180417
457	chr1	49512601	49530800	gain	NM_205382	TEF	49521438	49536178	14741	9363	63.5167	2.0815	2.03799	1.8924	1.84015	1.87598	1.78075	1.72028	1.80551	2.12501	1.74061	2.01745	1.88235	0.135442
458	chr1	49724901	49727700	loss	NM_001199250	RBX1	49718304	49729337	11034	2800	25.3761	2.255	2.02843	1.89424	2.10824	1.94406	2.17537	2.00756	2.04973	2.08379	1.88444	2.1447	1.91237	0.118437
459	chr1	49769501	49776600	gain	NM_001030757	ST13	49763852	49783643	19792	7100	35.8731	2.56196	2.28569	2.09379	2.21356	2.10759	2.31562	2.17433	2.31743	2.17449	2.13234	2.18054	2.07693	0.135633
462	chr1	49964001	49965600	loss	NM_205529	ADSL	49948588	49964180	15593	180	1.15436	2.44672	2.03119	2.07152	2.06966	2.1059	1.97548	1.89644	2.27324	2.15047	1.97901	2.2494	2.10942	0.151109
465	chr1	50458201	50460000	loss	NM_204880	ATF4	50456691	50459626	2936	1426	48.5695	1.72268	1.72365	1.08606	1.22813	1.60298	1.5189	1.45005	1.48434	1.45344	1.29076	1.90603	1.45851	0.227763
466	chr1	50545601	50572100	gain	NM_001006241	RPL3	50548764	50554570	5807	5807	100	2.32651	2.74921	2.18926	2.44772	2.34964	2.22795	2.03635	2.21816	2.11692	1.87137	1.94357	2.02035	0.241501
467	chr1	50594201	50597100	loss	NM_204270	PDGFB	50582855	50594434	11580	234	2.02073	1.72119	2.0479	1.83987	1.89872	1.80397	1.6078	1.50629	1.81545	1.68903	1.57115	1.91065	1.84628	0.157192
472	chr1	50756401	50773900	gain	NM_001012996	KDELR3	50753990	50759101	5112	2701	52.8365	2.11714	1.98937	1.74642	1.71044	1.76344	1.48742	1.65981	2.20331	1.87786	1.75642	1.79762	1.68466	0.201545
473	chr1	50804201	50807200	loss	NM_204377	CSNK1E	50784795	50805161	20367	961	4.71842	1.86186	2.27271	1.65656	1.74798	1.87585	1.84241	1.79082	1.77971	1.67733	1.66506	2.092	1.8633	0.180433
473	chr1	50804201	50807200	loss	NM_001030759	TMEM184B	50807039	50832456	25418	162	0.637344	2.2922	2.49347	1.99487	2.06008	2.11754	2.08705	1.92481	2.16432	2.11766	1.92353	2.11245	1.98337	0.160821
474	chr1	50818401	50831400	gain	NM_001030759	TMEM184B	50807039	50832456	25418	13000	51.1449	2.2922	2.49347	1.99487	2.06008	2.11754	2.08705	1.92481	2.16432	2.11766	1.92353	2.11245	1.98337	0.160821
475	chr1	50834401	50836700	loss	NM_204757	MAFF	50832960	50835917	2958	1517	51.2847	1.6106	1.34166	1.55414	1.00599	1.03553	1.15467	1.02492	1.39769	1.45682	1.10951	1.11623	1.081	0.218668
475	chr1	50834401	50836700	loss	NM_001130738	PLA2G6	50836439	50854357	17919	262	1.46214	2.03369	2.41469	1.95734	1.9534	2.10703	2.09594	1.99152	2.1891	2.09533	1.94595	1.97014	2.03873	0.133349
477	chr1	50954601	50966300	gain	NM_001012535	EIF3L	50953762	50963376	9615	8776	91.2741	2.31907	3.00507	2.06047	2.28505	2.37142	2.11525	2.04899	2.17003	2.09751	1.91479	2.04708	2.14685	0.280357
478	chr1	50976001	50986300	gain	NM_001130585	GALR3	50979163	50980997	1835	1835	100	2.48807	2.24837	2.39717	2.64005	2.32746	1.92836	1.98874	2.13013	2.07672	2.21925	2.33523	1.85896	0.234097
478	chr1	50976001	50986300	gain	NM_001044681	LOC693258	50983576	50984295	720	720	100	2.84942	4.1793	2.46689	3.42636	3.96545	3.502	2.36291	2.30149	2.64357	3.09765	2.33201	2.29141	0.675144
486	chr1	51397101	51422400	gain	NM_001039272	NCF4	51420152	51430291	10140	2249	22.1795	2.52872	2.15425	2.05632	2.21506	2.30952	2.23941	2.43301	2.16758	2.09327	2.24974	2.00294	1.96474	0.167316
487	chr1	51450401	51461400	loss	NM_001159315	PVALB	51455143	51463203	8061	6258	77.633	1.85509	1.84054	1.80058	1.68051	1.73623	1.8129	1.74484	1.73504	1.79596	1.77021	1.80411	1.82883	0.051372
490	chr1	51600001	51659500	gain	NM_205477	MYH9	51598550	51666512	67963	59500	87.5476	2.4217	2.54544	2.18811	2.19163	2.28321	2.27985	2.2649	2.31491	2.17431	2.22598	2.19823	2.13662	0.116017
493	chr1	51978901	51982700	gain	NM_205144	TOM1	51962485	51983162	20678	3800	18.377	2.20129	2.60714	2.1218	2.31977	2.15932	2.14905	1.99381	2.28538	2.19735	2.31418	2.02099	2.14958	0.161447
499	chr1	53087801	53092300	loss	NM_205487	TIMP3	53058588	53091052	32465	3252	10.0169	1.16327	1.23832	1.09661	1.21233	1.26706	1.09241	1.08738	1.20736	1.20161	1.16058	1.13689	1.16754	0.0585721
500	chr1	53197401	53204500	gain	NM_001012537	FBXO7	53191324	53204934	13611	7100	52.1637	2.53831	2.49101	2.26286	2.24856	2.15186	2.15668	2.10336	2.33226	2.19802	2.40546	2.19088	2.12006	0.145203
501	chr1	53308901	53316100	gain	NM_001030761	PWP1	53306965	53321328	14364	7200	50.1253	2.17649	2.25813	2.1521	2.00073	2.08175	2.43554	2.1284	2.07158	1.96015	2.15331	1.91964	2.09255	0.137683
506	chr1	53822001	53849400	gain	NM_001001897	TCP11L2	53846142	53857447	11306	3259	28.8254	3.01123	2.35546	2.19988	2.42074	2.21287	2.46656	2.52758	2.39933	2.52651	2.37589	2.16907	2.22606	0.227889
507	chr1	54715501	54789900	gain	NM_001030762	TXNRD1	54742736	54768918	26183	26183	100	2.65813	2.45161	2.21089	2.28126	2.2323	2.27499	2.35132	2.41212	2.29561	2.23649	2.21768	2.08816	0.146049
509	chr1	54864801	54878500	gain	NM_001135572	C1H12ORF73	54864147	54865427	1281	627	48.9461	2.44182	1.82564	1.3529	2.00843	1.90199	1.64859	1.96311	1.9257	2.12752	2.19412	2.17624	1.9104	0.278728
509	chr1	54864801	54878500	gain	NM_204289	HSP90B1	54869423	54879269	9847	9078	92.1905	2.86186	2.61517	2.22912	2.48013	2.36262	2.59152	2.3779	2.48139	2.34419	2.51573	2.1582	2.12521	0.209133
525	chr1	57181901	57187600	loss	NM_001195276	TMEM178B	57186309	57397218	210910	1292	0.612584	2.00491	2.2031	2.10111	2.15389	2.13243	2.11224	2.06067	2.16672	2.01167	2.12369	2.05224	2.07726	0.0610056
526	chr1	57322401	57332400	gain	NM_001195276	TMEM178B	57186309	57397218	210910	10000	4.74136	2.00491	2.2031	2.10111	2.15389	2.13243	2.11224	2.06067	2.16672	2.01167	2.12369	2.05224	2.07726	0.0610056
532	chr1	57859301	57863200	loss	NM_001276362	PTN	57819396	57889375	69980	3900	5.57302	2.0178	1.94822	2.11265	2.03194	2.03153	2.11515	2.13199	2.08037	2.05154	2.14535	2.02053	1.98652	0.0613622
536	chr1	58342601	58364800	gain	NM_204886	MTPN	58357027	58394606	37580	7774	20.6865	2.63289	2.22046	2.31504	2.18665	2.2711	2.33632	2.27195	2.39287	2.36788	2.29104	2.19061	2.17726	0.125502
539	chr1	59055901	59116900	gain	NM_001079722	DNM1L	59065371	59100295	34925	34925	100	2.76492	2.16071	2.23559	2.10194	2.12323	2.26041	2.23169	2.24802	2.36946	2.26617	2.15443	2.07905	0.182072
547	chr1	60101501	60118700	gain	NM_001006245	WASH1	60080916	60120121	39206	17200	43.8708	2.28059	2.24973	2.00474	2.07871	2.0789	2.01984	2.06816	2.1419	2.15139	2.13154	2.15847	2.04094	0.0859404
553	chr1	61052601	61055900	gain	NM_001037269	WNT5B	61044201	61059847	15647	3300	21.0903	1.78664	2.13919	2.00287	1.96862	1.97116	1.97756	1.79695	1.95447	2.07116	1.99066	1.99966	1.94915	0.0979166
554	chr1	61072201	61078400	gain	NM_001007854	ADIPOR2	61067944	61108337	40394	6200	15.3488	2.33173	2.56741	2.07865	2.22348	2.19728	2.30344	2.13781	2.25949	2.18213	2.1917	2.16063	2.04567	0.13651
555	chr1	61088801	61106200	gain	NM_001007854	ADIPOR2	61067944	61108337	40394	17400	43.0757	2.33173	2.56741	2.07865	2.22348	2.19728	2.30344	2.13781	2.25949	2.18213	2.1917	2.16063	2.04567	0.13651
564	chr1	61870701	61884400	gain	NM_001130739	CECR2	61872808	61917908	45101	11593	25.7045	1.9511	2.17137	1.93985	2.04183	2.12284	1.92633	1.92936	2.01272	1.97546	1.93079	1.99111	2.03452	0.0794277
565	chr1	61885801	61891500	loss	NM_001130739	CECR2	61872808	61917908	45101	5700	12.6383	1.9511	2.17137	1.93985	2.04183	2.12284	1.92633	1.92936	2.01272	1.97546	1.93079	1.99111	2.03452	0.0794277
566	chr1	61901601	61909600	gain	NM_001130739	CECR2	61872808	61917908	45101	8000	17.738	1.9511	2.17137	1.93985	2.04183	2.12284	1.92633	1.92936	2.01272	1.97546	1.93079	1.99111	2.03452	0.0794277
567	chr1	61926201	61940900	gain	NM_001006246	ATP6V1E1	61931083	61940679	9597	9597	100	2.53056	2.78463	2.47932	2.65263	2.46131	2.42974	2.28506	2.63904	2.62188	2.44118	2.09735	2.15839	0.204529
568	chr1	62243901	62251800	gain	NM_001277899	LOC418169	62247442	62256458	9017	4359	48.342	2.58166	2.56895	2.32772	2.34286	2.35085	2.33975	2.13485	2.30112	2.3762	2.37637	2.36439	2.20023	0.125989
569	chr1	62268201	62329500	gain	NM_001243590	AKR1B1L	62270797	62278944	8148	8148	100	2.62631	2.66209	2.41726	2.56203	2.35225	2.1925	2.00764	2.49487	2.24992	2.4301	2.00273	1.92467	0.251856
569	chr1	62268201	62329500	gain	NM_001278080	LOC425137	62285069	62290998	5930	5930	100	3.02166	3.69657	2.86188	1.93664	3.75395	2.6218	1.73493	3.43592	3.22237	4.87872	2.9174	2.48498	0.85076
569	chr1	62268201	62329500	gain	NM_001030768	BPGM	62299226	62318073	18848	18848	100	2.69769	2.41603	2.43066	2.45766	2.51134	2.53472	2.35551	2.60013	2.4301	2.59938	2.11865	2.13078	0.175448
570	chr1	62565401	62579000	gain	NM_204158	CALD1	62400801	62588725	187925	13600	7.23693	2.19356	2.14508	2.17084	2.1568	2.17215	2.18613	2.22432	2.16783	2.16565	2.25329	2.09268	2.09697	0.0455483
589	chr1	64358801	64363600	loss	NM_001039273	PLCZ1	64333671	64376631	42961	4800	11.1729	2.12839	1.94727	2.09366	1.9804	2.03973	2.02915	2.14133	1.98497	2.14225	2.09228	1.99601	2.04522	0.0672573
595	chr1	65408601	65418400	gain	NM_205397	IAPP	65417377	65421103	3727	1024	27.4752	2.14636	2.12472	1.98191	1.83984	2.13175	2.04004	1.94875	1.80491	1.96043	1.9811	1.98977	1.88725	0.110833
596	chr1	65475801	65477500	gain	NM_204393	RECQL	65469870	65489085	19216	1700	8.84679	2.51399	2.05405	2.13411	2.25203	2.26525	2.3137	2.31028	2.21462	2.12757	2.15921	2.0198	2.00387	0.145935
599	chr1	66142701	66144100	loss	NM_001004385	SOX5	66068224	66320260	252037	1400	0.555474	1.99956	2.06347	2.12069	2.11313	2.08802	2.14359	2.16298	2.07565	2.10256	2.12627	2.02991	2.02459	0.0505043
600	chr1	66320201	66330400	loss	NM_001004385	SOX5	66068224	66320260	252037	60	0.023806	1.99956	2.06347	2.12069	2.11313	2.08802	2.14359	2.16298	2.07565	2.10256	2.12627	2.02991	2.02459	0.0505043
604	chr1	66734101	66736300	loss	NM_205008	ST8SIA1	66735234	66851127	115894	1067	0.920669	2.08388	1.99622	2.08962	2.07811	2.11611	2.21417	2.16292	2.18353	2.12063	2.15398	2.06299	2.06404	0.060695
605	chr1	66775501	66783900	gain	NM_205008	ST8SIA1	66735234	66851127	115894	8400	7.248	2.08388	1.99622	2.08962	2.07811	2.11611	2.21417	2.16292	2.18353	2.12063	2.15398	2.06299	2.06404	0.060695
606	chr1	66801901	66807000	gain	NM_205008	ST8SIA1	66735234	66851127	115894	5100	4.40057	2.08388	1.99622	2.08962	2.07811	2.11611	2.21417	2.16292	2.18353	2.12063	2.15398	2.06299	2.06404	0.060695
607	chr1	66822601	66829400	gain	NM_205008	ST8SIA1	66735234	66851127	115894	6800	5.86743	2.08388	1.99622	2.08962	2.07811	2.11611	2.21417	2.16292	2.18353	2.12063	2.15398	2.06299	2.06404	0.060695
610	chr1	66942001	66945500	gain	NM_001030769	C3AR1	66940437	66943733	3297	1733	52.5629	2.62029	2.57199	2.7519	2.7627	2.67932	2.68514	2.31424	2.43678	2.62602	3.024	1.99381	1.99656	0.307386
613	chr1	67177801	67179300	loss	NM_204177	LDHB	67177978	67187671	9694	1323	13.6476	2.10974	2.0844	2.13553	2.2487	1.99406	2.21845	2.21378	2.36232	2.2541	2.49083	1.94849	1.88658	0.173001
624	chr1	68136501	68165700	gain	NM_001007855	FGFR1OP2	68134383	68145691	11309	9191	81.2716	2.67601	2.46135	2.38274	2.2545	2.22164	2.29283	2.19255	2.48887	2.43582	2.21126	2.08233	2.00982	0.187482
626	chr1	68266801	68269300	loss	NM_001030770	STK38L	68225821	68267173	41353	373	0.90199	2.21755	1.98543	2.11873	2.10588	2.0209	2.14108	2.02551	2.03142	2.02967	2.1082	2.1085	2.05901	0.0654785
630	chr1	68516401	68527600	gain	NM_001012539	ARFGAP3	68516164	68549653	33490	11200	33.4428	2.49779	2.3437	2.17407	2.26523	2.14596	2.34561	2.26367	2.29878	2.35124	2.19966	2.02469	2.08195	0.131596
631	chr1	68530001	68541800	gain	NM_001012539	ARFGAP3	68516164	68549653	33490	11800	35.2344	2.49779	2.3437	2.17407	2.26523	2.14596	2.34561	2.26367	2.29878	2.35124	2.19966	2.02469	2.08195	0.131596
632	chr1	68551201	68561400	gain	NM_001159511	PACSIN2	68555988	68619339	63352	5413	8.54432	2.38764	2.16687	2.0965	2.09014	2.07262	2.18617	2.03798	2.17928	2.18699	2.16577	2.13677	2.04092	0.0940825
632	chr1	68551201	68561400	gain	NM_205089	PACSIN2	68556331	68619317	62987	5070	8.04928	2.38682	2.16078	2.0955	2.09052	2.06977	2.18524	2.03701	2.17733	2.18995	2.16715	2.13878	2.04031	0.0942144
633	chr1	68671801	68731400	gain	NM_001278057	TSPO	68677124	68681363	4240	4240	100	2.52474	2.26445	1.82951	2.17806	2.02672	2.29719	2.41557	2.0278	2.29321	1.87002	2.07626	2.00514	0.214193
633	chr1	68671801	68731400	gain	NM_001012540	TTLL12	68683418	68703594	20177	20177	100	2.67539	2.23158	2.14593	2.19465	2.18908	2.42517	2.11907	2.41283	2.21511	2.33923	2.23186	2.11264	0.16362
649	chr1	70026001	70030300	gain	NM_001204389	ARHGAP8	70002408	70079769	77362	4300	5.55828	2.2349	2.25841	2.19994	2.19104	2.21792	2.24255	2.25376	2.26064	2.14032	2.28884	2.08894	2.07261	0.0695561
652	chr1	70382501	70395400	gain	NM_001012541	NUP50	70374268	70390311	16044	7811	48.6849	2.65072	2.3682	2.2111	2.3802	2.11189	2.31504	2.1785	2.38469	2.39661	2.28433	1.98218	2.05109	0.182232
655	chr1	70651701	70658800	gain	NM_204165	FBLN1	70623970	70705990	82021	7100	8.65632	2.31232	2.13457	2.32467	2.25764	2.20805	2.29965	2.31821	2.24454	2.27771	2.29616	2.12355	2.08351	0.0837572
656	chr1	70662601	70667900	gain	NM_204165	FBLN1	70623970	70705990	82021	5300	6.46176	2.31232	2.13457	2.32467	2.25764	2.20805	2.29965	2.31821	2.24454	2.27771	2.29616	2.12355	2.08351	0.0837572
662	chr1	71425101	71430600	gain	NM_001001464	PPARA	71411620	71442947	31328	5500	17.5562	2.15061	1.90471	1.98211	2.01649	1.99697	2.02839	2.10194	1.93629	1.99332	2.04635	1.939	1.91279	0.0745497
664	chr1	71543401	71559600	gain	NM_001012938	ZC3HAV1	71546343	71571593	25251	13258	52.5049	2.64207	2.45646	2.07259	2.281	2.30785	2.31254	2.27808	2.3409	2.33268	2.19227	2.05217	2.10632	0.166057
665	chr1	71571101	71576900	gain	NM_001012938	ZC3HAV1	71546343	71571593	25251	493	1.9524	2.64207	2.45646	2.07259	2.281	2.30785	2.31254	2.27808	2.3409	2.33268	2.19227	2.05217	2.10632	0.166057
666	chr1	71687601	71691200	gain	NM_001199273	ETV6	71620289	71753147	132859	3600	2.70964	2.33339	2.19696	2.04435	2.00356	2.01148	2.06265	2.06631	2.23707	2.09744	2.0512	2.08655	1.98677	0.104782
672	chr1	71985001	71988800	gain	NM_001031357	LOH12CR1	71983487	72043485	59999	3800	6.33344	2.10837	2.04766	2.06518	2.10781	2.04299	2.09198	2.07612	2.15911	2.0475	2.071	1.92644	1.88202	0.0770231
675	chr1	72137501	72147300	gain	NM_001278110	CREBL2	72137793	72147674	9882	9508	96.2153	2.42316	2.12738	2.17267	2.07003	2.07038	2.21927	2.03778	2.48985	2.47564	2.21934	2.16053	1.97034	0.173404
679	chr1	72261801	72284800	loss	NM_204256	CDKN1B	72273764	72277035	3272	3272	100	1.80592	0.937668	1.17305	1.34904	1.14426	0.797279	0.616531	1.28008	1.40773	0.90652	1.10129	1.29372	0.314807
683	chr1	72587701	72598000	loss	NM_001174106	PTHLH	72580254	72591026	10773	3326	30.8735	2.13451	1.93852	2.27963	2.11714	2.1954	2.20913	2.19638	2.09466	2.20804	2.17301	1.96281	2.02935	0.105062
683	chr1	72587701	72598000	loss	NM_205338	PTHLH	72583028	72589884	6857	2184	31.8507	2.1676	2.05149	2.40082	2.17844	2.42744	2.30914	2.36137	2.22711	2.30814	2.23795	2.0597	2.17452	0.123081
691	chr1	73339301	73346700	loss	NM_204213	CCND2	73303862	73342523	38662	3223	8.33635	2.12052	1.94622	1.98836	2.03582	2.00392	2.09951	2.03321	2.12402	1.98532	2.06324	1.98178	2.00156	0.0584122
702	chr1	74001401	74008400	loss	NM_001109762	NTF3	74007579	74077637	70059	822	1.1733	2.07854	2.1285	2.24223	2.27778	2.23104	2.31649	2.2451	2.15746	2.04649	2.32207	2.02719	2.07457	0.106525
703	chr1	74008401	74016000	gain	NM_001109762	NTF3	74007579	74077637	70059	7600	10.848	2.07854	2.1285	2.24223	2.27778	2.23104	2.31649	2.2451	2.15746	2.04649	2.32207	2.02719	2.07457	0.106525
704	chr1	74016001	74028400	loss	NM_001109762	NTF3	74007579	74077637	70059	12400	17.6994	2.07854	2.1285	2.24223	2.27778	2.23104	2.31649	2.2451	2.15746	2.04649	2.32207	2.02719	2.07457	0.106525
715	chr1	75018501	75025900	both	NM_001001337	TEAD4	74996782	75063854	67073	7400	11.0328	2.33425	2.26538	2.166	2.22769	2.16817	2.27907	2.25595	2.24096	2.20696	2.28092	2.04132	2.03866	0.0920354
715	chr1	75018501	75025900	both	NM_001001338	TEAD4	74996782	75063854	67073	7400	11.0328	2.33425	2.26538	2.166	2.22769	2.16817	2.27907	2.25595	2.24096	2.20696	2.28092	2.04132	2.03866	0.0920354
715	chr1	75018501	75025900	both	NM_001001339	TEAD4	74996782	75063854	67073	7400	11.0328	2.33425	2.26538	2.166	2.22769	2.16817	2.27907	2.25595	2.24096	2.20696	2.28092	2.04132	2.03866	0.0920354
715	chr1	75018501	75025900	both	NM_001001340	TEAD4	74996782	75063854	67073	7400	11.0328	2.33425	2.26538	2.166	2.22769	2.16817	2.27907	2.25595	2.24096	2.20696	2.28092	2.04132	2.03866	0.0920354
715	chr1	75018501	75025900	both	NM_001001341	TEAD4	74996782	75063854	67073	7400	11.0328	2.33425	2.26538	2.166	2.22769	2.16817	2.27907	2.25595	2.24096	2.20696	2.28092	2.04132	2.03866	0.0920354
715	chr1	75018501	75025900	both	NM_204771	TEAD4	74996782	75063854	67073	7400	11.0328	2.33425	2.26538	2.166	2.22769	2.16817	2.27907	2.25595	2.24096	2.20696	2.28092	2.04132	2.03866	0.0920354
716	chr1	75038001	75042500	gain	NM_001001337	TEAD4	74996782	75063854	67073	4500	6.70911	2.33425	2.26538	2.166	2.22769	2.16817	2.27907	2.25595	2.24096	2.20696	2.28092	2.04132	2.03866	0.0920354
716	chr1	75038001	75042500	gain	NM_001001338	TEAD4	74996782	75063854	67073	4500	6.70911	2.33425	2.26538	2.166	2.22769	2.16817	2.27907	2.25595	2.24096	2.20696	2.28092	2.04132	2.03866	0.0920354
716	chr1	75038001	75042500	gain	NM_001001339	TEAD4	74996782	75063854	67073	4500	6.70911	2.33425	2.26538	2.166	2.22769	2.16817	2.27907	2.25595	2.24096	2.20696	2.28092	2.04132	2.03866	0.0920354
716	chr1	75038001	75042500	gain	NM_001001340	TEAD4	74996782	75063854	67073	4500	6.70911	2.33425	2.26538	2.166	2.22769	2.16817	2.27907	2.25595	2.24096	2.20696	2.28092	2.04132	2.03866	0.0920354
716	chr1	75038001	75042500	gain	NM_001001341	TEAD4	74996782	75063854	67073	4500	6.70911	2.33425	2.26538	2.166	2.22769	2.16817	2.27907	2.25595	2.24096	2.20696	2.28092	2.04132	2.03866	0.0920354
716	chr1	75038001	75042500	gain	NM_204771	TEAD4	74996782	75063854	67073	4500	6.70911	2.33425	2.26538	2.166	2.22769	2.16817	2.27907	2.25595	2.24096	2.20696	2.28092	2.04132	2.03866	0.0920354
724	chr1	76281601	76288800	gain	NM_001030774	KPNA1	76288629	76339983	51355	172	0.334924	2.42189	2.29676	2.05315	2.17588	2.02559	2.20916	2.12475	2.2381	2.21864	2.09299	2.0325	2.08082	0.119479
725	chr1	76290901	76299700	gain	NM_001030774	KPNA1	76288629	76339983	51355	8800	17.1356	2.42189	2.29676	2.05315	2.17588	2.02559	2.20916	2.12475	2.2381	2.21864	2.09299	2.0325	2.08082	0.119479
726	chr1	76308201	76318600	gain	NM_001030774	KPNA1	76288629	76339983	51355	10400	20.2512	2.42189	2.29676	2.05315	2.17588	2.02559	2.20916	2.12475	2.2381	2.21864	2.09299	2.0325	2.08082	0.119479
727	chr1	76335101	76340800	loss	NM_001030774	KPNA1	76288629	76339983	51355	4883	9.50832	2.42189	2.29676	2.05315	2.17588	2.02559	2.20916	2.12475	2.2381	2.21864	2.09299	2.0325	2.08082	0.119479
729	chr1	76387901	76397600	gain	NM_205145	SCNN1A	76382783	76390957	8175	3057	37.3945	2.13364	2.15555	2.05946	2.15074	1.85792	2.10808	1.99498	2.23964	2.07547	2.23481	1.91719	1.85712	0.132952
729	chr1	76387901	76397600	gain	NM_001039486	VAMP1	76395821	76398676	2856	1780	62.3249	2.42786	2.45255	1.99239	2.2634	2.38323	2.73508	1.72941	2.30045	2.16119	1.76406	2.19194	2.02101	0.291993
731	chr1	76532101	76593800	gain	NM_001006251	ING4	76548291	76563040	14750	14750	100	2.46821	2.37759	1.90028	2.08808	2.12474	2.30565	2.03945	2.26739	2.10784	2.12631	2.18496	2.10899	0.156055
731	chr1	76532101	76593800	gain	NM_001079496	ZNF384	76569042	76594731	25690	24759	96.376	2.14138	2.49809	1.95112	1.96357	2.07349	2.08643	2.03207	2.07326	2.06341	1.88422	2.01179	1.98426	0.153845
732	chr1	76708101	76737900	gain	NM_001278136	CDCA3	76736134	76738277	2144	1767	82.416	1.95999	1.98758	1.39024	1.87652	2.19587	1.76098	1.88768	1.57964	1.30466	1.91018	1.75049	2.0431	0.264212
732	chr1	76708101	76737900	gain	NM_001278137	CDCA3	76736134	76738277	2144	1767	82.416	1.95999	1.98758	1.39024	1.87652	2.19587	1.76098	1.88768	1.57964	1.30466	1.91018	1.75049	2.0431	0.264212
733	chr1	76752801	76755600	loss	NM_205451	TPI1	76754054	76757054	3001	1547	51.5495	1.43152	2.2116	1.47739	1.84691	1.3758	1.50406	1.3564	1.32427	1.27834	1.65423	1.43303	1.38262	0.266917
735	chr1	76916201	76927800	gain	NM_001012818	PEX5	76914600	76924641	10042	8441	84.057	2.41647	2.31815	2.21154	2.26702	2.13884	2.21489	2.40066	2.25707	2.35587	2.366	2.12144	2.3042	0.0967902
736	chr1	76979901	76985000	gain	NM_204360	EPHA1	76976250	77009697	33448	5100	15.2475	2.12452	2.2706	2.22567	2.34695	2.28431	2.2341	2.23729	2.23063	2.25894	2.37293	2.12284	2.07118	0.089153
741	chr1	77444201	77462200	both	NM_001004387	EPHB6	77459637	77513926	54290	2564	4.72279	2.23587	2.245	2.33045	2.40412	2.29525	2.35047	2.35817	2.30191	2.17341	2.37467	2.10707	2.06935	0.107207
742	chr1	77500901	77508100	gain	NM_001004387	EPHB6	77459637	77513926	54290	7200	13.2621	2.23587	2.245	2.33045	2.40412	2.29525	2.35047	2.35817	2.30191	2.17341	2.37467	2.10707	2.06935	0.107207
744	chr1	77584801	77591900	gain	NM_205384	PRSS2	77583833	77586644	2812	1844	65.5761	2.78218	0.637062	3.66097	3.92525	2.76856	3.12555	2.18213	2.51561	3.11061	2.31583	0.894741	3.16519	0.99189
746	chr1	77631601	77635500	gain	NM_205385	PRSS3	77626635	77662344	35710	3900	10.9213	3.40943	3.18988	2.64621	2.4086	4.06749	2.56394	2.86585	2.89409	2.49948	3.04048	2.36888	2.66216	0.490139
747	chr1	77639701	77649900	both	NM_205385	PRSS3	77626635	77662344	35710	10200	28.5634	3.40943	3.18988	2.64621	2.4086	4.06749	2.56394	2.86585	2.89409	2.49948	3.04048	2.36888	2.66216	0.490139
748	chr1	77659301	77661900	gain	NM_205385	PRSS3	77626635	77662344	35710	2600	7.28087	3.40943	3.18988	2.64621	2.4086	4.06749	2.56394	2.86585	2.89409	2.49948	3.04048	2.36888	2.66216	0.490139
753	chr1	77814401	77834900	gain	NM_205406	CSDA	77814100	77838588	24489	20500	83.7111	2.97165	2.36017	2.23398	2.37346	2.31252	2.42441	2.33652	2.51604	2.39075	2.44316	2.0913	1.96885	0.243769
754	chr1	77835501	77842400	gain	NM_205406	CSDA	77814100	77838588	24489	3088	12.6097	2.97165	2.36017	2.23398	2.37346	2.31252	2.42441	2.33652	2.51604	2.39075	2.44316	2.0913	1.96885	0.243769
755	chr1	77843101	77845300	loss	NM_001278128	SYCE3	77843658	77846570	2913	1643	56.4023	1.90432	1.38382	1.4723	1.55494	1.63727	1.58318	1.98475	1.952	1.69531	1.4595	2.08913	1.46567	0.240646
755	chr1	77843101	77845300	loss	NM_001278129	SYCE3	77843658	77846570	2913	1643	56.4023	1.90432	1.38382	1.4723	1.55494	1.63727	1.58318	1.98475	1.952	1.69531	1.4595	2.08913	1.46567	0.240646
755	chr1	77843101	77845300	loss	NM_001278130	SYCE3	77843658	77846570	2913	1643	56.4023	1.90432	1.38382	1.4723	1.55494	1.63727	1.58318	1.98475	1.952	1.69531	1.4595	2.08913	1.46567	0.240646
755	chr1	77843101	77845300	loss	NM_001278131	SYCE3	77843658	77847262	3605	1643	45.5756	1.96313	1.44314	1.65508	1.6718	1.63676	1.55682	1.84785	2.02651	1.73826	1.54293	2.0806	1.62037	0.203623
757	chr1	77917901	77932100	gain	NM_001079740	LOC769174	77919253	77926023	6771	6771	100	2.53395	2.79924	2.26	2.27134	2.31029	2.30598	2.60134	2.29872	1.99293	2.26934	2.06595	2.15426	0.226197
771	chr1	78532201	78545400	loss	NM_001031485	WDR3	78534415	78555922	21508	10986	51.0787	1.89707	1.6436	1.8378	1.82064	1.73624	1.91854	1.68133	1.88092	1.9669	1.90849	1.76403	1.78232	0.100455
773	chr1	78595801	78605000	gain	NM_001007972	FAM46C	78602130	78606692	4563	2871	62.9191	2.23673	2.26644	2.23413	2.34245	2.32756	2.38112	2.20056	2.3458	2.35154	2.59268	2.2017	2.12492	0.120313
774	chr1	78611801	78622500	gain	NM_001278099	DUSP12	78614091	78618004	3914	3914	100	2.48596	2.34527	2.75983	2.63758	2.3419	2.17246	1.88424	2.69559	2.39127	2.74329	2.20141	2.12131	0.276313
774	chr1	78611801	78622500	gain	NM_204974	ATP6V1A	78618461	78635573	17113	4040	23.6078	2.1822	2.17514	2.10938	2.17043	2.19367	2.17997	2.09541	2.18116	2.26511	2.17539	2.06731	1.81393	0.11327
775	chr1	78681401	78684800	loss	NM_001277825	KIAA2018	78671485	78695218	23734	3400	14.3254	2.18741	2.18171	1.9711	2.00152	1.8519	2.05668	2.01708	2.2672	1.99904	2.02878	1.82434	1.79876	0.146203
779	chr1	79212101	79220400	gain	NM_001030780	RABL3	79209162	79222119	12958	8300	64.0531	2.52571	2.56761	2.09912	2.35628	2.26696	2.25746	2.1028	2.43356	2.20635	2.27453	2.28169	2.20799	0.148903
785	chr1	79604801	79616100	gain	NM_206865	POPDC2	79597189	79606955	9767	2155	22.0641	2.19281	2.06981	2.13842	2.07401	2.22786	1.82317	1.76943	2.32135	2.4001	2.31555	2.08243	2.18183	0.189098
787	chr1	79900901	79915900	gain	NM_204526	CASQ2	79886017	79916750	30734	15000	48.8059	2.01707	2.53787	2.05583	2.18543	2.20808	2.10563	2.01632	2.13732	2.03811	2.28043	2.02971	2.09359	0.150166
799	chr1	81455601	81462700	loss	NM_204874	LSAMP	81373015	81656000	282986	7100	2.50896	1.77109	2.2874	2.03504	2.0919	2.15559	2.0512	1.96041	2.00831	1.91603	2.12217	2.03363	2.03663	0.127645
809	chr1	82432001	82435300	gain	NM_001030781	QTRTD1	82424529	82436617	12089	3300	27.2975	2.07113	2.11837	2.06754	2.02163	2.10896	2.21278	2.06085	2.18887	2.04808	2.16799	2.16133	2.03094	0.0647799
816	chr1	82855001	82858500	gain	NM_001079484	CD200R1	82841615	82862137	20523	3500	17.054	2.49569	2.38861	2.25008	2.22637	2.30296	2.27425	2.37704	2.23706	2.1847	2.42966	2.11258	2.01637	0.135705
821	chr1	83702601	83709800	gain	NM_001293134	COL8A1	83661751	83748442	86692	7200	8.30526	2.22206	2.18409	2.14617	2.04413	2.0915	2.12714	2.09356	2.17403	2.10463	2.11027	2.12301	2.08141	0.0495023
822	chr1	84196501	84299700	gain	NM_001030784	TBC1D23	84224136	84255284	31149	31149	100	2.52642	2.27613	2.17376	2.33718	2.11715	2.36842	2.29303	2.31528	2.24815	2.2938	2.19875	2.20573	0.10633
827	chr1	84604501	84620900	gain	NM_001044639	IMPG2	84610640	84660808	50169	10261	20.4529	2.28193	2.01144	2.03232	2.04176	2.00621	2.12231	2.11097	2.20268	2.18981	2.17939	2.07327	2.08294	0.0867213
828	chr1	84696701	84709900	gain	NM_001278071	TXNL4B	84708593	84714649	6057	1308	21.5948	2.46895	2.05562	1.96703	2.04468	1.92341	2.17802	1.96649	2.07113	2.40574	2.41505	1.91643	1.94594	0.205125
828	chr1	84696701	84709900	gain	NM_001278072	TXNL4B	84708593	84710604	2012	1308	65.0099	2.53669	1.9861	2.13757	2.22402	1.98219	1.98187	1.93647	2.07061	2.38934	2.58124	2.08962	1.74534	0.252153
854	chr1	88082401	88105000	gain	NM_001030786	LOC418424	88084838	88092049	7212	7212	100	2.75337	3.46187	2.40458	4.27218	3.98663	3.24207	6.34031	4.58517	8.4561	3.14418	2.64174	2.01851	1.83842
854	chr1	88082401	88105000	gain	NM_001030787	CD200	88098133	88111056	12924	6868	53.1414	2.03571	2.28696	2.10251	2.24705	2.2298	2.44989	2.07062	2.12954	2.04248	2.2593	2.13686	2.12607	0.121508
856	chr1	88614201	88620500	gain	NM_205430	EPHA3	88543370	88760824	217455	6300	2.89715	2.03072	2.01052	2.08334	2.08453	2.04863	2.11642	2.17609	2.03973	2.09056	2.14781	2.03816	2.05058	0.050114
857	chr1	88630701	88635000	gain	NM_205430	EPHA3	88543370	88760824	217455	4300	1.97742	2.03072	2.01052	2.08334	2.08453	2.04863	2.11642	2.17609	2.03973	2.09056	2.14781	2.03816	2.05058	0.050114
858	chr1	88672201	88679900	gain	NM_205430	EPHA3	88543370	88760824	217455	7700	3.54096	2.03072	2.01052	2.08334	2.08453	2.04863	2.11642	2.17609	2.03973	2.09056	2.14781	2.03816	2.05058	0.050114
881	chr1	90957501	90995200	both	NM_206879	CD247	90968881	91015270	46390	26320	56.7364	2.29048	2.07087	2.07606	2.05711	2.02223	2.08864	2.10292	2.16704	2.06722	2.13762	2.10422	1.96392	0.0803554
882	chr1	91013801	91028000	loss	NM_206879	CD247	90968881	91015270	46390	1470	3.16879	2.29048	2.07087	2.07606	2.05711	2.02223	2.08864	2.10292	2.16704	2.06722	2.13762	2.10422	1.96392	0.0803554
882	chr1	91013801	91028000	loss	NM_205472	POU2F1	91027611	91074701	47091	390	0.828184	2.38778	2.30141	1.99264	2.12645	2.00908	2.21397	2.28213	2.18884	2.1328	2.09916	2.12931	2.093	0.117633
886	chr1	91633801	91654300	gain	NM_001079739	CD80	91625181	91647820	22640	14020	61.9258	1.87163	2.35148	1.84738	1.93977	2.10352	1.86035	1.81951	1.89947	1.81362	1.86632	2.01927	1.92323	0.153644
886	chr1	91633801	91654300	gain	NM_001257290	TIMMDC1	91648947	91655423	6477	5354	82.6617	1.87978	2.21156	2.14349	1.90988	2.23731	1.96627	1.81821	1.84456	2.30923	2.02968	1.96557	1.8788	0.168365
887	chr1	91665801	91671500	gain	NM_001012542	POGLUT1	91656241	91671840	15600	5700	36.5385	2.17501	2.63044	2.11404	2.13933	2.27428	2.36549	2.10775	2.20134	2.11956	2.23752	2.07443	2.05271	0.160405
890	chr1	91856601	91858300	loss	NM_001030791	GPR89B	91850790	91873868	23079	1700	7.366	2.48314	2.38152	2.3021	2.36092	2.38677	2.38571	2.3458	2.29258	2.16877	2.38897	2.10935	2.04867	0.129802
897	chr1	92210001	92215100	gain	NM_204319	POU1F1	92210788	92224203	13416	4313	32.1482	2.36411	1.9677	2.20528	2.23085	2.01809	2.4505	2.0697	2.46379	2.19282	2.35457	2.21386	2.03896	0.168397
956	chr1	98705801	98718000	gain	NM_204737	C1H21ORF91	98702987	98719670	16684	12200	73.124	2.46101	2.09916	2.22272	2.17935	2.06906	2.33238	2.19398	2.18995	2.17024	2.17181	2.10772	2.08542	0.111284
995	chr1	101992301	101998700	gain	NM_204308	APP	101945902	102105669	159768	6400	4.00581	2.17597	2.12733	2.24054	2.18153	2.14958	2.22834	2.23953	2.20911	2.09732	2.17971	2.08514	2.10675	0.0553482
1005	chr1	103279101	103346600	gain	NM_001278078	N6AMT1	103278469	103281537	3069	2437	79.407	3.12698	2.30631	2.81212	2.99905	2.6313	2.61969	2.61686	2.85541	3.06885	2.40762	2.3764	2.14691	0.315956
1005	chr1	103279101	103346600	gain	NM_001004389	CCT8	103338188	103348898	10711	8413	78.5454	2.50701	2.08172	2.06426	2.13035	2.07053	2.3591	2.20491	2.34215	2.37468	2.21031	2.18987	2.12487	0.142883
1010	chr1	103981601	104031600	gain	NM_205064	SOD1	103980775	103985214	4440	3614	81.3964	2.65497	2.36064	2.13698	2.42779	2.46264	2.49361	2.07901	2.36991	2.29905	2.61406	1.67649	1.87719	0.294587
1010	chr1	103981601	104031600	gain	NM_001012822	SCAF4	103988546	104033539	44994	43055	95.6905	2.3581	2.36058	2.07806	2.15665	2.04485	2.1595	2.20031	2.27603	2.13531	2.17689	2.14044	1.96378	0.117902
1012	chr1	104688901	104701500	gain	NM_001008676	IFNGR2	104683737	104692199	8463	3299	38.9814	2.29325	1.94144	2.06448	1.81317	1.96511	2.0714	1.91881	2.00456	1.92087	1.91392	2.16614	1.84407	0.136991
1018	chr1	105539801	105548500	loss	NM_205227	RUNX1	105396887	105544588	147702	4788	3.24166	2.01455	2.08802	1.88511	1.87467	1.94109	1.89251	1.82155	1.95525	1.93951	1.9474	2.05258	2.00368	0.07776
1022	chr1	106040801	106056800	gain	NM_001008677	CHAF1B	106039840	106057390	17551	16000	91.1629	2.74631	2.24216	2.3173	2.21575	2.32748	2.45087	2.36556	2.4932	2.53084	2.34166	2.08513	2.13101	0.183381
1024	chr1	106483601	106543000	gain	NM_204550	DYRK1A	106538453	106559176	20724	4548	21.9456	2.27074	2.05281	1.98892	1.95918	1.91558	1.93459	2.13937	2.13549	2.16589	2.07076	2.10669	2.09627	0.105296
1027	chr1	106963401	106967700	gain	NM_204280	ERG	106944609	107008750	64142	4300	6.70388	2.19084	2.17499	2.2135	2.20959	2.18102	2.18384	2.18345	2.13569	2.11037	2.27123	2.05294	2.0041	0.0733883
1028	chr1	107008001	107014600	loss	NM_204280	ERG	106944609	107008750	64142	750	1.16928	2.19084	2.17499	2.2135	2.20959	2.18102	2.18384	2.18345	2.13569	2.11037	2.27123	2.05294	2.0041	0.0733883
1030	chr1	107166401	107168000	loss	NM_205312	ETS2	107167343	107180491	13149	658	5.00418	2.01983	2.05844	2.102	2.01028	2.13609	2.25502	1.94958	2.00968	2.05348	2.03851	1.96128	1.92541	0.09016
1033	chr1	107369101	107386700	gain	NM_001079497	WRB	107369133	107375602	6470	6470	100	2.67187	2.13814	2.15892	2.36023	2.14452	2.317	2.02098	1.94689	2.22641	2.29558	2.29776	1.96702	0.19969
1040	chr1	109061101	109075500	gain	NM_204655	U2AF1	109065787	109081673	15887	9714	61.1443	2.33682	2.47373	1.9131	2.16685	2.07427	2.24934	2.32838	2.00844	2.01148	1.92427	2.02857	1.9274	0.187657
1042	chr1	109233001	109238800	loss	NM_204682	SIK1	109234441	109247196	12756	4360	34.18	1.93983	2.05518	1.66362	1.88532	1.86396	1.94255	1.93911	1.89907	1.87704	1.68436	1.97255	2.05739	0.12189
1043	chr1	109245701	109247800	loss	NM_204682	SIK1	109234441	109247196	12756	1496	11.7278	1.93983	2.05518	1.66362	1.88532	1.86396	1.94255	1.93911	1.89907	1.87704	1.68436	1.97255	2.05739	0.12189
1050	chr1	109661601	109663100	loss	NM_001030798	C1H21ORF33	109661535	109668401	6867	1500	21.8436	1.96252	1.56172	1.84114	1.56879	1.75424	1.75712	1.61675	1.72822	2.07911	1.7101	1.6839	1.34205	0.192542
1059	chr1	110376701	110384100	loss	NM_001037829	EFHC2	110383330	110442596	59267	771	1.30089	2.25125	2.15274	2.19691	2.17382	2.17032	2.2332	2.20994	2.14764	2.11636	2.1882	2.03965	2.14652	0.0559737
1068	chr1	111345001	111368200	gain	NM_001030800	DDX3X	111360106	111377529	17424	8095	46.4589	2.47573	2.16202	1.96321	2.33699	2.08565	2.28695	2.16467	2.47882	2.29395	2.13304	2.04892	2.00248	0.172414
1074	chr1	112242001	112253400	gain	NM_204910	OTC	112238931	112264837	25907	11400	44.0036	2.26025	2.23084	2.24631	2.3528	2.3376	2.27908	2.1699	2.17034	2.183	2.25011	2.06088	2.07359	0.0911239
1075	chr1	112523301	112537100	gain	NM_001034822	XK	112527193	112542225	15033	9908	65.9083	2.28805	2.14297	2.10686	2.33588	2.13099	2.30722	2.13604	2.32801	2.19707	2.30056	2.12691	2.02487	0.104863
1090	chr1	113989901	113999600	gain	NM_205299	DMD	113936660	114932771	996112	9700	0.973786	2.05013	1.91811	2.09396	2.02878	2.02305	2.07699	2.17951	1.98373	2.10222	2.09159	2.0507	2.076	0.0654108
1091	chr1	114003901	114007100	gain	NM_205299	DMD	113936660	114932771	996112	3200	0.321249	2.05013	1.91811	2.09396	2.02878	2.02305	2.07699	2.17951	1.98373	2.10222	2.09159	2.0507	2.076	0.0654108
1092	chr1	114179301	114187800	gain	NM_205299	DMD	113936660	114932771	996112	8500	0.853318	2.05013	1.91811	2.09396	2.02878	2.02305	2.07699	2.17951	1.98373	2.10222	2.09159	2.0507	2.076	0.0654108
1093	chr1	114207001	114217600	loss	NM_205299	DMD	113936660	114932771	996112	10600	1.06414	2.05013	1.91811	2.09396	2.02878	2.02305	2.07699	2.17951	1.98373	2.10222	2.09159	2.0507	2.076	0.0654108
1094	chr1	114223101	114224700	loss	NM_205299	DMD	113936660	114932771	996112	1600	0.160625	2.05013	1.91811	2.09396	2.02878	2.02305	2.07699	2.17951	1.98373	2.10222	2.09159	2.0507	2.076	0.0654108
1095	chr1	114361301	114366400	loss	NM_205299	DMD	113936660	114932771	996112	5100	0.511991	2.05013	1.91811	2.09396	2.02878	2.02305	2.07699	2.17951	1.98373	2.10222	2.09159	2.0507	2.076	0.0654108
1096	chr1	114414801	114424500	loss	NM_205299	DMD	113936660	114932771	996112	9700	0.973786	2.05013	1.91811	2.09396	2.02878	2.02305	2.07699	2.17951	1.98373	2.10222	2.09159	2.0507	2.076	0.0654108
1097	chr1	114847801	114851100	loss	NM_205299	DMD	113936660	114932771	996112	3300	0.331288	2.05013	1.91811	2.09396	2.02878	2.02305	2.07699	2.17951	1.98373	2.10222	2.09159	2.0507	2.076	0.0654108
1133	chr1	117765801	117798200	both	NM_001012823	ACOT9	117766586	117787444	20859	20859	100	2.89164	2.32829	1.82574	2.30766	2.159	2.10421	2.03435	2.49701	2.03345	2.20345	2.15417	2.06864	0.272449
1148	chr1	120789601	120808300	gain	NM_204670	RBBP7	120801415	120809639	8225	6886	83.7204	2.62015	2.34375	2.28321	2.50402	2.3826	2.4246	2.34697	2.73532	2.32877	2.44953	1.96725	1.9345	0.230532
1149	chr1	120886001	120890800	gain	NM_001030807	CTPS2	120856832	120913635	56804	4800	8.45011	2.48703	2.25764	2.28227	2.35107	2.22852	2.36862	2.41723	2.33281	2.28869	2.27852	2.10525	2.01864	0.127637
1161	chr1	122287901	122291600	loss	NM_001012545	GPM6B	122284582	122389127	104546	3700	3.53911	1.88828	2.03355	2.04058	2.03037	2.03832	2.10577	2.00719	2.00545	1.88747	2.03964	2.08753	2.00827	0.0663325
1162	chr1	122404701	122461600	gain	NM_001006263	TRAPPC2	122421140	122426806	5667	5667	100	2.74478	2.65869	2.52253	2.51868	2.23025	2.35028	2.25208	2.29128	2.52948	2.66577	2.25122	2.07901	0.210031
1162	chr1	122404701	122461600	gain	NM_001008678	RAB9A	122427925	122436059	8135	8135	100	2.72714	2.51455	2.19181	2.30608	2.19713	2.61116	2.38777	2.52006	2.39691	2.50737	2.10982	1.98665	0.219375
1163	chr1	122487001	122494300	gain	NM_001277738	EGFL6	122467217	122507584	40368	7300	18.0836	2.07543	2.22656	2.20541	2.20998	2.15842	2.22316	2.23239	2.17657	2.19405	2.16508	2.16102	2.09835	0.0496214
1166	chr1	122801601	122816300	loss	NM_001001315	TMSB4X	122807428	122807976	549	549	100	0.441731	0.469847	0.449084	0.361362	0.22943	0.783871	0.554899	0.208259	0.28071	0.308689	0.394113	0.836863	0.199715
1185	chr1	124082301	124091000	gain	NM_204129	MID1	124042084	124134384	92301	8700	9.42568	2.09848	2.08903	2.15177	2.10488	2.13852	2.15749	2.16173	2.10425	2.12581	2.23769	2.05867	2.02912	0.0541698
1186	chr1	124105201	124108200	gain	NM_204129	MID1	124042084	124134384	92301	3000	3.25024	2.09848	2.08903	2.15177	2.10488	2.13852	2.15749	2.16173	2.10425	2.12581	2.23769	2.05867	2.02912	0.0541698
1191	chr1	124593201	124595900	loss	NM_001159754	TBL1X	124584256	124724404	140149	2700	1.92652	2.15001	2.01272	2.06173	2.07455	2.01612	2.15896	2.06769	2.01432	2.07192	2.0916	2.0499	1.99135	0.0524253
1195	chr1	125145901	125147500	loss	NM_205424	KAL1	125083627	125207722	124096	1600	1.28932	2.14412	1.97562	2.14799	2.08464	2.0733	2.09774	2.22497	2.06946	2.27019	2.21957	2.0329	2.05167	0.0875144
1212	chr1	126357701	126363500	loss	NM_001171770	NLGN4X	126290134	126408797	118664	5800	4.88775	1.95871	1.70151	2.00149	1.8714	1.86966	1.93923	2.05211	1.82296	2.0603	1.90326	2.07148	2.05157	0.113794
1213	chr1	126405501	126412400	loss	NM_001171770	NLGN4X	126290134	126408797	118664	3297	2.77843	1.95871	1.70151	2.00149	1.8714	1.86966	1.93923	2.05211	1.82296	2.0603	1.90326	2.07148	2.05157	0.113794
1233	chr1	127814701	127816800	loss	NM_204372	ARSH	127805905	127818492	12588	2100	16.6826	2.17852	1.92993	2.14787	2.00616	2.12277	2.06531	2.38606	2.01525	2.27888	2.10981	2.17423	1.99943	0.12821
1234	chr1	127887801	127950500	gain	NM_001198651	CD99	127918607	127941912	23306	23306	100	2.88867	2.0373	2.09462	2.31245	2.0663	2.20044	2.2837	2.48512	2.4165	2.2979	2.30682	2.13581	0.232977
1238	chr1	128382601	128402400	gain	NM_205343	ASMT	128381549	128389045	7497	6445	85.9677	2.27772	1.81489	2.11	2.07487	1.96985	2.01567	2.19458	2.4212	2.17191	2.18191	2.13383	1.97216	0.158841
1238	chr1	128382601	128402400	gain	NM_001195550	AKAP17A	128396788	128405095	8308	5613	67.5614	2.58573	1.89515	2.01943	2.01569	2.00323	2.21294	2.2225	2.32453	2.05	2.16109	2.0717	2.10199	0.182939
1239	chr1	128457301	128460000	gain	NM_001008679	P2RY8	128441122	128467057	25936	2700	10.4102	2.08319	1.92651	2.00134	2.0902	2.02219	2.09574	2.0633	2.06318	2.04063	2.2038	1.99814	2.03518	0.0675258
1241	chr1	128508101	128521000	gain	NM_204231	SLC25A6	128508694	128511178	2485	2485	100	2.53821	2.30879	2.3397	2.62338	2.07916	3.03191	2.00283	2.33384	2.24139	2.39782	2.12904	2.08843	0.286328
1256	chr1	129964101	129978400	gain	NM_001252376	HERC2	129860463	129965046	104584	946	0.904536	2.55685	2.19197	2.17261	2.20417	2.04643	2.26638	2.25944	2.23819	2.31095	2.18836	2.16757	2.13074	0.124379
1263	chr1	130732701	130734100	loss	NM_205346	GABRB3	130706008	130816579	110572	1400	1.26614	2.05042	2.06146	2.16219	2.176	2.12394	2.20034	2.27803	2.12333	2.06367	2.17242	2.04187	2.03384	0.0762171
1264	chr1	130798301	130807900	gain	NM_205346	GABRB3	130706008	130816579	110572	9600	8.68213	2.05042	2.06146	2.16219	2.176	2.12394	2.20034	2.27803	2.12333	2.06367	2.17242	2.04187	2.03384	0.0762171
1275	chr1	131450801	131466300	gain	NM_001012694	TMEM131	131462006	131532396	70391	4295	6.10163	2.59467	2.33068	2.20238	2.20426	2.11327	2.34456	2.2716	2.28218	2.31385	2.1942	2.15172	2.06444	0.138072
1276	chr1	131690801	131694500	gain	NM_001012824	MGAT4A	131671511	131746875	75365	3700	4.90944	2.26524	2.17939	2.18065	2.08725	2.17011	2.16721	2.2092	2.1208	2.1022	2.10392	2.03527	2.04848	0.0677844
1278	chr1	131913901	131994300	gain	NM_001038496	EIF5B	131925076	131944008	18933	18933	100	2.55044	2.36303	2.21115	2.18903	1.96143	2.19197	2.36133	2.53085	2.14589	2.21595	2.27597	2.19075	0.164986
1278	chr1	131913901	131994300	gain	NM_001030811	REV1	131946211	131985791	39581	39581	100	2.59322	2.29113	2.18355	2.1917	2.08095	2.15109	2.2537	2.38239	2.25273	2.16552	2.19351	2.13999	0.136327
1299	chr1	134485301	134499800	gain	NM_001030813	C1H2ORF49	134481597	134496275	14679	10975	74.7667	2.66544	2.34642	2.25734	2.10684	2.09954	2.35968	2.24306	2.4063	2.31512	2.24472	2.2007	2.06105	0.164087
1301	chr1	135012001	135016300	gain	NM_001167747	ST6GAL2	135007544	135029750	22207	4300	19.3633	2.418	2.17223	2.11405	2.17495	2.04378	2.12412	2.14129	2.25742	2.25394	2.06509	2.12613	2.05166	0.106326
1306	chr1	135624001	135642900	gain	NM_001001766	LIMS1	135618570	135632023	13454	8023	59.6328	3.85555	4.65073	5.2319	5.05359	4.56354	3.38576	4.45504	4.24944	5.2933	4.74707	2.36981	4.67255	0.834914
1313	chr1	136281401	136301600	gain	NM_001006265	CDC16	136282321	136301498	19178	19178	100	2.6931	2.48057	2.38409	2.40087	2.31782	2.45115	2.28023	2.25792	2.37057	2.35518	2.09312	2.12065	0.160161
1315	chr1	136688601	136724200	gain	NM_204867	TMCO3	136694301	136725631	31331	29900	95.4326	2.66452	2.24277	2.28717	2.15487	2.18089	2.21176	2.32067	2.27827	2.30495	2.09902	2.13696	2.09602	0.152734
1316	chr1	136832901	136847000	gain	NM_205283	LAMP1	136830833	136848459	17627	14100	79.9909	2.63532	2.22534	2.24064	2.50479	2.16404	2.36567	2.11403	2.38537	2.46734	2.37216	2.24757	1.96505	0.1848
1323	chr1	138296001	138303300	gain	NM_001162390	COL4A2	138247634	138388303	140670	7300	5.18945	2.12315	2.16076	2.18873	2.21094	2.15703	2.22713	2.19482	2.21051	2.07142	2.16394	2.1238	2.09098	0.049537
1324	chr1	138609301	138611100	loss	NM_001030815	ANKRD10	138576011	138610273	34263	973	2.8398	2.39446	2.18756	2.10658	2.11341	2.10441	2.19053	2.22606	2.16341	2.14354	2.05487	2.13791	2.12541	0.0863897
1343	chr1	139425701	139480500	gain	NM_204327	TNFSF13B	139440813	139454165	13353	13353	100	3.12614	3.15223	2.43315	3.25395	2.42566	3.51435	3.20348	2.09996	2.50826	2.14878	3.10025	3.55564	0.519955
1343	chr1	139425701	139480500	gain	NM_001008681	ABHD13	139463675	139471654	7980	7980	100	2.56141	2.18483	2.24024	2.39273	2.31082	2.2549	2.41061	2.46087	2.50106	2.19567	2.3174	2.06595	0.145571
1343	chr1	139425701	139480500	gain	NM_001030816	LIG4	139472180	139475816	3637	3637	100	2.46153	2.17588	2.34905	2.29262	2.04215	2.13338	2.07194	2.34382	2.36623	2.38774	2.17001	1.99348	0.153773
1349	chr1	140326701	140337000	loss	NM_204824	EFNB2	140329550	140370517	40968	7451	18.1874	1.86563	1.80867	1.88846	1.84879	1.84185	1.95904	1.97418	1.89986	1.85563	1.88751	2.0361	1.93497	0.0650306
1369	chr1	142226101	142234000	gain	NM_204777	FGF14	142223101	142606863	383763	7900	2.05856	2.036	1.9121	2.06754	2.04112	2.00935	2.08276	2.15582	2.01657	2.09701	2.07591	2.01971	2.05441	0.0590643
1370	chr1	142302601	142308200	gain	NM_204777	FGF14	142223101	142606863	383763	5600	1.45923	2.036	1.9121	2.06754	2.04112	2.00935	2.08276	2.15582	2.01657	2.09701	2.07591	2.01971	2.05441	0.0590643
1371	chr1	142481901	142483800	loss	NM_204777	FGF14	142223101	142606863	383763	1900	0.495097	2.036	1.9121	2.06754	2.04112	2.00935	2.08276	2.15582	2.01657	2.09701	2.07591	2.01971	2.05441	0.0590643
1372	chr1	142483801	142489400	gain	NM_204777	FGF14	142223101	142606863	383763	5600	1.45923	2.036	1.9121	2.06754	2.04112	2.00935	2.08276	2.15582	2.01657	2.09701	2.07591	2.01971	2.05441	0.0590643
1397	chr1	145321501	145330800	gain	NM_001277769	CLDN10	145266018	145325310	59293	3810	6.42572	2.15763	2.09133	2.09286	2.11548	2.13157	2.25544	2.07374	2.18966	2.09279	2.22774	2.08724	2.04301	0.0651183
1398	chr1	145374601	145381600	gain	NM_001030819	ABCC4	145358360	145506685	148326	7000	4.71933	2.3496	2.16822	2.08513	2.07326	2.01241	2.17719	2.14252	2.19721	2.16311	2.05899	2.12801	2.07105	0.0878495
1510	chr1	152219401	152236200	gain	NM_001030820	NDFIP2	152230302	152276971	46670	5899	12.6398	2.31493	2.09951	2.19091	2.07308	2.04551	2.32715	2.23476	2.0797	2.06513	2.18738	2.07909	2.01361	0.105888
1520	chr1	153647001	153673600	gain	NM_001282194	CLN5	153666741	153675265	8525	6860	80.4692	2.62201	2.29676	2.36856	2.48065	2.32912	2.64326	2.18848	2.43884	2.11632	2.09498	2.27367	2.06567	0.194084
1537	chr1	155895801	155906500	gain	NM_001199446	DACH1	155858380	156225216	366837	10700	2.91683	2.09799	1.87982	2.09868	2.02437	2.02042	2.0577	2.16163	1.99471	2.18095	2.06502	2.00859	2.01879	0.0802267
1538	chr1	155951401	155952500	loss	NM_001199446	DACH1	155858380	156225216	366837	1100	0.299861	2.09799	1.87982	2.09868	2.02437	2.02042	2.0577	2.16163	1.99471	2.18095	2.06502	2.00859	2.01879	0.0802267
1539	chr1	155975101	155980700	loss	NM_001199446	DACH1	155858380	156225216	366837	5600	1.52656	2.09799	1.87982	2.09868	2.02437	2.02042	2.0577	2.16163	1.99471	2.18095	2.06502	2.00859	2.01879	0.0802267
1540	chr1	155983201	155989600	gain	NM_001199446	DACH1	155858380	156225216	366837	6400	1.74464	2.09799	1.87982	2.09868	2.02437	2.02042	2.0577	2.16163	1.99471	2.18095	2.06502	2.00859	2.01879	0.0802267
1541	chr1	156041801	156047400	loss	NM_001199446	DACH1	155858380	156225216	366837	5600	1.52656	2.09799	1.87982	2.09868	2.02437	2.02042	2.0577	2.16163	1.99471	2.18095	2.06502	2.00859	2.01879	0.0802267
1542	chr1	156171401	156177700	gain	NM_001199446	DACH1	155858380	156225216	366837	6300	1.71738	2.09799	1.87982	2.09868	2.02437	2.02042	2.0577	2.16163	1.99471	2.18095	2.06502	2.00859	2.01879	0.0802267
1619	chr1	161521001	161523800	loss	NM_001030822	TDRD3	161506641	161608218	101578	2800	2.7565	2.3426	1.93994	1.98803	1.93101	1.90592	2.08567	2.16141	2.15103	2.02954	2.0328	2.12828	2.06142	0.122578
1651	chr1	165031301	165057300	gain	NM_001030823	SUGT1	165034516	165057072	22557	22557	100	2.65415	2.55119	2.21757	2.2826	2.25686	2.42161	2.22529	2.48707	2.42654	2.28246	2.14725	2.11977	0.166893
1652	chr1	165063301	165068800	gain	NM_001006269	ELF1	165058984	165145844	86861	5500	6.33196	2.44679	2.22955	1.99381	2.04604	1.9972	2.07024	1.98953	2.32593	2.16128	2.0277	2.08067	2.03092	0.146704
1653	chr1	165146001	165190500	gain	NM_001030824	WBP4	165145975	165167889	21915	21889	99.8814	2.585	2.19625	2.07875	2.17332	1.98662	2.0924	2.09883	2.2696	2.18244	2.0298	2.16686	2.14826	0.152582
1664	chr1	166795001	166797500	loss	NM_001012760	TSC22D1	166717799	166795579	77781	579	0.744398	2.25737	2.21231	1.99639	1.98794	2.01618	2.10761	2.07495	2.14125	1.99418	2.05633	2.02753	2.00651	0.0897322
1665	chr1	166898701	166915900	gain	NM_001030825	NUFIP1	166903344	166927469	24126	12557	52.0476	2.40148	2.55165	2.23347	2.32474	2.1776	2.379	2.38812	2.45463	2.31735	2.22888	2.11848	2.12941	0.134183
1667	chr1	167059501	167064300	gain	NM_205398	TPT1	167062381	167066306	3926	1920	48.9047	2.13347	2.2168	1.74959	2.00368	1.94834	1.86395	1.8279	2.23678	2.15817	2.05073	1.55103	1.7471	0.214399
1674	chr1	167942401	167957100	gain	NM_001006271	SUCLA2	167942414	167962711	20298	14687	72.3569	2.74283	2.53042	2.22666	2.25579	2.08598	2.34163	2.44831	2.32391	2.31488	2.22283	2.26016	2.11339	0.181731
1675	chr1	168294901	168296500	loss	NM_001012826	FNDC3A	168295303	168407319	112017	1198	1.06948	2.40696	2.21333	2.06596	2.21225	2.13843	2.2461	2.15008	2.27432	2.25082	2.11407	2.07993	2.07674	0.100994
1676	chr1	168296701	168310500	gain	NM_001012826	FNDC3A	168295303	168407319	112017	13800	12.3196	2.40696	2.21333	2.06596	2.21225	2.13843	2.2461	2.15008	2.27432	2.25082	2.11407	2.07993	2.07674	0.100994
1677	chr1	168408601	168410200	loss	NM_001127313	MLNR	168409610	168413452	3843	591	15.3786	2.35757	1.78591	2.24448	1.94609	1.85886	2.21308	1.93561	2.39101	2.71512	2.14374	1.99729	1.71521	0.290799
1678	chr1	168491901	168501500	gain	NM_001006272	CAB39L	168442816	168503513	60698	9600	15.816	2.25887	2.07458	2.05495	2.07243	2.03355	2.15639	2.09304	2.22035	2.06009	2.04174	2.12562	2.02604	0.0750097
1690	chr1	169786601	169820400	gain	NM_001008442	SLC25A15	169805865	169821444	15580	14536	93.2991	2.32845	2.45202	2.20691	2.40168	2.40974	2.33882	2.47783	2.44929	2.41707	2.41243	2.14266	2.08135	0.130354
1700	chr1	171320901	171324500	gain	NM_001030541	POSTN	171293938	171326016	32079	3600	11.2223	2.07737	1.96048	2.04537	1.95652	2.07901	2.05603	2.11194	2.06001	2.11765	2.05735	2.08987	1.96485	0.0570184
1709	chr1	172000001	172002800	loss	NM_001257257	DCLK1	172000718	172232344	231627	2083	0.899291	2.11658	2.06115	2.2174	2.18018	2.13913	2.2649	2.23151	2.1776	2.15821	2.21028	2.10334	2.06748	0.0650302
1710	chr1	172066401	172073100	gain	NM_001257257	DCLK1	172000718	172232344	231627	6700	2.89258	2.11658	2.06115	2.2174	2.18018	2.13913	2.2649	2.23151	2.1776	2.15821	2.21028	2.10334	2.06748	0.0650302
1711	chr1	172135701	172139000	gain	NM_001257257	DCLK1	172000718	172232344	231627	3300	1.4247	2.11658	2.06115	2.2174	2.18018	2.13913	2.2649	2.23151	2.1776	2.15821	2.21028	2.10334	2.06748	0.0650302
1712	chr1	172288101	172295000	gain	NM_001252140	NBEA	172294627	172764556	469930	374	0.0795863	2.02111	1.83411	2.062	1.9883	1.95281	2.03817	2.13508	1.94515	2.12926	2.01279	2.03227	2.07914	0.0834732
1713	chr1	172491601	172495900	loss	NM_001252140	NBEA	172294627	172764556	469930	4300	0.91503	2.02111	1.83411	2.062	1.9883	1.95281	2.03817	2.13508	1.94515	2.12926	2.01279	2.03227	2.07914	0.0834732
1714	chr1	172698301	172704700	loss	NM_001252140	NBEA	172294627	172764556	469930	6400	1.3619	2.02111	1.83411	2.062	1.9883	1.95281	2.03817	2.13508	1.94515	2.12926	2.01279	2.03227	2.07914	0.0834732
1715	chr1	172757201	172765400	both	NM_001252140	NBEA	172294627	172764556	469930	7356	1.56534	2.02111	1.83411	2.062	1.9883	1.95281	2.03817	2.13508	1.94515	2.12926	2.01279	2.03227	2.07914	0.0834732
1720	chr1	173751201	173753800	loss	NM_001012827	PDS5B	173654243	173752478	98236	1278	1.30095	2.29616	2.05829	2.16345	2.07116	2.05045	2.13348	2.23228	2.16486	2.14044	2.15905	2.12277	2.12975	0.070171
1721	chr1	173844001	173851200	gain	NM_204276	BRCA2	173820724	173857456	36733	7200	19.6009	2.63568	2.19197	2.14804	2.21002	2.08835	2.21456	2.24701	2.20182	2.31862	2.17774	2.09003	2.1403	0.145222
1726	chr1	174264101	174282500	gain	NM_001159698	HSPH1	174263150	174285193	22044	18400	83.4694	2.69363	2.33632	2.3347	2.31509	2.22487	2.35552	2.32154	2.45443	2.44435	2.38392	2.0897	1.94265	0.186646
1727	chr1	174359601	174366100	gain	NM_001162393	USPL1	174350051	174363188	13138	3588	27.3101	2.57988	2.47431	2.078	2.14273	2.32262	2.51233	2.10884	2.38767	2.32975	2.20743	2.22139	2.15036	0.167871
1730	chr1	174615401	174620900	gain	NM_001012829	UBL3	174587949	174644872	56924	5500	9.66201	2.29873	2.37943	2.20261	2.10413	2.25716	2.34323	2.27498	2.12959	2.15262	2.20203	2.03577	2.08298	0.107907
1736	chr1	175039301	175048800	gain	NM_001030828	SLC46A3	175029983	175043801	13819	4501	32.5711	2.62939	2.46683	2.11972	2.23854	2.22745	2.39504	2.43862	2.57258	2.40437	2.38593	2.21008	2.21255	0.157673
1737	chr1	175153501	175159000	gain	NM_204252	FLT1	175084526	175185951	101426	5500	5.42267	2.16308	2.09725	2.16658	2.09925	2.11697	2.0705	2.10559	2.23869	2.11663	2.14652	2.0838	2.03477	0.0531014
1738	chr1	175180901	175200100	gain	NM_204252	FLT1	175084526	175185951	101426	5051	4.97999	2.16308	2.09725	2.16658	2.09925	2.11697	2.0705	2.10559	2.23869	2.11663	2.14652	2.0838	2.03477	0.0531014
1749	chr1	176332001	176333200	loss	NM_001030829	NUPL1	176301322	176338528	37207	1200	3.2252	2.55607	2.63392	2.30415	2.1888	2.29533	2.24329	2.41519	2.24102	2.29882	2.20229	2.1318	2.13243	0.158173
1753	chr1	176783601	176790300	gain	NM_001080103	TNFRSF19	176744139	176784712	40574	1112	2.74067	2.0962	2.14779	2.12216	2.05683	2.12453	2.11319	2.26444	2.03033	2.09119	2.12266	2.171	2.07417	0.0601427
1759	chr1	178443001	178468400	gain	NM_001030831	PSPC1	178404300	178443188	38889	188	0.483427	2.56148	2.19592	2.10725	2.1704	2.13728	2.17572	2.20818	2.27808	2.16126	2.16446	2.07095	2.08036	0.129308
1759	chr1	178443001	178468400	gain	NM_001171165	MPHOSPH8	178467723	178487092	19370	678	3.50026	2.29382	1.91984	1.93288	1.99305	1.87757	2.05959	1.97174	2.0612	2.05142	2.16886	2.04283	2.09876	0.114657
1762	chr1	178855301	178903300	gain	NM_204751	RDX	178854623	178888195	33573	32895	97.9805	2.62286	2.30574	2.17767	2.1073	2.0511	2.1683	2.06331	2.29804	2.18695	2.15093	2.1827	2.00659	0.16246
1776	chr1	180518801	180521300	loss	NM_001113186	GRIA4	180415036	180637210	222175	2500	1.12524	1.97943	1.90459	2.07416	2.04189	2.06494	2.12931	2.17227	2.03017	2.04728	2.07745	2.0812	2.07159	0.0676695
1776	chr1	180518801	180521300	loss	NM_205214	GRIA4	180415036	180637210	222175	2500	1.12524	1.97943	1.90459	2.07416	2.04189	2.06494	2.12931	2.17227	2.03017	2.04728	2.07745	2.0812	2.07159	0.0676695
1777	chr1	180597401	180608900	gain	NM_001113186	GRIA4	180415036	180637210	222175	11500	5.1761	1.97943	1.90459	2.07416	2.04189	2.06494	2.12931	2.17227	2.03017	2.04728	2.07745	2.0812	2.07159	0.0676695
1777	chr1	180597401	180608900	gain	NM_205214	GRIA4	180415036	180637210	222175	11500	5.1761	1.97943	1.90459	2.07416	2.04189	2.06494	2.12931	2.17227	2.03017	2.04728	2.07745	2.0812	2.07159	0.0676695
1781	chr1	181148901	181150100	loss	NM_001277811	PDGFD	181149304	181289326	140023	797	0.569192	2.00985	2.05086	2.12957	2.16714	2.09572	2.246	2.19959	2.12755	2.06765	2.12657	2.07208	2.07269	0.0666995
1788	chr1	181816901	181846000	gain	NM_001006279	TMEM123	181805653	181822735	17083	5835	34.1568	2.2921	2.00434	2.17984	1.89388	1.94025	2.05241	1.91203	2.14606	1.98931	1.98267	2.07474	1.89743	0.124225
1788	chr1	181816901	181846000	gain	NM_001007822	BIRC2	181828577	181838749	10173	10173	100	3.14418	2.2933	2.14327	2.33829	2.09471	2.38619	2.16084	2.51642	2.64069	2.36011	2.29558	2.07289	0.296351
1790	chr1	182054101	182063700	gain	NM_001197236	ANGPTL5	182045781	182059847	14067	5747	40.8545	2.07469	2.30234	1.98311	2.02137	2.11101	2.09401	2.10626	2.11113	1.9494	1.87036	1.97518	2.04486	0.10871
1798	chr1	182793101	182797100	gain	NM_204612	CNTN5	182717813	183321195	603383	4000	0.662929	2.00479	1.77945	1.99678	1.94839	1.93036	2.03808	2.10114	1.92545	2.05964	1.96402	2.03556	2.07471	0.0871008
1799	chr1	182829601	182832700	loss	NM_204612	CNTN5	182717813	183321195	603383	3100	0.51377	2.00479	1.77945	1.99678	1.94839	1.93036	2.03808	2.10114	1.92545	2.05964	1.96402	2.03556	2.07471	0.0871008
1800	chr1	182905201	182909500	gain	NM_204612	CNTN5	182717813	183321195	603383	4300	0.712649	2.00479	1.77945	1.99678	1.94839	1.93036	2.03808	2.10114	1.92545	2.05964	1.96402	2.03556	2.07471	0.0871008
1801	chr1	182919801	182922200	loss	NM_204612	CNTN5	182717813	183321195	603383	2400	0.397757	2.00479	1.77945	1.99678	1.94839	1.93036	2.03808	2.10114	1.92545	2.05964	1.96402	2.03556	2.07471	0.0871008
1802	chr1	182957501	182977200	loss	NM_204612	CNTN5	182717813	183321195	603383	19700	3.26492	2.00479	1.77945	1.99678	1.94839	1.93036	2.03808	2.10114	1.92545	2.05964	1.96402	2.03556	2.07471	0.0871008
1803	chr1	183228301	183233700	loss	NM_204612	CNTN5	182717813	183321195	603383	5400	0.894954	2.00479	1.77945	1.99678	1.94839	1.93036	2.03808	2.10114	1.92545	2.05964	1.96402	2.03556	2.07471	0.0871008
1813	chr1	184468401	184503200	gain	NM_001039274	MTMR2	184448469	184480972	32504	12572	38.6783	2.35141	2.26227	2.1123	2.27427	2.1567	2.19085	2.21872	2.30994	2.05976	2.16717	2.17386	2.08616	0.0897887
1818	chr1	184888301	184900600	gain	NM_204778	MRE11A	184881281	184899460	18180	11160	61.3861	2.51934	2.65104	2.11074	2.26587	2.28612	2.3591	2.41197	2.24174	2.35697	2.15249	2.01377	2.09383	0.184838
1819	chr1	185053901	185058300	gain	NM_001277277	C1H11ORF54	185050858	185060241	9384	4400	46.8883	2.12276	2.16783	1.90904	2.09192	2.31585	2.2602	1.98632	2.01571	2.16644	1.99374	2.01243	2.07051	0.119675
1821	chr1	185488001	185491200	loss	NM_001293103	MTNR1B	185469683	185489915	20233	1915	9.46474	2.18865	2.12418	2.27424	2.08142	2.22269	2.30177	2.22802	2.16293	2.17701	2.286	2.03882	2.07367	0.0871364
1823	chr1	185737701	185740600	loss	NM_001111323	FAT3	185617134	185962457	345324	2900	0.839791	1.99368	2.12422	2.23593	2.186	2.18944	2.15331	2.14514	2.09947	2.0608	2.14958	2.11811	2.092	0.0639291
1824	chr1	185899401	185903800	gain	NM_001111323	FAT3	185617134	185962457	345324	4400	1.27417	1.99368	2.12422	2.23593	2.186	2.18944	2.15331	2.14514	2.09947	2.0608	2.14958	2.11811	2.092	0.0639291
1825	chr1	185904001	185909000	gain	NM_001111323	FAT3	185617134	185962457	345324	5000	1.44792	1.99368	2.12422	2.23593	2.186	2.18944	2.15331	2.14514	2.09947	2.0608	2.14958	2.11811	2.092	0.0639291
1838	chr1	186792401	186804100	gain	NM_001030832	CHORDC1	186791561	186803981	12421	11581	93.2373	2.652	2.19003	2.27647	2.48233	2.25014	2.40264	2.39789	2.41879	2.35636	2.26575	2.19852	1.97259	0.171244
1840	chr1	187071601	187076700	gain	NM_204160	TYR	187076241	187126018	49778	460	0.924103	1.97486	1.99232	2.10509	2.1066	2.09396	2.22543	2.18661	2.07738	2.03217	2.09857	2.00964	2.02801	0.0756852
1841	chr1	187099801	187104500	gain	NM_204160	TYR	187076241	187126018	49778	4700	9.44192	1.97486	1.99232	2.10509	2.1066	2.09396	2.22543	2.18661	2.07738	2.03217	2.09857	2.00964	2.02801	0.0756852
1857	chr1	189678501	189680100	loss	NM_001031376	EED	189669529	189685501	15973	1600	10.0169	2.05866	1.92017	1.85623	1.9324	1.61031	1.80748	2.03567	1.87517	1.77729	1.67713	1.85527	1.68738	0.138285
1881	chr1	192059601	192071600	loss	NM_213574	NDUFC2	192061291	192064197	2907	2907	100	0.653095	1.24417	1.11354	0.785068	0.947566	1.51064	0.895428	1.00665	1.0614	0.868317	1.10708	1.24272	0.231439
1881	chr1	192059601	192071600	loss	NM_213578	THRSPB	192065935	192066600	666	666	100	0.932046	0.501566	0	0.600484	1.29289	0	0	0.399101	0.747561	0.282459	0	0	0.433305
1881	chr1	192059601	192071600	loss	NM_213578	THRSPB	192070045	192070726	682	682	100	0.755427	0	0.444064	0.21851	0.174848	0	0	0.369124	0.237569	0.325336	0	0	0.236156
1883	chr1	192124301	192131300	gain	NM_001278100	C1H11ORF67	192124320	192131944	7625	6981	91.5541	2.43765	2.34229	2.26504	2.1938	2.02918	2.40345	2.48747	2.39606	2.081	2.23214	2.12873	2.23805	0.146561
1883	chr1	192124301	192131300	gain	NM_001278102	C1H11ORF67	192124320	192131944	7625	6981	91.5541	2.43765	2.34229	2.26504	2.1938	2.02918	2.40345	2.48747	2.39606	2.081	2.23214	2.12873	2.23805	0.146561
1883	chr1	192124301	192131300	gain	NM_001278104	C1H11ORF67	192124320	192131944	7625	6981	91.5541	2.43765	2.34229	2.26504	2.1938	2.02918	2.40345	2.48747	2.39606	2.081	2.23214	2.12873	2.23805	0.146561
1884	chr1	192131301	192135900	loss	NM_001278100	C1H11ORF67	192124320	192131944	7625	644	8.4459	2.43765	2.34229	2.26504	2.1938	2.02918	2.40345	2.48747	2.39606	2.081	2.23214	2.12873	2.23805	0.146561
1884	chr1	192131301	192135900	loss	NM_001278102	C1H11ORF67	192124320	192131944	7625	644	8.4459	2.43765	2.34229	2.26504	2.1938	2.02918	2.40345	2.48747	2.39606	2.081	2.23214	2.12873	2.23805	0.146561
1884	chr1	192131301	192135900	loss	NM_001278104	C1H11ORF67	192124320	192131944	7625	644	8.4459	2.43765	2.34229	2.26504	2.1938	2.02918	2.40345	2.48747	2.39606	2.081	2.23214	2.12873	2.23805	0.146561
1887	chr1	192291901	192300400	gain	NM_001162372	PAK1	192266740	192310697	43958	8500	19.3366	2.01151	2.30243	2.11818	2.19074	2.20785	2.11877	2.14499	2.25463	2.06418	2.1054	2.03203	2.12255	0.0868997
1892	chr1	192629701	192638000	loss	NM_001005346	TSKU	192618448	192633185	14738	3485	23.6464	1.55482	1.9825	1.67185	1.86205	1.94114	1.82586	1.62648	1.8169	1.59221	1.88489	1.97692	1.92961	0.154568
1898	chr1	193325301	193327400	loss	NM_001030839	UVRAG	193244316	193325721	81406	421	0.517161	2.11951	2.37848	1.91508	2.14395	2.07695	2.24225	2.04893	2.03252	1.93206	1.86486	2.11589	2.0303	0.142424
1907	chr1	193764901	193788100	gain	NM_001030837	RRM1	193762508	193780524	18017	15624	86.7181	2.06992	2.69679	1.8523	2.12678	2.2226	2.18033	1.93806	2.08842	1.96271	1.71501	2.00091	2.10438	0.241022
1910	chr1	193930801	193934400	both	NM_205113	CHAT1	193924410	193941361	16952	3600	21.2364	1.78273	2.18237	1.86463	2.18967	2.27241	2.06237	1.63433	1.73136	2.0405	1.55653	2.42622	1.80991	0.27273
1913	chr1	194006901	194009700	loss	NM_204919	MAP6	194007240	194036563	29324	2461	8.39244	1.78989	2.44709	1.95099	2.11784	2.08673	2.18659	1.93762	2.00237	1.73556	1.85596	1.95014	1.99127	0.19059
1915	chr1	194081601	194105200	loss	NM_001037271	GDPD5	194098234	194256434	158201	6967	4.40389	1.78052	2.20621	1.87201	1.95043	1.95965	1.96646	1.80579	1.96467	1.75403	1.81908	2.02382	1.98393	0.126414
1916	chr1	194203701	194211100	loss	NM_001037271	GDPD5	194098234	194256434	158201	7400	4.67759	1.78052	2.20621	1.87201	1.95043	1.95965	1.96646	1.80579	1.96467	1.75403	1.81908	2.02382	1.98393	0.126414
1919	chr1	194748501	194753100	loss	NM_001044640	RAB6A	194722119	194780406	58288	4600	7.89185	1.91403	2.35197	1.80872	1.84331	1.99433	2.00402	1.79144	1.9554	1.82439	1.80505	2.031	2.01275	0.157024
1920	chr1	194778901	194784400	loss	NM_001044640	RAB6A	194722119	194780406	58288	1506	2.58372	1.91403	2.35197	1.80872	1.84331	1.99433	2.00402	1.79144	1.9554	1.82439	1.80505	2.031	2.01275	0.157024
1921	chr1	194798401	194805800	loss	NM_001030053	MRPL48	194790550	194799221	8672	821	9.46725	2.06371	2.28852	1.91969	1.78734	2.0074	2.1753	2.06698	2.05673	2.11576	1.79378	2.03957	2.10481	0.144999
1921	chr1	194798401	194805800	loss	NM_001030835	PAAF1	194801991	194816911	14921	3810	25.5345	1.86886	2.07324	1.60953	1.73806	1.78892	1.95762	1.64038	1.80041	1.79092	1.72393	2.01299	1.95872	0.146279
1922	chr1	194823201	194839600	loss	NM_204107	UCP3	194821404	194824338	2935	1138	38.7734	1.66954	2.13576	1.68897	2.11385	2.00473	1.68371	2.03051	2.17784	1.98063	2.20566	1.92391	2.21968	0.205471
1924	chr1	194885201	194914000	gain	NM_001030834	PPME1	194884201	194914019	29819	28800	96.5827	2.08168	2.43955	1.91373	2.07251	2.05708	2.06737	2.00765	1.95526	1.90837	1.88355	2.10756	2.02505	0.145886
1925	chr1	195047001	195056600	gain	NM_001006284	POLD3	195028492	195058150	29659	9600	32.3679	1.93196	2.54128	1.71321	1.93839	2.05307	2.01145	1.85211	1.80424	1.80976	1.76184	2.10657	1.95137	0.219604
1933	chr2	127501	172300	gain	NM_001006562	ABCF2	127312	137435	10124	9935	98.1331	2.12778	2.70177	1.88862	2.19897	2.12495	2.01959	1.99451	2.22342	1.91478	1.97965	2.12318	2.04239	0.213594
1935	chr2	394801	399600	gain	NM_001277476	RARRES2	398690	400478	1789	911	50.9223	1.95268	2.4146	1.93594	1.85489	1.68341	1.4073	1.76846	1.37222	1.35481	1.69603	2.10017	1.49896	0.321627
1935	chr2	394801	399600	gain	NM_001277477	RARRES2	398690	400478	1789	911	50.9223	1.95268	2.4146	1.93594	1.85489	1.68341	1.4073	1.76846	1.37222	1.35481	1.69603	2.10017	1.49896	0.321627
1936	chr2	408301	434300	gain	NM_001006351	SSPO	407640	442768	35129	26000	74.0129	1.80977	2.56062	1.92546	2.39536	2.20694	2.08505	1.72845	1.95358	2.10373	1.96047	1.71649	1.79034	0.264628
1937	chr2	435301	440900	gain	NM_001006351	SSPO	407640	442768	35129	5600	15.9412	1.80977	2.56062	1.92546	2.39536	2.20694	2.08505	1.72845	1.95358	2.10373	1.96047	1.71649	1.79034	0.264628
1938	chr2	505101	514800	gain	NM_001278140	ZNF767	504467	519639	15173	9700	63.9293	1.86065	2.59006	1.73138	1.99803	2.0721	1.75353	1.80574	1.74557	1.73834	1.75981	1.94654	1.91755	0.24246
1939	chr2	565101	567900	loss	NM_001199572	CDC25A	565707	578601	12895	2194	17.0143	1.68963	2.55919	1.7102	1.81408	1.93718	1.96934	1.67008	1.77974	1.87519	1.60763	1.88629	1.88874	0.246415
1940	chr2	569401	573800	gain	NM_001199572	CDC25A	565707	578601	12895	4400	34.1218	1.68963	2.55919	1.7102	1.81408	1.93718	1.96934	1.67008	1.77974	1.87519	1.60763	1.88629	1.88874	0.246415
1944	chr2	712901	732900	gain	NM_001012851	DHX30	708803	733943	25141	20000	79.5513	2.07002	2.70959	1.91613	2.17256	2.21634	2.10976	1.77681	2.06213	1.97842	1.81686	2.08481	2.12039	0.238248
1949	chr2	1093101	1100500	loss	NM_001039453	AQP1	1094897	1112059	17163	5604	32.6516	1.86776	2.014	2.0784	2.07008	2.03632	1.90707	2.22335	2.01397	1.92483	1.90693	2.08397	2.01126	0.0993988
1950	chr2	1154701	1158300	gain	NM_001037834	GHRHR	1146175	1164231	18057	3600	19.9369	2.23465	2.15033	2.32542	2.18564	2.16363	2.31712	2.44726	2.4077	2.32605	2.28457	2.18566	2.1113	0.10638
1950	chr2	1154701	1158300	gain	NM_001201396	GHRHR	1146175	1164231	18057	3600	19.9369	2.23465	2.15033	2.32542	2.18564	2.16363	2.31712	2.44726	2.4077	2.32605	2.28457	2.18566	2.1113	0.10638
1953	chr2	1404301	1407700	gain	NM_001098606	ADCYAP1R1	1370936	1469539	98604	3400	3.44814	2.16326	2.14827	2.24282	2.22443	2.13846	2.24423	2.28078	2.11897	2.14083	2.16863	2.05102	2.04553	0.073993
1954	chr2	1460101	1468800	gain	NM_001098606	ADCYAP1R1	1370936	1469539	98604	8700	8.82317	2.16326	2.14827	2.24282	2.22443	2.13846	2.24423	2.28078	2.11897	2.14083	2.16863	2.05102	2.04553	0.073993
1957	chr2	2063701	2073100	loss	NM_001030957	HIGD1A	2061655	2066620	4966	2920	58.7998	2.08229	2.12557	2.09221	2.17164	2.04364	2.38686	1.72578	2.04492	2.29846	1.98523	2.01693	1.832	0.179143
1960	chr2	2532901	2549500	loss	NM_001171601	WNT3A	2459534	2541522	81989	8622	10.516	1.70416	2.31444	2.01278	1.98839	2.09975	1.98773	1.97995	2.00813	1.84571	2.0131	1.97606	1.94077	0.142679
1960	chr2	2532901	2549500	loss	NM_204675	WNT3A	2459534	2542498	82965	9598	11.5687	1.6871	2.29387	1.99281	1.97038	2.07995	1.96977	1.96082	1.98768	1.82863	1.99517	1.95852	1.92716	0.141584
1961	chr2	2572901	2574200	loss	NM_204981	WNT9A	2573612	2624503	50892	589	1.15735	1.67788	2.10222	1.92627	1.88184	2.0246	2.03848	1.90873	1.96123	1.82902	1.91834	2.00784	1.98221	0.111196
1962	chr2	2621101	2631100	loss	NM_204981	WNT9A	2573612	2624503	50892	3403	6.68671	1.67788	2.10222	1.92627	1.88184	2.0246	2.03848	1.90873	1.96123	1.82902	1.91834	2.00784	1.98221	0.111196
1970	chr2	3444901	3453800	loss	NM_205159	MYL3	3420143	3454692	34550	8900	25.7598	1.82018	1.78919	1.82814	1.93174	1.91105	1.8183	1.88267	1.87522	1.78943	1.86379	1.91167	1.95453	0.0557524
1973	chr2	3608501	3610400	loss	NM_001177575	PTH1R	3560822	3666699	105878	1900	1.79452	1.85631	2.21039	2.07256	2.01142	2.15469	2.07224	2.02597	2.0564	1.8748	2.07329	2.04037	2.02936	0.0990055
1979	chr2	4359301	4370600	loss	NM_001031510	GARS	4337070	4359391	22322	91	0.40767	2.4087	2.50592	2.08089	2.07191	2.06676	2.31901	2.04225	2.19578	2.02417	2.10012	2.15838	2.1018	0.156106
1981	chr2	4460101	4479900	both	NM_001001316	CTDSPL	4477943	4544868	66926	1958	2.92562	2.15439	2.39655	2.04788	2.01679	2.10517	2.03834	1.96644	2.19974	2.11278	1.99736	2.14719	2.08161	0.114842
1982	chr2	4543101	4549000	loss	NM_001001316	CTDSPL	4477943	4544868	66926	1768	2.64172	2.15439	2.39655	2.04788	2.01679	2.10517	2.03834	1.96644	2.19974	2.11278	1.99736	2.14719	2.08161	0.114842
1983	chr2	4738001	4743800	loss	NM_001079726	LOC420419	4706212	4774485	68274	5800	8.49518	1.85233	2.20785	1.95729	2.01841	2.04901	1.96647	1.95738	1.97914	1.87011	2.02702	2.00009	2.04133	0.0913572
1985	chr2	5221201	5273000	both	NM_001030963	GORASP1	5257028	5263754	6727	6727	100	2.65986	2.29679	2.06699	2.08565	1.83413	2.22912	1.99966	2.59283	2.34128	2.23242	2.09463	2.06335	0.239464
1985	chr2	5221201	5273000	both	NM_001030964	WDR48	5265323	5288919	23597	7678	32.538	2.56883	2.33069	2.15044	2.28964	2.17327	2.17481	2.27795	2.20012	2.23056	2.19628	2.18569	2.11367	0.120405
1991	chr2	6232401	6240800	gain	NM_001166674	CRYGN	6235658	6239901	4244	4244	100	2.59865	2.25957	2.37356	2.12621	1.96084	1.79063	2.01392	2.60382	2.34627	2.22243	1.96345	2.11032	0.253402
1992	chr2	6452701	6455900	gain	NM_001278142	PRKAG2	6279142	6461141	182000	3200	1.75824	2.0338	2.2535	2.12088	2.18692	2.23227	2.16333	2.13837	2.2115	2.06516	2.17357	2.08935	2.07325	0.0702789
2005	chr2	7826201	7836900	gain	NM_001030966	INSIG1	7827461	7834109	6649	6649	100	2.79902	2.74681	2.16232	2.13442	2.33347	2.46412	2.01873	2.33331	2.1159	2.36965	2.36801	2.17635	0.242547
2011	chr2	8465001	8470600	gain	NM_204172	LMBR1	8434701	8494297	59597	5600	9.39645	2.59002	2.25322	2.25069	2.21823	2.07218	2.23344	2.25378	2.48341	2.3246	2.22087	2.19176	2.125	0.142867
2012	chr2	8475101	8479000	gain	NM_204172	LMBR1	8434701	8494297	59597	3900	6.54395	2.59002	2.25322	2.25069	2.21823	2.07218	2.23344	2.25378	2.48341	2.3246	2.22087	2.19176	2.125	0.142867
2014	chr2	8572401	8652100	both	NM_001030967	UBE3C	8581967	8645726	63760	63760	100	2.58412	2.23419	2.16924	2.1756	2.09949	2.21765	2.301	2.27229	2.26994	2.22538	2.16787	2.08384	0.128907
2025	chr2	11349601	11368700	both	NM_001031511	PFKP	11354185	11395736	41552	14516	34.9345	2.30246	1.91411	2.10616	2.00105	2.06961	2.0582	2.06275	2.05995	2.15909	2.04361	2.01519	1.96225	0.0987796
2026	chr2	11381101	11429500	gain	NM_001031511	PFKP	11354185	11395736	41552	14636	35.2233	2.30246	1.91411	2.10616	2.00105	2.06961	2.0582	2.06275	2.05995	2.15909	2.04361	2.01519	1.96225	0.0987796
2039	chr2	12975601	12987600	gain	NM_001030970	CUL2	12972709	13018696	45988	12000	26.0938	2.75371	2.23806	2.16271	2.11146	2.06024	2.17151	2.21552	2.33962	2.30847	2.15699	2.16228	2.07611	0.185163
2040	chr2	13005901	13024400	gain	NM_001030970	CUL2	12972709	13018696	45988	12796	27.8246	2.75371	2.23806	2.16271	2.11146	2.06024	2.17151	2.21552	2.33962	2.30847	2.15699	2.16228	2.07611	0.185163
2042	chr2	13338301	13347600	gain	NM_001039280	PARD3	13112298	13499226	386929	9300	2.40354	2.11101	1.96976	2.10139	2.06829	2.04452	2.08846	2.14492	2.03731	2.10453	2.11983	2.10801	2.07084	0.046833
2043	chr2	13429201	13440700	gain	NM_001039280	PARD3	13112298	13499226	386929	11500	2.97212	2.11101	1.96976	2.10139	2.06829	2.04452	2.08846	2.14492	2.03731	2.10453	2.11983	2.10801	2.07084	0.046833
2044	chr2	13463401	13467300	loss	NM_001039280	PARD3	13112298	13499226	386929	3900	1.00794	2.11101	1.96976	2.10139	2.06829	2.04452	2.08846	2.14492	2.03731	2.10453	2.11983	2.10801	2.07084	0.046833
2053	chr2	14315501	14407800	both	NM_205131	ZEB1	14306275	14411998	105724	92300	87.3028	2.45186	2.26412	2.14537	2.17667	2.06032	2.14308	2.07315	2.26476	2.1177	2.15343	2.14346	2.05542	0.111561
2061	chr2	15703701	15724700	gain	NM_001006355	RAB18	15704612	15717690	13079	13079	100	2.88094	2.39824	2.393	2.27012	2.44427	2.5324	2.40565	2.53825	2.53115	2.29939	2.15833	2.14368	0.198884
2064	chr2	15798101	15812400	gain	NM_001031512	YME1L1	15807103	15827193	20091	5298	26.37	2.53756	2.19367	2.04783	2.04066	1.99191	2.099	2.15667	2.32173	2.21105	2.01522	2.18657	2.17061	0.1516
2065	chr2	16004501	16097600	gain	NM_001006357	APBB1IP	16026711	16084527	57817	57817	100	2.67557	2.21544	2.22961	2.38734	2.19735	2.34439	2.26076	2.42867	2.3956	2.32995	2.19616	2.13671	0.146356
2067	chr2	16440701	16451100	gain	NM_001257299	GPR158	16376611	16556743	180133	10400	5.77351	2.1326	2.1795	2.25552	2.25487	2.22549	2.20925	2.17734	2.21415	2.17329	2.24867	2.07468	2.09287	0.0607443
2068	chr2	16470301	16473200	gain	NM_001257299	GPR158	16376611	16556743	180133	2900	1.60992	2.1326	2.1795	2.25552	2.25487	2.22549	2.20925	2.17734	2.21415	2.17329	2.24867	2.07468	2.09287	0.0607443
2069	chr2	16523001	16524300	loss	NM_001257299	GPR158	16376611	16556743	180133	1300	0.721689	2.1326	2.1795	2.25552	2.25487	2.22549	2.20925	2.17734	2.21415	2.17329	2.24867	2.07468	2.09287	0.0607443
2070	chr2	16631901	16642700	gain	NM_001199585	PRTFDC1	16631918	16676613	44696	10783	24.1252	2.21491	2.0422	2.16703	2.10504	2.16959	2.14678	2.24846	1.98987	2.11446	2.12316	1.96408	2.06958	0.0854946
2071	chr2	16649501	16656600	gain	NM_001199585	PRTFDC1	16631918	16676613	44696	7100	15.8851	2.21491	2.0422	2.16703	2.10504	2.16959	2.14678	2.24846	1.98987	2.11446	2.12316	1.96408	2.06958	0.0854946
2072	chr2	16760501	16772100	gain	NM_001177357	ARHGAP21	16677325	16814552	137228	11600	8.45309	2.24793	2.08768	2.13105	2.08771	2.03371	2.10998	2.09552	2.08669	2.05551	2.20581	2.04916	2.07183	0.0632947
2077	chr2	17484501	17486400	gain	NM_001030971	PIP4K2A	17478259	17527327	49069	1900	3.8721	2.38359	2.26565	2.14058	2.21892	2.19105	2.25095	2.24947	2.24924	2.22691	2.13948	2.20061	2.01875	0.0879914
2078	chr2	17487401	17488800	loss	NM_001030971	PIP4K2A	17478259	17527327	49069	1400	2.85313	2.38359	2.26565	2.14058	2.21892	2.19105	2.25095	2.24947	2.24924	2.22691	2.13948	2.20061	2.01875	0.0879914
2079	chr2	17489801	17512500	gain	NM_001030971	PIP4K2A	17478259	17527327	49069	22700	46.2614	2.38359	2.26565	2.14058	2.21892	2.19105	2.25095	2.24947	2.24924	2.22691	2.13948	2.20061	2.01875	0.0879914
2085	chr2	18006101	18007500	loss	NM_204488	NEBL	18006660	18249548	242889	841	0.346249	2.14973	2.00024	2.17724	2.12243	2.02361	2.10444	2.22287	2.0946	2.18348	2.13036	2.07583	2.07458	0.0652819
2086	chr2	18127901	18135300	gain	NM_204488	NEBL	18006660	18249548	242889	7400	3.04666	2.14973	2.00024	2.17724	2.12243	2.02361	2.10444	2.22287	2.0946	2.18348	2.13036	2.07583	2.07458	0.0652819
2087	chr2	18167201	18176000	gain	NM_204488	NEBL	18006660	18249548	242889	8800	3.62305	2.14973	2.00024	2.17724	2.12243	2.02361	2.10444	2.22287	2.0946	2.18348	2.13036	2.07583	2.07458	0.0652819
2092	chr2	19671601	19682600	gain	NM_001048076	VIM	19677910	19684966	7057	4691	66.473	2.71781	2.27515	2.29551	2.24342	1.92434	1.87672	1.93972	2.40833	2.3395	2.34762	2.12836	1.85104	0.260132
2095	chr2	20313501	20317700	gain	NM_205288	ITGA8	20218227	20317130	98904	3630	3.67023	2.15333	2.14126	2.20278	2.10995	2.1251	2.19418	2.18739	2.20006	2.10587	2.18822	2.08161	2.04902	0.0512774
2097	chr2	20615201	20625100	gain	NM_204894	ABCB1LB	20596344	20628396	32053	9900	30.8863	2.20067	2.07513	2.14393	2.11535	2.30129	2.08941	2.32779	2.09438	2.11851	2.11289	2.23168	2.1017	0.085805
2106	chr2	22259701	22266300	loss	NM_001030337	FZD1	22261021	22263339	2319	2319	100	1.71072	1.22166	2.0017	1.37383	2.03577	1.28662	1.90579	1.09514	1.25323	1.52897	1.85792	1.70001	0.330547
2107	chr2	22618001	22632900	loss	NM_207179	AKAP9	22520594	22619767	99174	1767	1.78172	2.26023	2.11384	2.1088	2.06522	2.09068	2.17385	2.22834	2.07843	2.17433	2.10481	2.14667	2.10836	0.0605148
2107	chr2	22618001	22632900	loss	NM_205067	HSPE1	22619644	22619765	122	122	100	1.99608	1.45865	2.35052	2.17064	3.2344	2.20246	1.54282	1.45426	1.02553	2.1943	2.46385	1.91821	0.581988
2107	chr2	22618001	22632900	loss	NM_001048077	CYP51A1	22620217	22633995	13779	12684	92.0531	1.68589	1.39826	1.55648	1.57192	1.41625	1.64045	1.37687	1.68385	1.75343	1.7156	1.72633	1.63323	0.133757
2108	chr2	22638901	22647100	gain	NM_001030973	KRIT1	22639161	22659508	20348	7940	39.021	2.4177	2.16993	2.01346	1.97846	1.97646	2.00735	2.27076	2.06746	2.35037	2.16016	2.08977	2.06927	0.1471
2109	chr2	22658601	22662500	loss	NM_001030973	KRIT1	22639161	22659508	20348	908	4.46236	2.4177	2.16993	2.01346	1.97846	1.97646	2.00735	2.27076	2.06746	2.35037	2.16016	2.08977	2.06927	0.1471
2110	chr2	22801201	22824400	gain	NM_001030974	C2H7ORF64	22801431	22806739	5309	5309	100	2.41376	1.96321	1.86809	1.85721	1.89807	1.97376	2.01758	1.7832	2.03016	1.94241	1.98461	1.9666	0.155722
2110	chr2	22801201	22824400	gain	NM_001030975	FAM133B	22810554	22826926	16373	13847	84.5722	2.49771	2.18285	2.04384	1.98435	1.94282	2.02809	2.08351	2.01657	2.13243	2.03105	2.1147	1.96497	0.147807
2111	chr2	22825801	22827600	loss	NM_001030975	FAM133B	22810554	22826926	16373	1126	6.87718	2.49771	2.18285	2.04384	1.98435	1.94282	2.02809	2.08351	2.01657	2.13243	2.03105	2.1147	1.96497	0.147807
2112	chr2	22846801	22850800	loss	NM_001007892	CDK6	22829674	22963184	133511	4000	2.99601	2.27905	2.05494	2.02971	2.12707	2.08245	2.13485	2.03101	2.09424	2.16973	2.10866	2.03447	2.00738	0.076103
2113	chr2	22851401	22855900	gain	NM_001007892	CDK6	22829674	22963184	133511	4500	3.37051	2.27905	2.05494	2.02971	2.12707	2.08245	2.13485	2.03101	2.09424	2.16973	2.10866	2.03447	2.00738	0.076103
2114	chr2	22895901	22900500	gain	NM_001007892	CDK6	22829674	22963184	133511	4600	3.44541	2.27905	2.05494	2.02971	2.12707	2.08245	2.13485	2.03101	2.09424	2.16973	2.10866	2.03447	2.00738	0.076103
2121	chr2	24031101	24042900	gain	NM_001199909	PDK4	24033795	24043175	9381	9106	97.0685	2.6655	2.768	2.62168	2.52395	2.57448	2.79105	2.44099	2.5675	2.5608	2.55908	2.08596	1.9503	0.25094
2124	chr2	24246501	24258200	gain	NM_001012949	SLC25A13	24256195	24572073	315879	2006	0.635053	2.05946	1.9918	1.99438	1.9783	1.98304	1.99195	1.95943	2.00742	1.99341	2.01055	2.00784	1.98627	0.0242233
2125	chr2	24284801	24295200	gain	NM_001012949	SLC25A13	24256195	24572073	315879	10400	3.2924	2.05946	1.9918	1.99438	1.9783	1.98304	1.99195	1.95943	2.00742	1.99341	2.01055	2.00784	1.98627	0.0242233
2126	chr2	24298301	24349900	gain	NM_001012949	SLC25A13	24256195	24572073	315879	51600	16.3354	2.05946	1.9918	1.99438	1.9783	1.98304	1.99195	1.95943	2.00742	1.99341	2.01055	2.00784	1.98627	0.0242233
2127	chr2	24406301	24409200	loss	NM_001012949	SLC25A13	24256195	24572073	315879	2900	0.918073	2.05946	1.9918	1.99438	1.9783	1.98304	1.99195	1.95943	2.00742	1.99341	2.01055	2.00784	1.98627	0.0242233
2128	chr2	24449101	24468400	gain	NM_001012949	SLC25A13	24256195	24572073	315879	19300	6.10993	2.05946	1.9918	1.99438	1.9783	1.98304	1.99195	1.95943	2.00742	1.99341	2.01055	2.00784	1.98627	0.0242233
2128	chr2	24449101	24468400	gain	NM_001085439	SHFM1	24450646	24457181	6536	6536	100	2.64936	2.16591	2.12674	2.16015	2.0272	2.09848	1.76337	2.4174	2.38227	2.27646	2.01034	1.96526	0.235031
2129	chr2	24492801	24496300	loss	NM_001012949	SLC25A13	24256195	24572073	315879	3500	1.10802	2.05946	1.9918	1.99438	1.9783	1.98304	1.99195	1.95943	2.00742	1.99341	2.01055	2.00784	1.98627	0.0242233
2130	chr2	24558501	24590600	loss	NM_001012949	SLC25A13	24256195	24572073	315879	13573	4.2969	2.05946	1.9918	1.99438	1.9783	1.98304	1.99195	1.95943	2.00742	1.99341	2.01055	2.00784	1.98627	0.0242233
2130	chr2	24558501	24590600	loss	NM_001080890	DLX6	24572105	24575656	3552	3552	100	0.374815	0.34477	0.368009	0.635197	0.509012	0.155596	0.608888	0.533478	0.559324	0.946949	0.588086	0.716889	0.203499
2130	chr2	24558501	24590600	loss	NM_204159	DLX5	24580616	24582873	2258	2258	100	1.61044	0.67215	0.936009	0.64323	0.543558	0.5891	0.57137	0.420285	0.829001	1.31514	1.19564	1.39835	0.392933
2134	chr2	25023401	25038700	gain	NM_001012855	GLCCI1	25020979	25072705	51727	15300	29.5784	2.21059	1.9601	2.11461	2.06432	1.96617	2.14382	2.16256	2.09486	2.06936	2.12556	1.98487	1.93895	0.0888248
2147	chr2	26247101	26251000	gain	NM_001012856	PHF14	26168690	26323452	154763	3900	2.51998	2.24124	1.90651	2.18078	2.06476	2.05192	2.09233	2.19202	2.04296	2.17236	2.08218	2.07768	2.08769	0.0881345
2164	chr2	29616801	29621500	gain	NM_001030981	HDAC9	29385237	29655410	270174	4700	1.73962	2.10591	1.95829	2.14655	2.08656	2.03672	2.09371	2.17572	2.07221	2.19273	2.11446	2.10089	2.08319	0.0618018
2168	chr2	30691801	30693500	loss	NM_001030982	CDCA7L	30689717	30728413	38697	1700	4.39311	2.19834	2.08556	2.13342	2.15948	2.0922	2.24007	2.04017	2.19253	2.18711	2.20057	2.02509	2.01666	0.0769492
2170	chr2	30998601	31064900	gain	NM_001199617	TOMM7	31006561	31010587	4027	4027	100	2.69367	2.36558	2.17806	2.35636	2.08567	2.40901	2.13862	2.42063	2.49127	2.23639	2.15643	1.96241	0.202263
2170	chr2	30998601	31064900	gain	NM_001030983	FAM126A	31027831	31065407	37577	37070	98.6508	2.84605	2.40615	2.27461	2.35167	2.1927	2.32687	2.27537	2.4672	2.41088	2.4186	2.18733	2.06368	0.19454
2172	chr2	31434701	31437900	loss	NM_001006360	TRA2A	31413578	31437334	23757	2634	11.0873	2.36655	2.03922	1.93394	1.94559	1.91605	2.14451	2.12446	1.98134	2.04382	1.94253	1.95702	1.97118	0.129234
2174	chr2	31893801	31904000	gain	NM_001079478	CYCS	31896370	31896854	485	485	100	1.3963	1.63001	1.69947	1.73822	1.76257	1.83573	2.28396	2.02998	2.2736	2.24893	2.01901	2.13249	0.286778
2177	chr2	32301101	32377400	both	NM_001030985	HNRNPA2B1	32317343	32327887	10545	10545	100	2.24281	1.84708	1.87579	1.69926	1.80179	2.07763	1.78978	2.12762	2.15327	2.00328	1.86946	1.90284	0.168697
2177	chr2	32301101	32377400	both	NM_204643	CBX3	32327994	32341120	13127	13127	100	2.62722	2.16258	1.99955	2.01881	1.86297	2.25908	1.88053	2.05214	2.20734	1.92445	2.18312	1.9854	0.211655
2177	chr2	32301101	32377400	both	NM_001030986	SNX10	32350695	32384117	33423	26706	79.9031	2.31846	2.25102	1.96444	2.23588	2.05039	2.10938	2.09613	2.14912	2.09287	2.12807	2.06107	2.057	0.0992446
2180	chr2	33385901	33389600	gain	NM_001006362	HIBADH	33345457	33429462	84006	3700	4.40445	2.36933	2.07579	2.02333	2.10663	2.05344	2.19216	2.23416	2.11719	2.1999	2.10884	2.00154	1.98741	0.110523
2181	chr2	33416901	33428700	gain	NM_001006362	HIBADH	33345457	33429462	84006	11800	14.0466	2.36933	2.07579	2.02333	2.10663	2.05344	2.19216	2.23416	2.11719	2.1999	2.10884	2.00154	1.98741	0.110523
2182	chr2	33428701	33430400	loss	NM_001006362	HIBADH	33345457	33429462	84006	762	0.907078	2.36933	2.07579	2.02333	2.10663	2.05344	2.19216	2.23416	2.11719	2.1999	2.10884	2.00154	1.98741	0.110523
2183	chr2	33502801	33508400	loss	NM_001199618	JAZF1	33497260	33670877	173618	5600	3.22547	2.26823	2.0535	2.02868	2.06391	1.99946	2.13677	2.09831	2.04709	2.04937	2.07815	2.0571	2.01613	0.0709448
2184	chr2	33643901	33646000	loss	NM_001199618	JAZF1	33497260	33670877	173618	2100	1.20955	2.26823	2.0535	2.02868	2.06391	1.99946	2.13677	2.09831	2.04709	2.04937	2.07815	2.0571	2.01613	0.0709448
2185	chr2	33669101	33672500	loss	NM_001199618	JAZF1	33497260	33670877	173618	1777	1.02351	2.26823	2.0535	2.02868	2.06391	1.99946	2.13677	2.09831	2.04709	2.04937	2.07815	2.0571	2.01613	0.0709448
2193	chr2	34507801	34527500	both	NM_001199628	HACL1	34509319	34528096	18778	18182	96.8261	2.71819	2.20986	1.9837	2.00326	2.02421	2.44791	2.33807	2.25216	2.32425	2.12662	2.10766	2.05096	0.216776
2197	chr2	34845801	34851700	gain	NM_204458	RFTN1	34831062	34925176	94115	5900	6.26893	2.14175	2.09174	2.26492	2.17808	2.18294	2.17877	2.20991	2.30047	2.13173	2.16684	2.11041	2.07717	0.0663996
2198	chr2	34852101	34855300	gain	NM_204458	RFTN1	34831062	34925176	94115	3200	3.4001	2.14175	2.09174	2.26492	2.17808	2.18294	2.17877	2.20991	2.30047	2.13173	2.16684	2.11041	2.07717	0.0663996
2199	chr2	34951901	34958700	loss	NM_204218	DAZL	34940679	34953918	13240	2018	15.2417	2.37932	2.28991	2.39678	2.30663	2.24913	2.37402	2.25295	2.29426	2.18952	2.39271	1.97965	2.16949	0.119749
2210	chr2	36414201	36424800	gain	NM_001006363	RAB5A	36399269	36416213	16945	2013	11.8796	2.56721	2.01478	2.13904	1.99205	1.88308	2.01294	2.08981	2.09997	2.20323	1.94665	2.14824	1.97357	0.176982
2221	chr2	38095901	38098500	loss	NM_205326	RARB	38097276	38419472	322197	1225	0.380202	1.98309	2.04282	2.06248	2.09905	2.08146	2.10952	2.09055	2.09321	2.01183	2.08401	2.04981	2.04489	0.0379355
2222	chr2	38212901	38220100	gain	NM_205326	RARB	38097276	38419472	322197	7200	2.23466	1.98309	2.04282	2.06248	2.09905	2.08146	2.10952	2.09055	2.09321	2.01183	2.08401	2.04981	2.04489	0.0379355
2223	chr2	38274901	38282500	loss	NM_205326	RARB	38097276	38419472	322197	7600	2.35881	1.98309	2.04282	2.06248	2.09905	2.08146	2.10952	2.09055	2.09321	2.01183	2.08401	2.04981	2.04489	0.0379355
2224	chr2	38347801	38351100	loss	NM_205326	RARB	38097276	38419472	322197	3300	1.02422	1.98309	2.04282	2.06248	2.09905	2.08146	2.10952	2.09055	2.09321	2.01183	2.08401	2.04981	2.04489	0.0379355
2225	chr2	38351101	38354100	gain	NM_205326	RARB	38097276	38419472	322197	3000	0.931107	1.98309	2.04282	2.06248	2.09905	2.08146	2.10952	2.09055	2.09321	2.01183	2.08401	2.04981	2.04489	0.0379355
2236	chr2	40414401	40422200	gain	NM_205428	TGFBR2	40385525	40447632	62108	7800	12.5588	2.21354	2.19866	2.21647	2.26493	2.32544	2.27241	2.17202	2.24692	2.12986	2.34069	2.05452	2.13946	0.0829173
2239	chr2	41110201	41128600	both	NM_001037275	TRIM71	41117521	41127913	10393	10393	100	2.24095	2.26637	2.39506	2.47491	2.5448	2.35402	2.45371	2.69091	2.41088	2.38227	2.16758	2.04979	0.171928
2240	chr2	41196901	41209400	gain	NM_001286225	C2H3ORF23	41195081	41216399	21319	12500	58.6331	2.43474	2.45444	2.22776	2.16719	2.17989	2.32167	2.29987	2.28664	2.12762	2.06109	2.09823	2.09052	0.131794
2259	chr2	43692801	43711600	gain	NM_001252154	EXOSC7	43691241	43710727	19487	17927	91.9947	2.45058	2.63978	2.09553	2.42693	2.16985	2.47477	2.44109	2.45386	2.30548	2.23315	2.30729	2.1011	0.167992
2264	chr2	44014801	44049900	both	NM_205081	CTNNB1	44026727	44048181	21455	21455	100	2.40737	2.25681	2.19772	2.25423	2.24162	2.27322	2.19707	2.36823	2.19686	2.35356	2.06454	2.08663	0.103886
2272	chr2	44895001	44900900	loss	NM_001039324	TMC2	44896117	44922566	26450	4784	18.087	1.92782	2.16301	1.88411	2.0994	2.2047	1.94451	1.93304	1.95442	1.91743	2.01367	2.04094	1.99522	0.102171
2273	chr2	44928701	44958500	gain	NM_001007823	RPSA	44935746	44940493	4748	4748	100	2.67415	2.29521	2.05126	2.30191	1.94031	2.22194	2.12639	2.32156	2.33754	2.37244	2.27019	2.30892	0.181826
2273	chr2	44928701	44958500	gain	NM_001030991	CCR8	44956594	44959911	3318	1907	57.4744	2.4085	2.0371	2.03497	2.72153	2.31251	1.80946	2.09588	2.2863	1.87444	2.24078	1.97797	2.25308	0.252697
2275	chr2	45355201	45388900	both	NM_001177385	CLASP2	45255770	45389575	133806	33700	25.1857	2.47496	2.12442	2.07611	2.11916	2.01766	2.14672	2.16474	2.24191	2.2497	2.1994	2.13381	2.09021	0.116899
2276	chr2	45421001	45441700	gain	NM_001030993	PDCD6IP	45413314	45446163	32850	20700	63.0137	2.48265	2.11741	2.08696	2.07705	1.97041	2.20889	2.14328	2.20828	2.17952	2.13729	2.10045	2.07784	0.1239
2284	chr2	47497701	47510800	gain	NM_001012559	SEPT7	47489191	47544695	55505	13100	23.6015	2.46111	2.36002	2.18567	2.19058	2.13655	2.35779	2.22431	2.1663	2.24573	2.26312	2.13929	2.06546	0.112625
2285	chr2	47520001	47521300	loss	NM_001012559	SEPT7	47489191	47544695	55505	1300	2.34213	2.46111	2.36002	2.18567	2.19058	2.13655	2.35779	2.22431	2.1663	2.24573	2.26312	2.13929	2.06546	0.112625
2286	chr2	47532101	47546700	gain	NM_001012559	SEPT7	47489191	47544695	55505	12595	22.6916	2.46111	2.36002	2.18567	2.19058	2.13655	2.35779	2.22431	2.1663	2.24573	2.26312	2.13929	2.06546	0.112625
2289	chr2	47817301	47823000	loss	NM_204144	TBX20	47818323	47850663	32341	4678	14.4646	1.7365	1.86287	1.89241	1.89858	1.76185	1.91169	1.91604	1.87428	1.8379	1.89554	1.89386	2.0044	0.0706491
2292	chr2	48132601	48136700	gain	NM_001007080	BMPER	48103436	48249944	146509	4100	2.79846	2.00133	2.10151	2.15266	2.16966	2.15579	2.21861	2.12916	2.11074	2.14555	2.17312	2.07323	2.0678	0.0581744
2295	chr2	48537401	48581900	gain	NM_204436	NT5C3A	48565805	48577946	12142	12142	100	2.87082	2.10463	2.18748	1.96239	2.03045	2.12417	2.22775	2.4495	2.21029	2.14209	2.28227	2.01318	0.243992
2300	chr2	49508201	49511200	loss	NM_001012858	ITGA9	49290256	49510044	219789	1844	0.838986	2.05222	2.0692	2.14388	2.12376	2.10479	2.15764	2.13408	2.15401	2.10791	2.1629	2.07797	2.04178	0.0422416
2308	chr2	49892701	49895200	loss	NM_001012859	VPS41	49866924	49972651	105728	2500	2.36456	2.29638	1.98586	2.16137	2.0943	2.0513	2.10156	2.18699	2.13098	2.17908	2.16589	2.09407	2.08106	0.0787809
2322	chr2	51181901	51183900	loss	NM_205396	INHBA	51170882	51183221	12340	1321	10.705	2.12518	2.00184	2.02217	2.00616	1.88023	1.98054	2.19193	2.09327	2.09262	2.11161	1.99803	2.13666	0.0863497
2328	chr2	52523501	52525200	loss	NM_205497	EGFR	52411118	52558680	147563	1700	1.15205	1.99457	2.02474	2.07808	2.08423	2.06661	2.08364	2.13737	2.12722	2.04941	2.1427	2.05905	2.06302	0.044188
2363	chr2	54564001	54568300	loss	NM_001144973	RAMP3	54559791	54608177	48387	4300	8.88668	2.07598	2.04004	2.07294	2.05547	2.05695	2.11036	2.2068	2.10438	1.99992	2.1029	1.98706	1.98333	0.0625754
2369	chr2	55155101	55163900	gain	NM_001277761	TNS3	55148061	55333257	185197	8800	4.7517	2.38488	2.20959	2.1548	2.15615	2.11443	2.25955	2.21704	2.22241	2.12497	2.24946	2.11566	2.05448	0.0877548
2372	chr2	55552701	55561800	gain	NM_001006371	SLC12A7	55552755	55627414	74660	9046	12.1163	2.28946	1.98499	2.13491	2.1408	2.09188	2.15949	2.1789	2.11167	2.13325	2.19335	2.10077	2.09097	0.0725106
2386	chr2	57022701	57027000	loss	NM_204647	SALL3	57012984	57032376	19393	4300	22.1729	1.64007	1.58507	1.86144	1.76023	1.73045	1.87867	1.8349	1.69885	1.80894	1.81087	1.93304	1.90615	0.107391
2418	chr2	60405401	60408600	loss	NM_001012560	DEK	60407238	60424698	17461	1363	7.80597	2.72158	2.44964	2.30503	2.17578	2.26368	2.24616	2.24509	2.22622	2.2748	2.47122	2.09429	2.03316	0.18365
2425	chr2	61351001	61356900	loss	NM_001012862	JARID2	61148473	61353919	205447	2919	1.4208	2.12324	2.00683	1.91005	1.92315	1.88537	1.98238	1.89782	2.01339	2.01372	1.95092	2.06567	2.03033	0.0725468
2425	chr2	61351001	61356900	loss	NM_001006372	DTNBP1	61355568	61423502	67935	1333	1.96217	2.35524	2.24861	2.19385	2.1379	2.14684	2.22146	2.22821	2.22675	2.12207	2.19131	2.10501	2.06576	0.0776313
2427	chr2	61563401	61585200	gain	NM_001012561	MYLIP	61562418	61576676	14259	13276	93.1061	2.70216	2.56747	2.18809	2.29796	2.31392	2.33782	2.2261	2.48502	2.32551	2.40911	2.36282	2.06132	0.171189
2428	chr2	61611201	61643300	gain	NM_001030998	GMPR	61613944	61644281	30338	29357	96.7664	2.37703	2.41635	2.13551	2.45372	2.32559	2.43625	2.31326	2.3536	2.30458	2.32845	2.18757	2.05617	0.122364
2441	chr2	63311601	63336100	gain	NM_001256499	LOC420860	63335623	63339141	3519	478	13.5834	1.91409	1.80627	2.02333	2.31951	2.0042	2.15956	1.95727	2.10165	1.74404	2.14585	1.89458	2.14107	0.164939
2454	chr2	64710601	64731200	gain	NM_001006375	SSR1	64710800	64720475	9676	9676	100	2.63773	2.556	2.3945	2.3786	2.47319	2.46293	2.38812	2.45292	2.52967	2.29805	2.06906	2.0151	0.185066
2455	chr2	64732001	64735100	loss	NM_205049	RREB1	64734798	64854227	119430	303	0.253705	2.04925	2.16733	1.87394	1.9309	1.9394	1.92746	1.80518	2.06166	1.93274	1.97203	2.08856	2.03113	0.100838
2458	chr2	65209301	65212300	loss	NM_001198731	NRN1	65203944	65209399	5456	99	1.81452	0.737378	0.9307	0.815443	0.846371	0.905123	1.29349	1.16259	0.760059	0.625667	0.909842	1.26852	1.30005	0.234421
2467	chr2	66364301	66369100	loss	NM_001004400	TUBB2B	66367678	66370171	2494	1423	57.0569	1.33911	1.38126	1.7954	1.51441	1.74527	1.89071	1.68816	2.03395	1.93445	1.9659	1.63553	1.76249	0.224084
2475	chr2	67870101	67878300	gain	NM_001006378	VPS4B	67868597	67888200	19604	8200	41.8282	2.28195	2.30503	2.19751	2.34302	2.25113	2.45817	2.21771	2.2155	2.21458	2.32197	2.24141	2.38398	0.0797356
2476	chr2	67900801	67920600	gain	NM_001031002	KDSR	67899654	67917417	17764	16617	93.5431	2.55416	2.5385	2.24503	2.11141	2.23522	2.24536	2.31792	2.38067	2.2709	2.1868	2.06439	2.03655	0.164714
2477	chr2	67925001	67926800	loss	NM_205339	BCL2	67926763	68013683	86921	38	0.0437179	1.98768	2.02442	2.0012	1.98602	2.0502	2.00152	2.01895	2.01734	1.95174	2.05457	2.02589	2.05423	0.0309386
2478	chr2	67991901	68001400	gain	NM_205339	BCL2	67926763	68013683	86921	9500	10.9295	1.98768	2.02442	2.0012	1.98602	2.0502	2.00152	2.01895	2.01734	1.95174	2.05457	2.02589	2.05423	0.0309386
2483	chr2	68783801	68785900	loss	NM_204134	CDH20	68673044	68785273	112230	1473	1.31248	1.96356	2.06704	2.13621	2.11896	2.15555	2.1691	2.14944	2.04897	1.98423	2.1447	2.05281	2.07714	0.0680733
2489	chr2	69291301	69295800	gain	NM_001006379	DROSHA	69248910	69317872	68963	4500	6.52524	2.29451	2.06537	2.0736	2.14501	2.01862	2.18124	2.14228	2.13304	2.1886	2.14123	2.13395	2.11334	0.069592
2490	chr2	69386101	69390400	loss	NM_001001758	CDH6	69347374	69444026	96653	4300	4.4489	1.93606	1.92091	1.99228	1.97412	1.99217	2.03735	2.11896	1.97795	1.92216	2.05408	1.95937	2.00023	0.0577704
2491	chr2	69393001	69398700	loss	NM_001001758	CDH6	69347374	69444026	96653	5700	5.89739	1.93606	1.92091	1.99228	1.97412	1.99217	2.03735	2.11896	1.97795	1.92216	2.05408	1.95937	2.00023	0.0577704
2492	chr2	69443201	69444400	loss	NM_001001758	CDH6	69347374	69444026	96653	826	0.854604	1.93606	1.92091	1.99228	1.97412	1.99217	2.03735	2.11896	1.97795	1.92216	2.05408	1.95937	2.00023	0.0577704
2552	chr2	76292201	76301900	loss	NM_001079746	FAM105A	76271524	76292991	21468	791	3.68455	2.10695	1.89092	2.0408	2.08681	2.01075	2.17739	2.0481	2.27127	2.05144	1.99919	2.06984	2.03578	0.0938652
2579	chr2	78146301	78154100	gain	NM_001031003	DAP	78115688	78159642	43955	7800	17.7454	2.10487	2.22323	2.28612	2.25274	2.17514	2.33126	2.26918	2.24743	2.13968	2.252	2.08118	2.10231	0.0821974
2582	chr2	78361701	78435100	gain	NM_001012563	CCT5	78395956	78403941	7986	7986	100	2.17294	2.02757	2.15058	1.96688	1.80633	2.23957	1.95487	2.12965	2.25713	1.99463	2.10228	1.88454	0.141034
2600	chr2	79677201	79715700	gain	NM_001012950	PAPD7	79662152	79717807	55656	38500	69.1749	2.52313	2.26209	2.37586	2.37304	2.27134	2.44085	2.34135	2.39865	2.3171	2.34663	2.0783	2.02153	0.141969
2601	chr2	79750601	79760700	gain	NM_001031004	NSUN2	79747020	79763615	16596	10100	60.858	2.37219	2.14058	2.20208	2.12689	2.01366	2.04921	2.20256	2.21262	2.11934	2.25726	2.19343	2.03369	0.102124
2608	chr2	80602801	80666900	gain	NM_205088	IKZF1	80625615	80682874	57260	41286	72.1027	2.54264	2.14474	2.05516	2.13453	1.98803	2.17004	2.11247	2.25985	2.16184	2.2253	2.21237	2.07766	0.138735
2612	chr2	80825701	80829000	loss	NM_001039282	GRB10	80801629	80906760	105132	3300	3.13891	2.07159	2.30536	2.17606	2.17389	2.17071	2.20033	2.21211	2.21981	2.14942	2.25544	2.05926	2.0358	0.0804653
2631	chr2	83520301	83550600	gain	NM_001031005	RPRD1A	83532100	83549536	17437	17437	100	2.91304	2.25681	2.48822	2.31678	2.16134	2.34588	2.29066	2.302	2.45248	2.49133	2.19045	2.08971	0.215367
2633	chr2	83831401	83853100	gain	NM_001006381	GALNT1	83818016	83872645	54630	21700	39.7218	2.41736	2.33973	2.20782	2.14063	2.16243	2.18807	2.21169	2.21907	2.08693	2.13681	2.1705	2.11401	0.0941229
2647	chr2	85763001	85769000	gain	NM_001031007	TERT	85762002	85791468	29467	6000	20.3618	2.18023	2.16168	2.11254	2.11801	2.08557	2.26355	2.23021	2.19701	2.06534	2.10755	2.06206	2.05605	0.0691218
2657	chr2	86627801	86629200	loss	NM_001030336	IRX2	86627515	86631598	4084	1400	34.2801	0.682466	0.785604	0.712748	0.764893	0.764214	1.02682	0.851538	0.643013	1.25915	0.975306	0.890705	1.09816	0.186037
2685	chr2	89976001	89985300	gain	NM_001159370	LRRC16A	89919461	90090490	171030	9300	5.43764	2.04107	2.19732	2.17951	2.151	2.15705	2.13982	2.14418	2.11551	2.07932	2.17536	2.09381	2.04332	0.0521091
2686	chr2	90234101	90251900	gain	NM_001276384	TDP2	90249304	90256552	7249	2597	35.8256	2.3569	2.00601	2.23356	1.97882	2.03856	2.17977	2.11489	2.285	2.23367	2.38704	2.11184	1.80164	0.170067
2688	chr2	90567101	90586100	gain	NM_205280	MBP	90566391	90584146	17756	17046	96.0014	2.18288	2.00618	2.23171	2.25871	2.20494	2.27301	2.0722	2.55388	2.12194	2.32398	2.07199	2.02704	0.152724
2697	chr2	91840901	91868000	gain	NM_001006385	CNDP2	91853637	91867910	14274	14274	100	2.67378	2.51721	2.44303	2.84005	2.41361	2.64245	2.50554	2.7109	2.52011	2.44583	2.12828	2.20595	0.202134
2698	chr2	91935301	91956200	gain	NM_001001748	CYB5A	91938567	91949880	11314	11314	100	3.06659	2.47708	2.54564	2.55308	2.20872	2.52033	2.43692	2.76207	2.5496	2.42636	2.17415	2.18961	0.251197
2707	chr2	93123701	93137600	gain	NM_001080873	ENS-1	93007482	93251218	243737	13900	5.70287	1.95758	1.74127	2.00646	1.91886	1.93424	1.9857	2.12025	1.88531	2.00971	1.94462	2.01293	2.0664	0.0957166
2708	chr2	93147201	93156900	loss	NM_001080873	ENS-1	93007482	93251218	243737	9700	3.9797	1.95758	1.74127	2.00646	1.91886	1.93424	1.9857	2.12025	1.88531	2.00971	1.94462	2.01293	2.0664	0.0957166
2709	chr2	93194801	93206700	gain	NM_001080873	ENS-1	93007482	93251218	243737	11900	4.88231	1.95758	1.74127	2.00646	1.91886	1.93424	1.9857	2.12025	1.88531	2.00971	1.94462	2.01293	2.0664	0.0957166
2711	chr2	93602301	93608800	loss	NM_001256543	RTTN	93602166	93682819	80654	6500	8.05912	2.21523	1.89514	1.97635	1.99599	1.94777	2.02561	2.13682	1.95868	2.03297	1.96028	2.05289	2.04751	0.087601
2738	chr2	97098201	97130400	gain	NM_001031012	TUBB6	97123922	97131304	7383	6479	87.7557	2.31626	2.0469	2.13615	2.39786	1.97257	2.15671	2.08339	2.34611	2.056	2.09867	1.8033	2.00571	0.169157
2739	chr2	97196701	97207000	loss	NM_001039283	MPPE1	97193847	97220472	26626	10300	38.684	2.16616	1.8595	2.09215	2.106	2.00382	1.8192	1.86112	2.09482	2.11645	2.08918	2.06285	1.97935	0.116274
2740	chr2	97300301	97302300	loss	NM_001008746	GNAL	97223421	97337791	114371	2000	1.7487	2.02781	2.02079	2.09036	2.05919	2.05882	2.1085	2.15742	2.10973	2.02801	2.11548	2.03256	2.0716	0.0433398
2758	chr2	99488901	99496300	gain	NM_001199806	LAMA1	99400390	99499501	99112	7400	7.4663	2.04758	2.03947	2.2044	2.07749	2.16508	2.18929	2.25147	2.03649	2.10613	2.15996	2.06771	2.09816	0.0718277
2772	chr2	100485401	100489600	loss	NM_205379	TGIF1	100479330	100487584	8255	2184	26.4567	1.78746	1.51201	1.53416	1.36791	1.56672	1.5669	1.6725	1.61256	1.52782	1.53809	1.78338	1.73822	0.124489
2774	chr2	100610201	100617600	gain	NM_204959	MYOM1	100573512	100647380	73869	7400	10.0177	2.3077	2.108	2.09764	2.17095	2.1627	2.2068	2.2735	2.16421	2.14474	2.20944	2.11062	1.99607	0.0828617
2781	chr2	101576401	101579100	loss	NM_205301	YES1	101577601	101591371	13771	1500	10.8925	2.26372	2.10427	2.07639	1.95909	2.08581	2.23884	2.21515	2.05732	2.07369	2.11535	2.23217	2.03902	0.0945039
2783	chr2	101852801	101869200	gain	NM_001199448	ROCK1	101831932	101908351	76420	16400	21.4604	2.54716	2.30862	2.18559	2.20496	2.10662	2.20484	2.19662	2.22133	2.29022	2.26019	2.14092	2.10705	0.118317
2808	chr2	104469101	104477500	gain	NM_001001615	CDH2	104449184	104562821	113638	8400	7.39189	2.12507	2.06849	2.19452	2.16201	2.06785	2.1908	2.2212	2.12872	2.15863	2.13043	2.06253	2.04962	0.0577665
2809	chr2	104506201	104514600	gain	NM_001001615	CDH2	104449184	104562821	113638	8400	7.39189	2.12507	2.06849	2.19452	2.16201	2.06785	2.1908	2.2212	2.12872	2.15863	2.13043	2.06253	2.04962	0.0577665
2810	chr2	104562101	104564300	loss	NM_001001615	CDH2	104449184	104562821	113638	721	0.634471	2.12507	2.06849	2.19452	2.16201	2.06785	2.1908	2.2212	2.12872	2.15863	2.13043	2.06253	2.04962	0.0577665
2823	chr2	105848501	105851400	loss	NM_001031016	B4GALT6	105840570	105864567	23998	2900	12.0843	2.05281	2.01691	2.23271	2.08534	2.05512	2.17361	2.14881	2.06057	2.14582	2.076	2.04239	2.08994	0.0635251
2831	chr2	107312001	107319200	loss	NM_001031017	MAPRE2	107310933	107347204	36272	7200	19.85	2.11924	2.13447	1.94011	2.10299	2.06607	2.24229	2.0994	2.11476	2.05635	2.1474	2.06595	2.00156	0.0755299
2847	chr2	109159901	109227400	gain	NM_001031019	PCMTD1	109171032	109214217	43186	43186	100	2.86786	2.19496	2.38063	2.12244	2.10332	2.39069	2.37591	2.52048	2.34053	2.2439	2.14208	2.06156	0.225157
2872	chr2	110982601	111017000	gain	NM_001031022	SDR16C5	111004141	111017846	13706	12860	93.8275	2.58728	2.28521	2.23833	2.38511	2.16492	2.32139	2.1944	2.61265	2.32792	2.20395	2.18939	2.13754	0.156624
2880	chr2	111749401	111752200	loss	NM_001031024	SDCBP	111749347	111761942	12596	2800	22.2293	2.38747	2.14468	2.20274	2.09511	2.03369	2.41697	2.10674	2.31511	2.27534	2.12525	2.0177	1.93922	0.150384
2881	chr2	111752401	111769500	gain	NM_001031024	SDCBP	111749347	111761942	12596	9542	75.7542	2.38747	2.14468	2.20274	2.09511	2.03369	2.41697	2.10674	2.31511	2.27534	2.12525	2.0177	1.93922	0.150384
2897	chr2	113542401	113557600	gain	NM_001006391	YTHDF3	113543330	113563057	19728	14271	72.3388	2.80359	2.2769	2.44866	2.27776	2.22597	2.45858	2.45704	2.63294	2.41658	2.46583	2.18306	2.2183	0.183628
2909	chr2	114704501	114715800	loss	NM_001199404	TRIM55	114674302	114710966	36665	6466	17.6353	2.00669	2.12921	2.05241	2.1403	2.15069	2.02543	2.05612	2.1039	2.05164	2.09834	2.02373	2.10357	0.0487529
2909	chr2	114704501	114715800	loss	NM_001123031	CRH	114712174	114713167	994	994	100	0.088911	0.814657	0.386705	0.714683	0.576594	1.98758	0.246266	0.763612	1.13508	1.50982	0.951062	1.52434	0.565288
2911	chr2	114891001	114909400	gain	NM_001012948	VCPIP1	114881201	114894526	13326	3526	26.4596	2.44453	2.06303	2.16946	2.14171	1.98117	2.26704	1.93986	2.26938	2.14035	2.22508	2.08902	1.87843	0.158267
2912	chr2	114919101	114928600	gain	NM_001030940	SGK3	114910682	114966880	56199	9500	16.9042	2.31227	2.16624	1.95986	2.03715	1.97885	2.1206	2.13172	2.15983	2.07344	2.05375	2.14697	2.03825	0.0960823
2913	chr2	114955501	114972600	both	NM_001030940	SGK3	114910682	114966880	56199	11380	20.2495	2.31227	2.16624	1.95986	2.03715	1.97885	2.1206	2.13172	2.15983	2.07344	2.05375	2.14697	2.03825	0.0960823
2925	chr2	116456601	116477000	both	NM_001277407	LACTB2	116459899	116473162	13264	13264	100	2.97529	2.35355	2.52016	2.2523	2.26667	2.40878	2.48548	2.75607	2.4079	2.45029	2.24403	2.09948	0.238146
2931	chr2	117448901	117451900	gain	NM_001199459	RDH10	117438737	117463478	24742	3000	12.1251	2.50286	2.24215	2.2551	2.20212	2.09657	2.34815	2.31851	2.40484	2.35888	2.27153	2.01815	2.1431	0.136007
2932	chr2	117714201	117726500	gain	NM_001007888	TCEB1	117721179	117734940	13762	5322	38.6717	2.76813	2.17541	2.1899	2.24718	2.21652	2.3768	2.27077	2.51631	2.24721	2.25942	2.04086	2.12877	0.192777
2936	chr2	118085901	118091300	gain	NM_204334	PI15	118088996	118111356	22361	2305	10.3081	2.16201	2.1011	2.48352	2.27724	2.2011	2.3248	2.37644	2.15567	2.38083	2.27041	2.09474	2.05303	0.133931
2945	chr2	119189701	119193900	gain	NM_001008454	PEX2	119193465	119216508	23044	436	1.89203	2.21897	1.8617	2.16937	2.04185	1.95377	2.09066	2.26197	2.2192	2.2874	2.12129	2.0024	2.03638	0.131371
2955	chr2	120482601	120484100	loss	NM_205181	STMN2	120482373	120515753	33381	1500	4.49357	2.01579	2.21489	2.11603	2.06086	2.13208	2.08268	2.12444	2.05626	1.87764	2.0023	1.98373	1.96414	0.0903982
2960	chr2	121130201	121143200	gain	NM_001199473	MRPL53	121136921	121140972	4052	4052	100	2.5191	2.45325	2.25546	2.39688	2.1208	2.26764	2.19066	2.41346	2.56565	2.17064	2.3174	2.30824	0.140305
2962	chr2	121310001	121325300	gain	NM_001199488	SNX16	121309872	121333508	23637	15300	64.729	2.50898	2.28028	2.31078	2.08065	2.13909	2.17826	2.3604	2.13319	2.25847	2.2461	2.32084	2.11783	0.122794
2977	chr2	122316201	122322400	loss	NM_001199478	RALYL	122266770	122377231	110462	6200	5.61279	2.05233	1.92587	2.17994	2.01102	2.08521	2.08204	2.14467	2.04853	2.0903	2.05518	2.01096	2.09988	0.0659412
2979	chr2	122643001	122802900	gain	NM_205317	CA2	122641587	122657833	16247	14833	91.2969	2.88397	2.02619	2.29479	2.27215	2.20024	2.22007	2.34623	2.54727	2.41055	2.37225	2.08781	2.0617	0.236336
2980	chr2	122860101	122865400	gain	NM_001012554	WWP1	122849873	122909936	60064	5300	8.82392	2.43699	2.1754	2.08158	2.04224	2.01578	2.19102	2.27038	2.21632	2.13515	2.09373	2.1596	2.06375	0.116091
2988	chr2	123448701	123455300	loss	NM_205197	MMP16	123445896	123621303	175408	6600	3.76266	2.09352	1.84074	2.08977	1.98666	2.035	2.04032	2.15303	2.02527	2.12501	1.99135	2.04745	2.06419	0.080414
2999	chr2	124817501	124826700	loss	NM_204744	RUNX1T1	124826336	124913807	87472	365	0.417276	1.95764	1.93413	2.06473	2.06963	2.04372	2.11173	2.13863	2.05037	2.01462	2.02839	2.05469	2.06322	0.0570394
3003	chr2	125685901	125695600	gain	NM_001199910	PDP1	125683595	125690722	7128	4822	67.6487	2.55531	2.21572	2.19096	2.4965	2.24835	2.61939	2.37696	2.4041	2.31751	2.32013	2.16714	2.17776	0.153011
3008	chr2	126126101	126142100	gain	NM_001040228	INTS8	126126452	126151324	24873	15649	62.9156	2.49147	2.50346	2.18737	2.08956	2.19444	2.18407	2.00624	2.23933	2.21387	2.20992	2.04033	2.19384	0.151545
3009	chr2	126164301	126182500	gain	NM_001030946	TP53INP1	126171740	126182625	10886	10761	98.8517	2.71608	2.49975	2.26709	2.52596	2.28847	2.49811	2.15291	2.51233	2.44596	2.38156	2.11479	1.87438	0.228918
3014	chr2	126901101	126902500	loss	NM_001277421	CPQ	126761525	126926107	164583	1400	0.850635	1.96496	2.03101	2.11003	2.06029	2.04811	2.08475	2.12304	2.07413	2.03199	2.14347	2.0216	1.96104	0.0571798
3018	chr2	127223101	127246400	gain	NM_001007967	RPL30	127244032	127247099	3068	2369	77.2164	2.81245	2.2785	2.2656	2.52539	2.11063	2.26464	2.5367	2.29842	2.48351	1.99256	1.82103	1.561	0.340689
3021	chr2	127496201	127499600	gain	NM_001031337	STK3	127436598	127569389	132792	3400	2.5604	2.43965	2.24585	2.15873	2.15599	2.18244	2.22096	2.21028	2.25519	2.23131	2.18262	2.15287	2.09966	0.0848069
3022	chr2	127545701	127552600	gain	NM_001031337	STK3	127436598	127569389	132792	6900	5.1961	2.43965	2.24585	2.15873	2.15599	2.18244	2.22096	2.21028	2.25519	2.23131	2.18262	2.15287	2.09966	0.0848069
3027	chr2	128069201	128072700	gain	NM_001198657	COX6C	128069939	128075639	5701	2762	48.4476	2.79948	2.04061	2.45321	2.578	2.13105	2.39064	2.60165	2.59227	2.53893	2.33622	2.03781	2.31421	0.240304
3029	chr2	128414701	128433600	gain	NM_001031343	YWHAZ	128415363	128439286	23924	18238	76.2331	2.51542	2.5331	2.0634	2.2913	2.14041	2.48009	2.17188	2.35516	2.3333	2.23688	2.18976	1.96156	0.180149
3030	chr2	128494601	128509900	gain	NM_001097531	ZNF706	128503033	128509821	6789	6789	100	2.49591	2.67187	2.02266	2.39597	2.08866	2.19716	1.99153	2.17425	1.97622	1.88034	1.98122	1.90206	0.251042
3038	chr2	129010501	129016400	gain	NM_001008729	AZIN1	129012892	129038405	25514	3509	13.7532	2.28251	2.28673	2.00388	2.08704	2.18618	2.29319	2.11942	2.07131	2.09944	1.95151	2.04174	1.87124	0.135032
3039	chr2	129021401	129031900	gain	NM_001008729	AZIN1	129012892	129038405	25514	10500	41.1539	2.28251	2.28673	2.00388	2.08704	2.18618	2.29319	2.11942	2.07131	2.09944	1.95151	2.04174	1.87124	0.135032
3043	chr2	129156201	129158300	gain	NM_001271931	FZD6	129152197	129179442	27246	2100	7.70755	2.17278	2.11455	2.13775	2.19979	2.96966	2.21977	2.24514	2.1913	2.11648	2.14383	2.00801	1.992	0.251545
3044	chr2	129160201	129174900	gain	NM_001271931	FZD6	129152197	129179442	27246	14700	53.9529	2.17278	2.11455	2.13775	2.19979	2.96966	2.21977	2.24514	2.1913	2.11648	2.14383	2.00801	1.992	0.251545
3051	chr2	129757001	129762300	gain	NM_001277426	DPYS	129740235	129768623	28389	5300	18.6692	2.30697	2.27018	2.32646	2.28703	2.13253	2.15153	2.2671	2.33567	2.15412	2.2445	2.09041	2.06358	0.0953647
3051	chr2	129757001	129762300	gain	NM_001277427	DPYS	129740235	129767872	27638	5300	19.1765	2.32244	2.28711	2.32817	2.30878	2.12643	2.15919	2.28276	2.36066	2.16577	2.25459	2.10107	2.076	0.0992251
3067	chr2	131033901	131036700	gain	NM_001199447	ANGPT1	130948995	131113554	164560	2800	1.70151	2.02981	1.84206	2.04312	2.01261	2.00821	2.04668	2.14723	1.95932	2.11511	2.07505	2.02516	2.05091	0.0768822
3068	chr2	131068701	131070400	loss	NM_001199447	ANGPT1	130948995	131113554	164560	1700	1.03306	2.02981	1.84206	2.04312	2.01261	2.00821	2.04668	2.14723	1.95932	2.11511	2.07505	2.02516	2.05091	0.0768822
3069	chr2	131094001	131095800	loss	NM_001199447	ANGPT1	130948995	131113554	164560	1800	1.09383	2.02981	1.84206	2.04312	2.01261	2.00821	2.04668	2.14723	1.95932	2.11511	2.07505	2.02516	2.05091	0.0768822
3074	chr2	131389201	131442900	gain	NM_001006349	EIF3E	131405146	131425618	20473	20473	100	2.7081	2.39046	2.26723	2.23976	2.165	2.33019	2.40547	2.39603	2.32769	2.20609	2.20127	2.09108	0.159693
3077	chr2	131690201	131695200	gain	NM_204930	TRHR	131690687	131704504	13818	4514	32.6675	2.01518	2.07023	2.21606	2.11249	2.10772	2.20274	2.35875	2.18488	2.17381	2.22694	2.02583	2.06573	0.0993379
3078	chr2	131695201	131699200	loss	NM_204930	TRHR	131690687	131704504	13818	4000	28.9477	2.01518	2.07023	2.21606	2.11249	2.10772	2.20274	2.35875	2.18488	2.17381	2.22694	2.02583	2.06573	0.0993379
3079	chr2	131699201	131708500	gain	NM_204930	TRHR	131690687	131704504	13818	5304	38.3847	2.01518	2.07023	2.21606	2.11249	2.10772	2.20274	2.35875	2.18488	2.17381	2.22694	2.02583	2.06573	0.0993379
3113	chr2	134689201	134703700	gain	NM_001030951	EIF3H	134628300	134709262	80963	14500	17.9094	2.41663	2.14228	2.15388	2.09398	2.08359	2.15274	2.14227	2.26969	2.09932	2.09796	2.09817	2.06144	0.0994995
3114	chr2	134758101	134769600	gain	NM_001030950	RAD21	134749874	134773800	23927	11500	48.0629	2.56863	2.23959	2.109	2.09532	2.10539	2.25297	2.22173	2.26821	2.23749	2.29771	2.13031	2.06066	0.13681
3119	chr2	135995801	136011400	gain	NM_001012555	MAL2	136003855	136015566	11712	7546	64.4296	2.222	2.51679	2.47736	2.5022	2.42218	2.39946	2.28547	2.25898	2.40788	2.41258	2.04869	2.21989	0.140976
3124	chr2	136477701	136479400	loss	NM_205334	COL14A1	136370296	136490378	120083	1700	1.41569	2.17948	2.07339	2.17424	2.10192	2.13952	2.13102	2.24496	2.13817	2.10311	2.14721	2.07065	1.9973	0.0629816
3125	chr2	136507901	136515500	loss	NM_001277471	MRPL13	136493341	136519654	26314	7600	28.882	2.09451	1.83347	1.76909	1.73998	1.90644	2.10532	1.87065	2.11412	1.95359	1.917	1.92539	1.86267	0.125043
3126	chr2	136515501	136531900	both	NM_001277471	MRPL13	136493341	136519654	26314	4154	15.7863	2.09451	1.83347	1.76909	1.73998	1.90644	2.10532	1.87065	2.11412	1.95359	1.917	1.92539	1.86267	0.125043
3128	chr2	136549501	136551600	loss	NM_001005798	SNTB1	136546690	136654781	108092	2100	1.94279	1.95824	2.03131	2.05258	2.07921	2.07782	2.1236	2.0041	2.10181	1.96755	2.10286	2.03687	2.02002	0.0531831
3164	chr2	141266601	141275100	gain	NM_001039279	PHF20L1	141275093	141322939	47847	8	0.01672	2.44023	2.06105	2.08623	2.01803	1.99056	2.09806	2.12768	2.18138	2.19029	2.16217	2.18464	2.10112	0.115403
3165	chr2	141312301	141335200	gain	NM_001039279	PHF20L1	141275093	141322939	47847	10639	22.2355	2.44023	2.06105	2.08623	2.01803	1.99056	2.09806	2.12768	2.18138	2.19029	2.16217	2.18464	2.10112	0.115403
3169	chr2	141685201	141692600	loss	NM_205217	ST3GAL1	141665331	141689879	24549	4679	19.0598	2.05325	2.11787	1.97161	1.9736	2.01242	2.09128	1.99378	2.1097	1.94298	1.96758	2.02818	1.96477	0.0609274
3188	chr2	144292401	144294400	loss	NM_001139439	COL22A1	144145493	144373832	228340	2000	0.875887	2.03122	2.09697	2.20468	2.18879	2.09566	2.21202	2.17165	2.13914	2.09711	2.15789	2.07155	2.08429	0.0579696
3189	chr2	144308201	144312200	loss	NM_001139439	COL22A1	144145493	144373832	228340	4000	1.75177	2.03122	2.09697	2.20468	2.18879	2.09566	2.21202	2.17165	2.13914	2.09711	2.15789	2.07155	2.08429	0.0579696
3194	chr2	145309601	145311800	gain	NM_205435	PTK2	145292916	145437966	145051	2200	1.51671	2.34395	2.15266	2.08731	2.11931	2.08974	2.20046	2.21433	2.22265	2.1313	2.04447	2.18907	2.10771	0.080908
3195	chr2	145357401	145367300	gain	NM_205435	PTK2	145292916	145437966	145051	9900	6.82519	2.34395	2.15266	2.08731	2.11931	2.08974	2.20046	2.21433	2.22265	2.1313	2.04447	2.18907	2.10771	0.080908
3196	chr2	145437001	145440400	loss	NM_205435	PTK2	145292916	145437966	145051	966	0.665973	2.34395	2.15266	2.08731	2.11931	2.08974	2.20046	2.21433	2.22265	2.1313	2.04447	2.18907	2.10771	0.080908
3215	chr2	148237601	148246300	loss	NM_205025	MAFA	148240663	148242801	2139	2139	100	0.442712	1.04518	0.677516	0.638157	1.0786	0.872212	0.430358	0.775525	0.936027	0.965553	1.27505	1.62749	0.342766
3215	chr2	148237601	148246300	loss	NM_001031585	ZC3H3	148246001	148402306	156306	300	0.191931	1.81356	2.16186	1.78112	1.81872	1.84741	1.89112	1.83884	1.88618	1.70523	1.78794	2.08708	2.0305	0.136246
3222	chr2	148737701	148755700	loss	NM_001031380	PUF60	148728231	148755979	27749	18000	64.8672	1.53993	1.9649	1.42205	1.59436	1.54884	1.61441	1.56043	1.58976	1.44905	1.38346	1.48817	1.54195	0.146922
3225	chr3	161001	169900	loss	NM_001199423	CCDC104	146394	163985	17592	2985	16.9679	2.27971	2.291	2.09029	2.10534	2.04586	2.03131	2.03387	2.41879	2.22433	2.18715	2.27557	2.0313	0.129986
3243	chr3	1829301	1834800	loss	NM_001031031	BCL11A	1831136	1886852	55717	3665	6.57788	2.0979	2.02838	1.93975	1.89477	1.96926	1.84392	1.70524	1.925	1.86349	1.95885	1.97376	2.03415	0.102804
3244	chr3	2318101	2399500	gain	NM_001290134	XPO1	2321601	2363537	41937	41937	100	2.72218	2.22376	2.112	2.0728	2.02008	2.15557	2.21957	2.35945	2.21817	2.18623	2.18739	2.11566	0.18141
3244	chr3	2318101	2399500	gain	NM_001012869	XPO1	2323706	2363537	39832	39832	100	2.70898	2.22835	2.13827	2.10503	2.01697	2.15841	2.22306	2.38118	2.22414	2.19004	2.18617	2.11114	0.176815
3249	chr3	2806001	2816700	gain	NM_001167762	ACYP2	2811086	2857510	46425	5615	12.0948	2.47999	2.16586	2.24389	2.2979	2.13321	2.26737	2.221	2.32157	2.22256	2.2407	2.14066	1.95082	0.12659
3250	chr3	2828501	2839900	gain	NM_001167762	ACYP2	2811086	2857510	46425	11400	24.5557	2.47999	2.16586	2.24389	2.2979	2.13321	2.26737	2.221	2.32157	2.22256	2.2407	2.14066	1.95082	0.12659
3252	chr3	2935901	2939400	gain	NM_001006393	PSME4	2883839	2941377	57539	3500	6.08283	2.59205	2.27206	2.02421	2.15441	2.08132	2.14794	2.29217	2.22044	2.24389	2.15862	2.10992	2.09353	0.147915
3253	chr3	2946601	2970100	gain	NM_001037835	TLR15	2951305	2953911	2607	2607	100	2.17276	1.88826	1.77408	1.72277	1.9282	1.86865	2.12306	2.24778	1.93952	1.94507	2.41142	2.10339	0.20327
3254	chr3	2976501	2982600	gain	NM_001031517	ASB3	2970522	2996209	25688	6100	23.7465	2.62644	2.31696	2.14544	2.42795	2.35225	2.28469	2.2847	2.3006	2.37128	2.32929	2.09052	2.15988	0.141128
3254	chr3	2976501	2982600	gain	NM_001031032	CHAC2	2973821	2984717	10897	6100	55.9787	2.53546	2.51096	2.07904	2.37928	2.34872	2.2823	2.41492	2.23786	2.26658	2.43464	2.04679	2.03168	0.173226
3257	chr3	3492401	3518600	gain	NM_001031033	XRN2	3473174	3518311	45138	25911	57.404	2.39962	2.37028	2.13585	2.10068	2.27934	2.32448	2.26733	2.27726	2.24898	2.10648	2.06317	2.09587	0.11669
3281	chr3	6538801	6544800	loss	NM_001198975	NRXN1	6451270	7097856	646587	6000	0.927949	2.0778	1.97031	2.12437	2.0919	2.0333	2.13596	2.18416	2.03396	2.1462	2.13498	2.05632	2.05365	0.0606899
3282	chr3	6615701	6619200	gain	NM_001198975	NRXN1	6451270	7097856	646587	3500	0.541304	2.0778	1.97031	2.12437	2.0919	2.0333	2.13596	2.18416	2.03396	2.1462	2.13498	2.05632	2.05365	0.0606899
3283	chr3	6639401	6642700	loss	NM_001198975	NRXN1	6451270	7097856	646587	3300	0.510372	2.0778	1.97031	2.12437	2.0919	2.0333	2.13596	2.18416	2.03396	2.1462	2.13498	2.05632	2.05365	0.0606899
3284	chr3	6783501	6786200	gain	NM_001198975	NRXN1	6451270	7097856	646587	2700	0.417577	2.0778	1.97031	2.12437	2.0919	2.0333	2.13596	2.18416	2.03396	2.1462	2.13498	2.05632	2.05365	0.0606899
3285	chr3	6828101	6836900	loss	NM_001198975	NRXN1	6451270	7097856	646587	8800	1.36099	2.0778	1.97031	2.12437	2.0919	2.0333	2.13596	2.18416	2.03396	2.1462	2.13498	2.05632	2.05365	0.0606899
3285	chr3	6828101	6836900	loss	NM_001198976	NRXN1	6832320	7097856	265537	4581	1.72518	2.08259	2.04269	2.14112	2.14499	2.08319	2.20993	2.23575	2.10934	2.1449	2.1853	2.06354	2.06991	0.0614482
3286	chr3	6949901	6954400	gain	NM_001198975	NRXN1	6451270	7097856	646587	4500	0.695962	2.0778	1.97031	2.12437	2.0919	2.0333	2.13596	2.18416	2.03396	2.1462	2.13498	2.05632	2.05365	0.0606899
3286	chr3	6949901	6954400	gain	NM_001198976	NRXN1	6832320	7097856	265537	4500	1.69468	2.08259	2.04269	2.14112	2.14499	2.08319	2.20993	2.23575	2.10934	2.1449	2.1853	2.06354	2.06991	0.0614482
3287	chr3	7002501	7006700	loss	NM_001198975	NRXN1	6451270	7097856	646587	4200	0.649565	2.0778	1.97031	2.12437	2.0919	2.0333	2.13596	2.18416	2.03396	2.1462	2.13498	2.05632	2.05365	0.0606899
3287	chr3	7002501	7006700	loss	NM_001198976	NRXN1	6832320	7097856	265537	4200	1.5817	2.08259	2.04269	2.14112	2.14499	2.08319	2.20993	2.23575	2.10934	2.1449	2.1853	2.06354	2.06991	0.0614482
3288	chr3	7021201	7024100	loss	NM_001198975	NRXN1	6451270	7097856	646587	2900	0.448509	2.0778	1.97031	2.12437	2.0919	2.0333	2.13596	2.18416	2.03396	2.1462	2.13498	2.05632	2.05365	0.0606899
3288	chr3	7021201	7024100	loss	NM_001198976	NRXN1	6832320	7097856	265537	2900	1.09213	2.08259	2.04269	2.14112	2.14499	2.08319	2.20993	2.23575	2.10934	2.1449	2.1853	2.06354	2.06991	0.0614482
3289	chr3	7043301	7048600	loss	NM_001198975	NRXN1	6451270	7097856	646587	5300	0.819689	2.0778	1.97031	2.12437	2.0919	2.0333	2.13596	2.18416	2.03396	2.1462	2.13498	2.05632	2.05365	0.0606899
3289	chr3	7043301	7048600	loss	NM_001198976	NRXN1	6832320	7097856	265537	5300	1.99596	2.08259	2.04269	2.14112	2.14499	2.08319	2.20993	2.23575	2.10934	2.1449	2.1853	2.06354	2.06991	0.0614482
3293	chr3	7842001	7848000	gain	NM_001031039	LCLAT1	7804645	7911168	106524	6000	5.63253	2.33535	2.43422	2.11738	2.12943	2.18193	2.26786	2.14486	2.2862	2.19413	2.19353	2.11071	2.08386	0.105053
3294	chr3	7858101	7869800	gain	NM_001031039	LCLAT1	7804645	7911168	106524	11700	10.9834	2.33535	2.43422	2.11738	2.12943	2.18193	2.26786	2.14486	2.2862	2.19413	2.19353	2.11071	2.08386	0.105053
3298	chr3	8480601	8508700	gain	NM_001006396	WDR43	8490216	8511827	21612	18485	85.5312	2.57823	2.50052	2.23313	2.45871	2.30374	2.36007	2.3098	2.49991	2.36583	2.4025	2.19013	2.0893	0.142184
3301	chr3	8824801	8829600	loss	NM_001039284	FOXN2	8810860	8826418	15559	1618	10.3991	2.12976	2.2406	1.99818	1.8745	1.99329	2.22706	1.99204	1.92191	1.90503	2.08892	2.0624	2.04266	0.11754
3302	chr3	8836901	8868900	gain	NM_001012873	PPP1R21	8837354	8866788	29435	29435	100	2.79522	2.53029	2.21896	2.35308	2.25652	2.43803	2.34754	2.42694	2.36668	2.25322	2.19718	2.09524	0.182832
3309	chr3	9692901	9707400	loss	NM_001031037	SERTAD2	9696208	9700379	4172	4172	100	1.59186	1.37275	1.38008	1.35306	1.31254	1.30628	1.5014	1.13151	1.12053	1.42469	1.86605	1.75827	0.22457
3310	chr3	9850101	9861100	gain	NM_001270662	RAB1A	9849396	9862473	13078	11000	84.1107	2.4339	2.56186	2.11014	2.42483	2.21473	2.2812	2.23221	2.40878	2.20962	2.4528	2.1018	2.21357	0.147796
3320	chr3	11101601	11110100	gain	NM_001031036	C1D	11106919	11120517	13599	3182	23.3988	2.50125	2.39126	2.34183	2.34525	2.31632	2.3742	2.43007	2.44582	2.48711	2.34467	2.04538	2.05724	0.14713
3320	chr3	11101601	11110100	gain	NM_001244737	C1D	11106919	11120517	13599	3182	23.3988	2.50125	2.39126	2.34183	2.34525	2.31632	2.3742	2.43007	2.44582	2.48711	2.34467	2.04538	2.05724	0.14713
3321	chr3	11176201	11207600	gain	NM_001277530	CNRIP1	11203130	11209021	5892	4471	75.8826	2.29427	2.44835	2.38757	2.26338	2.4047	2.4473	2.2865	2.58988	2.13408	2.45259	2.03247	2.08889	0.168001
3322	chr3	11209601	11270600	gain	NM_204863	PLEK	11215502	11230585	15084	15084	100	2.49199	2.11373	2.25722	2.23114	2.09225	2.16711	2.153	2.35997	2.22434	2.2004	2.12281	1.98077	0.132132
3322	chr3	11209601	11270600	gain	NM_001287175	APLF	11243870	11265256	21387	21387	100	2.70686	2.39697	2.3493	2.30431	2.11833	2.29598	2.37558	2.45663	2.28772	2.37056	2.2492	2.1385	0.153022
3326	chr3	11634201	11636200	loss	NM_001199443	CDC42BPA	11635694	11793884	158191	507	0.320499	2.34545	2.06632	2.44922	2.26569	2.07994	2.15016	2.33865	2.22275	2.12229	2.09499	2.07128	2.13205	0.127932
3327	chr3	11653301	11665300	gain	NM_001199443	CDC42BPA	11635694	11793884	158191	12000	7.58577	2.34545	2.06632	2.44922	2.26569	2.07994	2.15016	2.33865	2.22275	2.12229	2.09499	2.07128	2.13205	0.127932
3337	chr3	12886301	12901100	gain	NM_001199412	C3H20ORF94	12886409	12961425	75017	14692	19.5849	2.40753	2.13519	2.04463	1.95378	1.96933	2.09831	2.19036	2.23375	2.21821	2.06941	2.09637	2.30248	0.133769
3344	chr3	13968701	13982300	gain	NM_001199408	TMX4	13968158	13993904	25747	13600	52.8217	2.79923	2.16815	2.2236	2.19602	2.04487	2.29152	2.26583	2.40625	2.38027	2.17747	2.14451	2.0383	0.203841
3345	chr3	14020701	14024300	loss	NM_001199442	HAO1	13999212	14025169	25958	3600	13.8686	2.28581	1.9033	2.0323	1.9814	1.90542	2.04008	2.03442	2.31609	2.04828	2.07245	2.02533	1.99177	0.127418
3350	chr3	14748701	14760900	gain	NM_001199396	DZANK1	14744078	14764205	20128	12200	60.6121	2.58665	2.33812	2.21553	2.42907	2.36747	2.48356	2.2977	2.23919	2.27554	2.14616	2.15136	2.1143	0.144613
3351	chr3	14802701	14833500	gain	NM_001277518	C3H20ORF72	14805698	14813652	7955	7955	100	2.38991	2.71162	1.92477	2.2159	2.31297	2.49992	2.26501	2.18013	2.34297	2.12146	2.10753	2.11454	0.207155
3351	chr3	14802701	14833500	gain	NM_001006178	SNX5	14813736	14829920	16185	16185	100	2.76135	2.80468	2.30084	2.44133	2.46126	2.38943	2.41229	2.32676	2.50814	2.39045	2.1189	2.10077	0.211425
3352	chr3	15452301	15458400	loss	NM_001199390	MRPS5	15447529	15491934	44406	6100	13.7369	2.3647	2.42582	2.02315	2.19703	2.18733	2.16259	1.99665	2.13537	2.09469	2.0617	2.10555	2.06229	0.130125
3355	chr3	15737001	15744200	loss	NM_001012603	GINS1	15743296	15746222	2927	905	30.919	1.94513	2.05695	1.98526	1.71152	1.89925	1.94276	1.96496	2.19443	1.98985	2.02533	1.75267	2.07026	0.131855
3356	chr3	15763601	15807700	gain	NM_001030649	EIF4A3	15762718	15769248	6531	5648	86.4799	2.38101	2.54245	2.15592	2.14363	2.02424	2.11037	1.7384	2.36641	2.01662	2.05025	1.93422	1.86826	0.228931
3358	chr3	15879101	15889100	loss	NM_001277722	GEMIN6	15882998	15885252	2255	2255	100	1.77907	1.5994	1.26788	1.85929	1.54239	1.57547	1.19569	1.69315	1.79903	1.14773	2.04924	1.80633	0.281735
3358	chr3	15879101	15889100	loss	NM_001031368	SRSF7	15885995	15893080	7086	3106	43.8329	2.3407	2.31178	1.95803	1.97754	1.83017	2.27552	1.85122	2.048	2.26246	1.9319	1.84307	1.84155	0.202134
3363	chr3	16232701	16271600	gain	NM_001031041	TRMT6	16243731	16255211	11481	11481	100	2.61865	2.45127	2.07417	2.17063	2.15151	2.16683	2.12045	2.24266	2.27112	2.06279	2.17643	2.06329	0.167176
3363	chr3	16232701	16271600	gain	NM_001293169	MCM8	16255280	16270456	15177	15177	100	2.35762	2.39313	2.02934	2.23587	2.19499	2.22989	2.17825	2.2222	2.15234	2.01093	2.02662	2.19871	0.120646
3364	chr3	16300001	16310800	gain	NM_001277538	C1ORF95	16287005	16320211	33207	10800	32.5233	2.09158	2.12715	2.1994	2.1639	2.23114	2.12098	2.12354	2.29917	2.12469	2.14974	2.06336	2.05961	0.0694717
3365	chr3	16491501	16608600	gain	NM_204764	LEFTY2	16515329	16518565	3237	3237	100	2.96848	2.32771	2.26908	2.27183	2.60892	2.34468	2.21868	2.577	2.62084	2.52275	1.86973	2.32151	0.273502
3365	chr3	16491501	16608600	gain	NM_001097536	SRP9	16595537	16603839	8303	8303	100	2.70382	2.1684	2.25023	2.42766	2.38133	2.20215	2.25715	2.42445	2.76244	2.32745	2.17052	2.03698	0.215603
3366	chr3	16696201	16703500	both	NM_204300	ENAH	16679903	16721568	41666	7300	17.5203	2.44495	2.24353	2.0898	2.07221	2.1071	2.31349	2.20991	2.14111	2.15648	2.11497	2.07074	1.97419	0.125958
3370	chr3	16914901	16976600	gain	NM_001079576	NVL	16913129	16942659	29531	27759	93.9995	2.55446	2.31502	2.12449	2.24939	2.18043	2.23882	2.3185	2.31157	2.30765	2.20825	2.1004	2.13275	0.123279
3370	chr3	16914901	16976600	gain	NM_001012565	DEGS1	16947732	16952145	4414	4414	100	2.24552	2.16051	1.92075	2.21744	2.38324	2.005	2.34294	2.06832	2.11283	2.10096	1.9174	1.99365	0.153398
3371	chr3	17345301	17361300	gain	NM_001277540	AIDA	17344933	17369849	24917	16000	64.2132	2.49509	2.34972	2.24217	2.24512	2.14514	2.35882	2.30635	2.47599	2.35499	2.20261	2.06055	2.03804	0.146159
3373	chr3	17662901	17669100	loss	NM_001031044	DUSP10	17664736	17687008	22273	4365	19.5977	1.80223	2.04023	1.8688	1.77056	1.6586	1.87518	1.60326	1.8666	1.71971	1.93321	1.94968	2.02532	0.137347
3377	chr3	18693601	18700600	gain	NM_001031045	TGFB2	18690003	18752872	62870	7000	11.1341	1.97705	2.02213	2.04966	2.13602	2.08281	2.09597	2.03475	2.093	2.01465	2.06604	2.00551	2.07737	0.0454802
3378	chr3	18739601	18741700	gain	NM_001031045	TGFB2	18690003	18752872	62870	2100	3.34023	1.97705	2.02213	2.04966	2.13602	2.08281	2.09597	2.03475	2.093	2.01465	2.06604	2.00551	2.07737	0.0454802
3383	chr3	19331501	19337900	loss	NM_001007081	ESRRG	19309652	19670458	360807	6400	1.7738	2.02088	1.9251	2.08165	2.05703	2.00813	2.04438	2.10367	2.02003	2.07094	2.02537	2.01055	2.05081	0.0456474
3384	chr3	19352901	19361500	gain	NM_001007081	ESRRG	19309652	19670458	360807	8600	2.38355	2.02088	1.9251	2.08165	2.05703	2.00813	2.04438	2.10367	2.02003	2.07094	2.02537	2.01055	2.05081	0.0456474
3385	chr3	19644001	19649500	gain	NM_001007081	ESRRG	19309652	19670458	360807	5500	1.52436	2.02088	1.9251	2.08165	2.05703	2.00813	2.04438	2.10367	2.02003	2.07094	2.02537	2.01055	2.05081	0.0456474
3393	chr3	21141101	21154300	gain	NM_001044646	NSL1	21140905	21152781	11877	11681	98.3498	2.58868	2.37373	2.23882	2.40316	2.15583	2.20092	2.22332	2.39353	2.45389	2.15394	2.07373	2.05051	0.165101
3396	chr3	21461001	21462800	loss	NM_001031049	LPGAT1	21426334	21481640	55307	1800	3.25456	2.09183	2.04882	2.19877	2.12784	2.02437	2.16464	2.0992	2.16974	2.05021	2.12376	2.09922	2.01892	0.0584438
3401	chr3	22377301	22385200	loss	NM_205038	PRPH2	22380707	22390223	9517	4494	47.2208	2.25604	1.83305	2.03229	1.95204	1.89032	1.76305	1.9351	2.20326	2.08825	1.84722	2.21949	2.14543	0.167507
3413	chr3	24481801	24486800	gain	NM_001110059	THADA	24335203	24486466	151264	4666	3.08467	2.33951	2.135	2.23175	2.19083	2.12624	2.15572	2.25357	2.23961	2.199	2.21375	2.10199	2.10024	0.0709085
3417	chr3	24761601	24858000	both	NM_001031052	PPM1B	24761763	24820319	58557	58557	100	2.60057	2.2157	2.20858	2.28124	2.09052	2.26387	2.2342	2.49156	2.34209	2.29434	2.10422	2.0357	0.161362
3417	chr3	24761601	24858000	both	NM_001031053	PREPL	24842181	24858890	16710	15820	94.6738	2.64689	2.14325	2.12064	1.98551	2.05717	2.12134	2.0811	2.25905	2.19647	2.17237	2.11716	2.13966	0.165134
3418	chr3	24862001	24869700	gain	NM_001277589	CAMKMT	24859175	25056400	197226	7700	3.90415	2.13057	1.96735	2.15797	2.04336	2.0034	2.06385	2.20959	2.08795	2.12419	2.07367	2.04097	2.08965	0.0668618
3430	chr3	25919001	26004500	gain	NM_204807	EPAS1	25951104	25982708	31605	31605	100	2.44393	2.26937	2.15605	2.18623	2.08638	2.20515	2.20326	2.22653	2.19153	2.17793	2.10419	2.12062	0.0934471
3431	chr3	26085701	26109700	gain	NM_204461	RHOQ	26075656	26091157	15502	5457	35.2019	2.17678	2.05009	2.15749	2.07948	2.15816	2.04194	2.03825	2.39994	2.22083	2.19246	2.02127	2.08436	0.107645
3432	chr3	26166901	26200800	gain	NM_001127314	SOCS5	26187339	26192877	5539	5539	100	2.49868	1.98979	2.2385	2.07808	2.0958	2.2526	2.31424	2.00781	1.91133	2.04783	2.08844	2.25157	0.165793
3433	chr3	26283801	26291100	gain	NM_001006400	MCFD2	26287943	26291968	4026	3158	78.4401	2.32573	2.20765	2.42625	2.78109	2.5812	2.57084	2.66976	2.30462	2.48686	2.33751	1.86899	2.1295	0.251885
3434	chr3	26326201	26329900	gain	NM_001031055	TTC7A	26292131	26418780	126650	3700	2.92144	2.28127	2.25761	2.19345	2.23651	2.18639	2.2734	2.17329	2.2736	2.17703	2.175	2.1093	2.06883	0.0671395
3435	chr3	26481301	26498600	gain	NM_205005	CALM	26488298	26495658	7361	7361	100	2.84118	3.00388	2.35384	2.60489	2.45751	2.77851	2.37041	2.98713	2.56748	2.22886	2.06427	2.15944	0.31702
3436	chr3	26551301	26595500	gain	NM_205122	PPP1CB	26566431	26596265	29835	29070	97.4359	3.04358	2.51965	2.41109	2.5203	2.50169	2.56008	2.38362	2.65311	2.67393	2.40863	2.14218	2.1099	0.245535
3450	chr3	28856701	28884100	gain	NM_001008459	BTBD9	28867771	28977834	110064	16330	14.8368	2.50124	2.11399	2.10583	2.09686	2.03547	2.1697	2.33595	2.23923	2.2436	2.20227	2.14535	2.08983	0.128444
3451	chr3	29363701	29371100	gain	NM_001044647	MDGA1	29338315	29424533	86219	7400	8.58279	1.91643	2.51448	2.10907	2.2733	2.33425	2.16441	2.09062	2.12071	2.0043	2.18391	1.99244	2.08916	0.163407
3452	chr3	29519801	29604600	gain	NM_001031056	AARS2	29557966	29574363	16398	16398	100	2.22693	2.69201	2.21128	2.2047	2.46218	2.2115	2.08616	2.23264	2.17621	2.23335	2.09831	1.93775	0.189507
3453	chr3	29621001	29654000	gain	NM_206959	HSP90AB1	29630916	29636756	5841	5841	100	2.08392	2.66581	1.866	2.02502	2.06337	2.16364	1.85339	1.88973	1.86325	2.01925	1.98086	2.10607	0.220743
3455	chr3	30010701	30014000	loss	NM_001110355	VEGFA	30013851	30033731	19881	150	0.754489	1.55874	1.80343	1.70436	1.58199	1.75567	1.69697	1.45673	1.67941	1.64688	1.76875	1.82282	1.74616	0.108473
3455	chr3	30010701	30014000	loss	NM_205042	VEGFA	30013851	30033731	19881	150	0.754489	1.55874	1.80343	1.70436	1.58199	1.75567	1.69697	1.45673	1.67941	1.64688	1.76875	1.82282	1.74616	0.108473
3456	chr3	30022301	30037600	loss	NM_001110355	VEGFA	30013851	30033731	19881	11431	57.4971	1.55874	1.80343	1.70436	1.58199	1.75567	1.69697	1.45673	1.67941	1.64688	1.76875	1.82282	1.74616	0.108473
3456	chr3	30022301	30037600	loss	NM_205042	VEGFA	30013851	30033731	19881	11431	57.4971	1.55874	1.80343	1.70436	1.58199	1.75567	1.69697	1.45673	1.67941	1.64688	1.76875	1.82282	1.74616	0.108473
3459	chr3	30566801	30576700	gain	NM_001282608	LTBP1	30485191	30605488	120298	9900	8.22956	2.2223	2.12788	2.30151	2.22467	2.23462	2.20665	2.2775	2.21495	2.24816	2.25408	2.06101	2.08428	0.0749307
3460	chr3	30589701	30601600	gain	NM_001282608	LTBP1	30485191	30605488	120298	11900	9.8921	2.2223	2.12788	2.30151	2.22467	2.23462	2.20665	2.2775	2.21495	2.24816	2.25408	2.06101	2.08428	0.0749307
3461	chr3	30601601	30611300	loss	NM_001282608	LTBP1	30485191	30605488	120298	3888	3.23197	2.2223	2.12788	2.30151	2.22467	2.23462	2.20665	2.2775	2.21495	2.24816	2.25408	2.06101	2.08428	0.0749307
3462	chr3	30780401	30787700	gain	NM_001012567	TTC27	30719386	30821731	102346	7300	7.13267	2.26813	2.07249	2.14019	2.05858	2.04752	2.07399	2.18109	2.04296	2.17941	2.13904	2.11065	2.0628	0.0689771
3464	chr3	31336001	31346200	gain	NM_001031059	NANP	31342516	31346273	3758	3685	98.0575	2.85173	2.08645	2.32279	2.02497	1.79081	2.19207	1.8128	2.226	2.26724	2.2293	1.97256	2.2313	0.277446
3465	chr3	31347501	31365100	gain	NM_204487	EIF2AK2	31347176	31365169	17994	17600	97.8104	2.7714	2.30785	2.24355	2.31186	2.05933	2.41263	2.15592	2.27131	2.43132	2.28218	2.21253	2.11401	0.185263
3467	chr3	31503201	31510100	gain	NM_001024580	VIT	31497674	31540128	42455	6900	16.2525	2.09109	2.10157	2.26129	2.0735	2.09731	2.0495	2.14708	2.23228	2.06652	2.24211	2.15379	2.06616	0.0752282
3477	chr3	32950001	32964800	gain	NM_001006402	SLC30A6	32947225	32959978	12754	9978	78.2343	2.78696	2.32215	2.46987	2.41742	2.24667	2.52386	2.4098	2.55301	2.42689	2.44921	2.07679	2.15919	0.188003
3478	chr3	33011901	33024300	gain	NM_001195423	MEMO1	33011258	33036751	25494	12400	48.6389	2.46067	2.18969	2.08163	2.14971	2.16812	2.21646	1.99543	2.26984	2.14894	2.10637	2.13809	2.12991	0.113939
3479	chr3	33036001	33043800	loss	NM_001195423	MEMO1	33011258	33036751	25494	751	2.94579	2.46067	2.18969	2.08163	2.14971	2.16812	2.21646	1.99543	2.26984	2.14894	2.10637	2.13809	2.12991	0.113939
3480	chr3	33188601	33199400	gain	NM_001012875	SCCPDH	33190450	33200445	9996	8951	89.5458	2.59186	2.33326	2.18973	2.24932	2.06694	2.51261	2.36195	2.40231	2.40849	2.26593	1.92635	2.10649	0.191166
3494	chr3	34921801	34924800	gain	NM_001252016	PLD5	34811265	34977620	166356	3000	1.80336	2.16699	2.10131	2.19945	2.16826	2.21306	2.26834	2.22949	2.16287	2.19932	2.1875	2.07803	2.07418	0.0599332
3495	chr3	34970201	34973500	loss	NM_001252016	PLD5	34811265	34977620	166356	3300	1.9837	2.16699	2.10131	2.19945	2.16826	2.21306	2.26834	2.22949	2.16287	2.19932	2.1875	2.07803	2.07418	0.0599332
3498	chr3	35244301	35245700	loss	NM_001198598	RGS7	35241158	35471485	230328	1400	0.607829	2.11746	1.95112	2.14665	2.04878	2.06414	2.11134	2.15923	2.06296	2.11601	2.13265	2.03796	2.02555	0.0603148
3499	chr3	35264201	35270000	loss	NM_001198598	RGS7	35241158	35471485	230328	5800	2.51815	2.11746	1.95112	2.14665	2.04878	2.06414	2.11134	2.15923	2.06296	2.11601	2.13265	2.03796	2.02555	0.0603148
3500	chr3	35273901	35292400	loss	NM_001198598	RGS7	35241158	35471485	230328	18500	8.03202	2.11746	1.95112	2.14665	2.04878	2.06414	2.11134	2.15923	2.06296	2.11601	2.13265	2.03796	2.02555	0.0603148
3501	chr3	35325101	35328500	gain	NM_001198598	RGS7	35241158	35471485	230328	3400	1.47616	2.11746	1.95112	2.14665	2.04878	2.06414	2.11134	2.15923	2.06296	2.11601	2.13265	2.03796	2.02555	0.0603148
3504	chr3	35775001	35781900	loss	NM_205399	CHRM3	35727396	35981198	253803	6900	2.71864	2.08238	1.88052	2.08731	2.05644	1.9989	2.09609	2.15764	2.06852	2.09842	2.06345	2.02995	2.04739	0.0677095
3505	chr3	35976501	35984000	loss	NM_205399	CHRM3	35727396	35981198	253803	4698	1.85104	2.08238	1.88052	2.08731	2.05644	1.9989	2.09609	2.15764	2.06852	2.09842	2.06345	2.02995	2.04739	0.0677095
3526	chr3	39055701	39108200	gain	NM_001006404	EXOC8	39097194	39100132	2939	2939	100	2.63403	2.16687	2.36569	2.0768	1.64851	2.2892	1.90576	2.25243	2.20413	1.93398	2.03134	1.69362	0.281176
3533	chr3	40040901	40049000	gain	NM_001031064	PDCD2	40038824	40042406	3583	1506	42.0318	2.19734	1.90656	2.16825	1.94012	1.68691	1.89084	1.78299	2.4518	1.94376	1.8673	1.86757	1.76849	0.215194
3533	chr3	40040901	40049000	gain	NM_205103	TBP	40043658	40052477	8820	5343	60.5782	2.29958	2.19294	2.19564	2.11161	2.16173	2.30981	2.12414	2.16713	2.14201	2.11745	2.12089	2.05691	0.0749074
3534	chr3	40056001	40069100	gain	NM_001007905	PSMB1	40054705	40060672	5968	4672	78.2842	2.53926	2.6027	2.1808	2.31309	2.17585	2.29845	2.21231	2.43104	2.48982	2.31042	2.18874	2.12132	0.159024
3555	chr3	42131201	42155900	gain	NM_001031524	BRP44L	42131326	42141405	10080	10080	100	2.77076	2.39427	2.27046	2.28791	2.15064	2.22372	2.22126	2.47789	2.41645	2.25984	2.23781	2.11627	0.177351
3562	chr3	43423801	43431900	loss	NM_204310	QKI	43392740	43529207	136468	8100	5.93546	2.46293	1.99657	2.08253	1.98919	1.94025	2.02774	2.148	2.18454	2.16703	2.0173	2.06392	2.05422	0.138026
3563	chr3	43454801	43476200	gain	NM_204310	QKI	43392740	43529207	136468	21400	15.6813	2.46293	1.99657	2.08253	1.98919	1.94025	2.02774	2.148	2.18454	2.16703	2.0173	2.06392	2.05422	0.138026
3564	chr3	43481501	43526400	gain	NM_204310	QKI	43392740	43529207	136468	44900	32.9015	2.46293	1.99657	2.08253	1.98919	1.94025	2.02774	2.148	2.18454	2.16703	2.0173	2.06392	2.05422	0.138026
3579	chr3	44777001	44818700	gain	NM_204970	IGF2R	44772056	44826153	54098	41700	77.0823	2.73421	2.59622	2.46811	2.47754	2.34047	2.58128	2.51034	2.74757	2.57364	2.4397	2.22748	2.07878	0.194384
3580	chr3	44873201	44895200	gain	NM_001006405	TCP1	44874173	44881975	7803	7803	100	2.53217	2.10077	2.13185	2.14749	2.18622	1.96406	2.18442	2.33586	2.17276	2.05877	2.14711	1.96646	0.154213
3580	chr3	44873201	44895200	gain	NM_001039287	ACAT2	44881986	44889927	7942	7942	100	2.57285	2.50176	2.15648	2.18731	2.019	2.24602	2.01948	2.3207	2.34228	2.19369	2.30566	1.98983	0.184028
3581	chr3	44898201	44940700	gain	NM_204211	SOD2	44923214	44929994	6781	6781	100	2.93889	2.76274	2.48772	2.57644	2.39642	2.37822	2.23211	2.76267	2.66971	2.56252	2.13925	2.04053	0.270975
3588	chr3	46125901	46178000	gain	NM_001277672	RAB32	46154322	46173470	19149	19149	100	2.43023	2.24941	2.67613	2.64842	2.38857	2.70007	2.51402	2.63615	2.42967	2.74372	2.23626	2.10099	0.208882
3617	chr3	48980201	48981600	loss	NM_204841	RGS17	48914225	48981702	67478	1400	2.07475	2.18733	1.98615	2.141	2.0884	2.0483	2.15281	2.18808	2.17807	2.20493	2.15956	2.0703	2.10526	0.0668567
3627	chr3	49800101	49806700	gain	NM_001267535	TIAM2	49782802	49868083	85282	6600	7.73903	2.24684	2.08252	2.22595	2.19181	2.14503	2.19209	2.25049	2.28515	2.20523	2.17891	2.08547	2.11493	0.0655457
3647	chr3	52151101	52158200	gain	NM_001031071	GPR126	52148761	52255579	106819	7100	6.64676	2.26404	1.96515	2.12283	2.06723	2.05022	2.1115	2.21845	2.0797	2.14567	2.08879	2.08929	2.05888	0.0783005
3655	chr3	53248601	53255800	loss	NM_206844	CITED2	53248977	53250435	1459	1459	100	1.28733	1.44816	1.72474	1.23101	1.02702	1.21321	1.69499	0.941289	1.83331	1.47984	1.90133	1.99326	0.348841
3657	chr3	53431001	53482900	both	NM_001012877	REPS1	53406069	53453154	47086	22154	47.0501	2.47715	2.38352	2.27216	2.15457	2.17332	2.12656	2.32168	2.22268	2.21267	2.17536	2.12693	2.07099	0.118142
3660	chr3	53809101	53815300	gain	NM_001277703	PERP	53805330	53821236	15907	6200	38.9766	2.49066	2.28109	2.30485	2.24567	2.26049	2.47192	2.26443	2.44381	2.31332	2.34759	2.06551	2.04985	0.138971
3662	chr3	54093601	54101500	gain	NM_001130387	IFNGR1	54085011	54103754	18744	7900	42.1468	2.49504	2.30202	2.2344	2.21946	2.16574	2.24549	2.43501	2.51788	2.31138	2.27717	2.14303	2.08578	0.136305
3671	chr3	55468501	55474500	gain	NM_204476	SGK1	55463039	55468606	5568	106	1.90374	2.2038	2.25579	1.58544	1.7677	1.85001	1.6101	1.70448	1.95045	1.84843	1.66446	2.04616	1.96059	0.220631
3675	chr3	56058001	56070900	gain	NM_001277913	C6ORF192	56057443	56071315	13873	12900	92.9864	2.57683	2.31222	2.29509	2.30163	2.11265	2.35827	2.34479	2.4182	2.255	2.26795	1.95783	2.0943	0.161235
3677	chr3	56149401	56174600	gain	NM_001012943	STX7	56146529	56178516	31988	25200	78.7795	2.30626	2.11439	2.25527	2.19102	2.15288	2.35079	2.23797	2.19751	2.12118	2.22933	2.03743	2.02004	0.10053
3698	chr3	59275001	59278600	loss	NM_001012878	NCOA7	59223031	59291522	68492	3600	5.25609	2.12587	1.99291	1.93179	1.97194	1.90852	2.01354	2.04428	1.97679	2.06324	1.98969	1.96936	1.90011	0.0649214
3699	chr3	59288501	59302700	gain	NM_001012878	NCOA7	59223031	59291522	68492	3022	4.41219	2.12587	1.99291	1.93179	1.97194	1.90852	2.01354	2.04428	1.97679	2.06324	1.98969	1.96936	1.90011	0.0649214
3708	chr3	59775401	59781300	gain	NM_001277834	NKAIN2	59710319	60224862	514544	5900	1.14665	2.08429	1.94133	2.17096	2.11959	2.05563	2.09704	2.18865	2.04231	2.21353	2.10985	2.06026	2.06426	0.0736214
3709	chr3	59817001	59824500	loss	NM_001277834	NKAIN2	59710319	60224862	514544	7500	1.4576	2.08429	1.94133	2.17096	2.11959	2.05563	2.09704	2.18865	2.04231	2.21353	2.10985	2.06026	2.06426	0.0736214
3710	chr3	59912101	59914800	loss	NM_001277834	NKAIN2	59710319	60224862	514544	2700	0.524736	2.08429	1.94133	2.17096	2.11959	2.05563	2.09704	2.18865	2.04231	2.21353	2.10985	2.06026	2.06426	0.0736214
3711	chr3	59972201	59976800	gain	NM_001277834	NKAIN2	59710319	60224862	514544	4600	0.893995	2.08429	1.94133	2.17096	2.11959	2.05563	2.09704	2.18865	2.04231	2.21353	2.10985	2.06026	2.06426	0.0736214
3712	chr3	60022301	60037500	gain	NM_001277834	NKAIN2	59710319	60224862	514544	15200	2.95407	2.08429	1.94133	2.17096	2.11959	2.05563	2.09704	2.18865	2.04231	2.21353	2.10985	2.06026	2.06426	0.0736214
3713	chr3	60096001	60103500	loss	NM_001277834	NKAIN2	59710319	60224862	514544	7500	1.4576	2.08429	1.94133	2.17096	2.11959	2.05563	2.09704	2.18865	2.04231	2.21353	2.10985	2.06026	2.06426	0.0736214
3714	chr3	60202701	60207900	loss	NM_001277834	NKAIN2	59710319	60224862	514544	5200	1.0106	2.08429	1.94133	2.17096	2.11959	2.05563	2.09704	2.18865	2.04231	2.21353	2.10985	2.06026	2.06426	0.0736214
3720	chr3	60776101	60789900	gain	NM_001031074	SERINC1	60764159	60778625	14467	2525	17.4535	2.37902	2.19254	2.10534	2.06007	2.08004	2.38597	2.12513	2.17574	2.15271	2.20375	2.07906	2.0259	0.1157
3720	chr3	60776101	60789900	gain	NM_001167764	HSF2	60779761	60800976	21216	10140	47.7941	2.31024	2.10081	2.15942	2.16155	2.07615	2.20071	2.15653	2.24757	2.37214	2.27064	1.95	1.97324	0.127344
3736	chr3	62215301	62246100	gain	NM_001044690	ASF1A	62237568	62247974	10407	8533	81.9929	2.30588	2.07294	1.94155	1.98763	1.929	2.27382	2.09191	1.89621	1.9844	2.23961	1.99801	1.88251	0.148571
3743	chr3	62991801	63006400	loss	NM_001145990	VGLL2	62992151	62997528	5378	5378	100	1.16742	1.10265	1.46539	1.31845	1.51376	1.23087	1.26569	1.39905	1.1757	1.55354	1.80141	1.77673	0.231574
3752	chr3	64241501	64264200	both	NM_204831	HDAC2	64239389	64261687	22299	20187	90.5287	2.68271	2.18827	2.28077	2.27827	2.10909	2.24961	2.15686	2.37371	2.27587	2.11389	2.00213	2.06306	0.177857
3760	chr3	65428401	65432400	loss	NM_205349	FYN	65392000	65429033	37034	633	1.70924	1.96889	2.03909	1.94237	1.98162	2.02909	1.97142	1.97992	2.00297	1.89345	1.95102	1.95707	2.02473	0.0414224
3762	chr3	65742301	65760100	gain	NM_001012569	AMD1	65744041	65761269	17229	16060	93.2149	2.61206	2.44948	2.23145	2.38485	2.41566	2.37721	2.15469	2.54148	2.52364	2.38439	2.09679	2.09355	0.174398
3770	chr3	66872201	66946800	both	NM_001006408	SNX3	66876089	66895010	18922	18922	100	2.83738	2.72096	2.43108	2.67127	2.51617	2.5352	2.4996	2.75516	2.47336	2.48652	2.17309	2.11363	0.216708
3770	chr3	66872201	66946800	both	NM_205170	NR2E1	66898970	66913949	14980	14980	100	1.70637	1.58095	1.55324	1.47399	1.60892	1.61435	1.47552	1.69175	1.5931	1.50058	1.71218	1.74539	0.0940654
3772	chr3	67215001	67222000	gain	NM_001110177	SOBP	67146460	67243373	96914	7000	7.2229	1.76156	2.01533	1.93624	1.99947	1.97569	2.02332	1.87045	1.93482	1.85567	1.96289	1.99307	1.99408	0.0782605
3778	chr3	67642501	67709000	gain	NM_001006409	ATG5	67656077	67728325	72249	52924	73.2522	2.5016	2.20892	2.25749	2.15962	2.09545	2.21939	2.23113	2.31314	2.27564	2.21786	2.09357	2.05534	0.118695
3781	chr3	68180901	68189800	gain	NM_001006410	PREP	68127684	68220256	92573	8900	9.61403	2.39939	2.11019	2.28531	2.21523	2.18301	2.27928	2.29231	2.30051	2.24976	2.3175	2.06869	2.09481	0.100928
3782	chr3	68255301	68266200	gain	NM_204697	POPDC3	68255196	68259535	4340	4235	97.5806	2.16845	2.10696	2.07135	2.25859	2.40825	2.51594	2.28127	2.4044	2.20365	2.43539	4.16712	2.04293	0.570432
3783	chr3	68272001	68286000	gain	NM_001001299	BVES	68268151	68294802	26652	14000	52.5289	2.12494	2.24987	2.16029	2.22019	2.18473	2.47303	2.1302	2.26663	2.05721	2.24224	2.08043	1.98901	0.124719
3784	chr3	68385901	68394900	loss	NM_001034818	LIN28B	68312965	68389098	76134	3198	4.20049	1.94148	2.04695	2.0798	2.05697	2.05636	2.08928	2.12113	2.01982	2.03291	2.08825	2.03696	2.05862	0.0449321
3853	chr3	76289601	76385800	gain	NM_001031083	SYNCRIP	76289510	76312354	22845	22754	99.6017	2.60019	2.28098	2.22239	2.19527	2.19485	2.3978	2.21449	2.36304	2.36612	2.26941	2.07165	2.1111	0.142816
3853	chr3	76289601	76385800	gain	NM_001039289	SNX14	76326433	76373663	47231	47231	100	2.52846	2.23265	2.20813	2.20091	2.19215	2.23354	2.23236	2.17856	2.20819	2.31281	2.1539	2.11339	0.104936
3859	chr3	77046001	77047500	loss	NM_001012951	SNAP91	77046813	77117278	70466	688	0.976357	2.52702	2.25526	2.25148	2.34628	2.27808	2.47813	2.34615	2.37698	2.26434	2.33536	2.14035	2.05551	0.129978
3860	chr3	77063401	77119800	gain	NM_001012951	SNAP91	77046813	77117278	70466	53878	76.4596	2.52702	2.25526	2.25148	2.34628	2.27808	2.47813	2.34615	2.37698	2.26434	2.33536	2.14035	2.05551	0.129978
3875	chr3	80210301	80213300	loss	NM_205021	COL12A1	80212184	80312377	100194	1117	1.11484	2.17474	2.0948	2.1919	2.08256	2.07351	2.23527	2.30208	2.08176	2.23057	2.10157	2.10773	2.07519	0.0779833
3881	chr3	80911301	80913500	loss	NM_204157	EEF1A1	80912269	80916912	4644	1232	26.5289	1.79434	1.41028	1.79213	1.65036	1.59896	1.66476	1.88657	1.56823	1.7543	1.86026	1.74566	1.86051	0.141742
3892	chr3	82564101	82575400	gain	NM_001006413	LMBRD1	82508813	82574634	65822	10534	16.0038	2.51384	2.24553	2.50555	2.43549	2.30285	2.51219	2.4305	2.42162	2.36322	2.53668	2.13182	2.118	0.146927
3923	chr3	86119101	86129200	gain	NM_001012880	PRIM2	86046950	86130882	83933	10100	12.0334	2.41313	2.09962	2.17319	2.21137	2.09286	2.26018	2.26263	2.24116	2.23786	2.19685	2.16528	2.11618	0.0885892
3930	chr3	86765801	86770000	loss	NM_205148	BMP5	86767670	86820896	53227	2331	4.37936	1.8891	1.89665	2.04314	1.96385	1.87502	1.9958	2.04165	1.93987	2.06887	1.88852	2.00254	2.0122	0.0689211
3958	chr3	90575101	90593600	gain	NM_001031087	CLN8	90579227	90585822	6596	6596	100	2.78773	2.17081	2.31839	2.59248	2.22717	2.56192	2.19926	2.64773	2.66006	2.52943	2.30317	2.26671	0.212741
3962	chr3	91073101	91075600	loss	NM_001278029	ERICH1	91074429	91140089	65661	1172	1.78493	2.31843	2.17784	2.23518	2.27524	2.24181	2.33708	2.26089	2.26475	2.26069	2.29267	2.03762	2.07625	0.091389
4000	chr3	95603101	95604400	loss	NM_001031090	MBOAT2	95513201	95603900	90700	800	0.882029	2.37408	2.3393	2.36075	2.37871	2.3856	2.3936	2.38338	2.34626	2.26599	2.42592	2.34628	2.25661	0.0497466
4002	chr3	95970001	95999100	gain	NM_001006416	TAF1B	95967733	96011760	44028	29100	66.0943	2.23003	2.43829	2.18569	2.16601	2.21662	2.19188	2.21637	2.06333	2.04294	2.06484	2.0814	2.0096	0.117293
4003	chr3	96347401	96358100	gain	NM_001167766	ODC1	96350200	96358263	8064	7901	97.9787	2.72068	2.95476	2.12903	2.22567	2.28952	2.3729	2.21394	2.28338	2.46361	2.38016	1.90481	1.89744	0.301561
4008	chr3	96857101	96860100	gain	NM_001244738	E2F6	96852536	96862969	10434	3000	28.7522	2.50119	2.17931	2.27798	2.30013	2.32685	2.4429	2.17117	2.5941	2.45276	2.27868	2.00916	1.87542	0.205689
4011	chr3	97439101	97444500	loss	NM_204401	TRIB2	97427885	97448913	21029	5400	25.6788	1.70717	1.73425	1.87795	1.8197	1.78498	1.95393	1.90289	1.79069	1.86075	1.94751	2.01505	1.93164	0.0948868
4026	chr3	98775401	98781600	loss	NM_001031091	MYCN	98778516	98780948	2433	2433	100	1.08336	1.10526	1.1879	0.894017	1.21613	1.20592	1.14582	0.96841	0.944321	1.08808	1.3351	1.76014	0.226648
4035	chr3	99893901	99906800	gain	NM_001045837	ZPAX	99895779	99906668	10890	10890	100	2.52883	2.27104	2.57607	2.63085	2.31109	2.66996	2.64608	2.79644	2.4586	2.55422	2.15987	2.04139	0.227652
4041	chr3	100689801	100708800	loss	NM_001168709	OSR1	100695993	100697626	1634	1634	100	2.00265	1.60043	1.78291	1.81778	1.64852	2.00321	1.70833	1.53618	1.68897	1.97199	2.19853	1.61774	0.203974
4043	chr3	101076901	101087300	gain	NM_205072	MATN3	101078561	101093839	15279	8740	57.2027	2.24547	2.21226	1.95646	2.05364	1.95335	2.24503	2.00986	2.20093	2.05033	2.11153	2.02153	1.87547	0.124581
4044	chr3	101105901	101111100	loss	NM_001031092	LAPTM4A	101097692	101110495	12804	4595	35.8872	2.77051	2.23018	2.10406	2.04415	2.07811	2.30544	2.15969	2.28308	2.50614	2.13159	2.04775	1.87399	0.237552
4045	chr3	101287001	101298400	gain	NM_001039292	PUM2	101262388	101305617	43230	11400	26.3706	2.47729	2.47895	2.06662	2.20757	2.16831	2.14687	2.1818	2.22251	2.22674	2.09519	2.16337	2.10862	0.133785
4047	chr3	101363301	101367700	loss	NM_204909	RHOB	101365504	101367831	2328	2197	94.3729	1.64595	1.4407	1.32465	1.23325	1.12162	1.53812	1.53831	1.13465	1.33346	1.68283	1.6753	1.93341	0.247321
4051	chr3	101678801	101681000	gain	NM_001031093	C3H2ORF43	101610174	101718516	108343	2200	2.03059	2.37884	2.15821	2.14284	2.12956	2.1428	2.2541	2.18342	2.22183	2.16031	2.21512	2.14835	2.09629	0.0749396
4054	chr3	101876401	101894000	gain	NM_001044633	APOB	101882031	101916285	34255	11970	34.9438	2.2809	2.01874	2.27939	2.29027	2.29933	2.1669	2.30641	2.18525	2.40709	2.26442	2.05472	2.12562	0.114233
4063	chr3	104065901	104084700	gain	NM_001006420	NRBP1	104059884	104084885	25002	18800	75.194	2.15701	2.74889	2.0527	2.36314	2.23342	2.31875	2.12091	2.30966	2.1089	1.98816	2.17233	2.04022	0.204626
4065	chr3	104537001	104571300	gain	NM_001031097	RAB10	104536162	104573669	37508	34300	91.4472	2.10383	2.51825	1.98189	2.23307	2.14393	2.1007	2.0154	2.17612	2.06923	1.93726	2.16344	1.94422	0.157908
4066	chr3	104584001	104639400	gain	NM_205056	HADHA	104583825	104607570	23746	23570	99.2588	2.17641	2.52406	1.94803	2.13838	2.21523	2.06644	2.05247	2.07355	1.99309	2.06158	2.03099	2.03636	0.150206
4067	chr3	104640301	104646700	loss	NM_001031528	EPT1	104646038	104664864	18827	663	3.52154	1.9002	2.52664	1.79097	1.91231	2.06879	1.91953	1.75424	2.00918	1.94379	1.8173	2.09415	2.05976	0.203586
4069	chr3	104714701	104814000	gain	NM_001033645	EPHX2	104712779	104721570	8792	6870	78.1392	1.51009	2.28377	1.56945	1.88361	1.99404	1.89469	1.54148	1.68288	1.61616	1.57559	1.81723	1.73777	0.228323
4069	chr3	104714701	104814000	gain	NM_001277999	PBK	104781332	104789655	8324	8324	100	1.9372	2.73847	1.6536	1.98446	1.95803	2.12048	1.89339	1.9085	1.8221	1.82069	2.13483	2.08587	0.26877
4073	chr3	104995601	105072300	gain	NM_001031098	POMC	105015086	105016660	1575	1575	100	1.28562	2.55756	2.03488	2.20217	2.44425	1.93725	2.05649	1.97811	1.68004	2.08656	2.29079	2.18336	0.33724
4073	chr3	104995601	105072300	gain	NM_213558	DNAJC27	105062440	105068671	6232	6232	100	1.9399	2.71258	1.8393	1.99769	2.10427	2.26005	1.84238	2.03892	1.94044	1.88125	2.04227	2.22865	0.244335
4074	chr3	105101601	105106600	loss	NM_001012882	NCOA1	105103885	105211523	107639	2716	2.52325	1.77305	2.32472	1.83864	1.88768	2.05459	1.96425	1.8289	1.83462	1.83588	1.78323	2.01495	2.01348	0.157009
4076	chr3	105301101	105320600	loss	NM_001185051	PNOC	105308183	105311570	3388	3388	100	2.00066	2.24451	1.93215	2.13416	2.0249	1.79368	1.86438	2.17763	1.96591	2.01897	2.12266	2.08802	0.130931
4076	chr3	105301101	105320600	loss	NM_001031378	LOC426385	105319047	105329333	10287	1554	15.1064	1.77445	2.30394	1.72288	1.83481	2.02301	1.94736	1.75254	1.98427	1.70301	1.69336	1.69703	1.94188	0.183508
4077	chr3	105495901	105501500	loss	NM_001271940	FZD3	105461488	105513572	52085	5600	10.7517	1.83763	2.08752	1.9459	1.97269	1.95064	2.13703	1.90306	1.99489	1.8582	1.91398	2.00102	2.05409	0.0899206
4077	chr3	105495901	105501500	loss	NM_001271941	FZD3	105461488	105513572	52085	5600	10.7517	1.83763	2.08752	1.9459	1.97269	1.95064	2.13703	1.90306	1.99489	1.8582	1.91398	2.00102	2.05409	0.0899206
4086	chr3	106949201	106963100	loss	NM_001293106	GATA4	106954748	106980610	25863	8353	32.2971	1.58791	2.26919	1.77985	1.89336	1.95763	1.78573	1.76742	1.84163	1.65773	1.72011	1.85098	2.01074	0.179137
4087	chr3	106963101	106985000	gain	NM_001293106	GATA4	106954748	106980610	25863	17510	67.7029	1.58791	2.26919	1.77985	1.89336	1.95763	1.78573	1.76742	1.84163	1.65773	1.72011	1.85098	2.01074	0.179137
4087	chr3	106963101	106985000	gain	NM_001277833	NEIL2	106981676	106985092	3417	3325	97.3076	1.86636	2.83818	2.35982	2.47479	2.67183	2.31447	1.80493	2.25632	1.94877	2.30796	1.99794	2.18486	0.315907
4089	chr3	107069001	107073600	gain	NM_001001194	GAL7	107069509	107071114	1606	1606	100	1.92628	2.26334	1.93091	2.22771	2.35602	2.33046	1.92427	2.14338	1.88679	2.04153	2.08946	3.28628	0.379969
4089	chr3	107069001	107073600	gain	NM_001001193	GAL6	107073345	107075503	2159	256	11.8573	1.47677	1.91934	1.82555	2.08312	2.18688	2.03905	2.01473	1.85546	1.98586	2.03522	1.88834	1.8622	0.178634
4098	chr3	107892501	107894300	loss	NM_001135785	TFAP2D	107894065	107943864	49800	236	0.473896	1.92827	1.85764	1.97309	2.13495	2.05756	2.15507	2.06192	1.94193	2.02557	1.96631	1.90458	1.95779	0.0911965
4099	chr3	107907301	107915400	gain	NM_001135785	TFAP2D	107894065	107943864	49800	8100	16.2651	1.92827	1.85764	1.97309	2.13495	2.05756	2.15507	2.06192	1.94193	2.02557	1.96631	1.90458	1.95779	0.0911965
4100	chr3	107933501	107936700	loss	NM_001135785	TFAP2D	107894065	107943864	49800	3200	6.4257	1.92827	1.85764	1.97309	2.13495	2.05756	2.15507	2.06192	1.94193	2.02557	1.96631	1.90458	1.95779	0.0911965
4106	chr3	108420601	108422500	loss	NM_001044649	CENPQ	108420169	108425653	5485	1900	34.6399	2.27824	2.04661	1.8734	1.78053	1.67746	1.79916	1.92824	1.98977	1.96444	1.89377	1.94828	1.95641	0.150263
4110	chr3	108883501	108888000	gain	NM_001031102	SUPT3H	108690197	108963953	273757	4500	1.64379	1.98776	1.96669	2.00711	2.01031	2.00144	2.11405	2.12618	2.03128	1.94075	2.02574	2.08701	2.02881	0.0563927
4111	chr3	108901801	108906900	loss	NM_001031102	SUPT3H	108690197	108963953	273757	5100	1.86297	1.98776	1.96669	2.00711	2.01031	2.00144	2.11405	2.12618	2.03128	1.94075	2.02574	2.08701	2.02881	0.0563927
4113	chr3	109321801	109323400	loss	NM_001006422	ENPP4	109322438	109327827	5390	963	17.8664	1.65047	1.89677	1.92437	1.99007	2.13715	2.01128	1.90293	1.95818	1.83078	1.976	1.74813	1.79722	0.130436
4114	chr3	109448601	109459400	gain	NM_204969	PLA2G7	109458849	109471080	12232	552	4.51275	1.82537	1.81705	1.84075	1.87727	1.7911	1.78545	1.54207	1.91428	1.91287	1.97324	1.88117	1.72969	0.111071
4115	chr3	109468401	109471600	loss	NM_204969	PLA2G7	109458849	109471080	12232	2680	21.9097	1.82537	1.81705	1.84075	1.87727	1.7911	1.78545	1.54207	1.91428	1.91287	1.97324	1.88117	1.72969	0.111071
4120	chr4	137501	143300	gain	NM_001031112	MSN	126218	166243	40026	5800	14.4906	2.14766	2.38911	2.16019	2.17875	2.25451	2.20804	2.14388	2.28623	2.14716	2.2331	1.98021	1.98338	0.115356
4121	chr4	145601	168900	gain	NM_001031112	MSN	126218	166243	40026	20643	51.574	2.14766	2.38911	2.16019	2.17875	2.25451	2.20804	2.14388	2.28623	2.14716	2.2331	1.98021	1.98338	0.115356
4129	chr4	1117501	1189800	gain	NM_001130744	WNT11B	1181389	1183427	2039	2039	100	1.82272	2.31684	1.89328	2.61034	2.22059	2.12791	1.89465	2.11948	1.99661	1.94346	1.77096	1.69533	0.259449
4130	chr4	1226001	1310000	gain	NM_001031111	PDZD11	1245210	1248460	3251	3251	100	2.14704	2.2712	1.98102	1.66759	2.01263	1.87552	1.8374	2.14083	2.04553	2.1238	1.69086	1.51997	0.228048
4130	chr4	1226001	1310000	gain	NM_204975	KIF4A	1248686	1265752	17067	17067	100	2.18253	2.59263	2.05525	2.2347	2.24306	2.11791	2.08912	2.15026	2.12383	2.03892	2.23604	2.20645	0.145126
4130	chr4	1226001	1310000	gain	NM_001277796	TAF9	1267579	1270764	3186	3186	100	2.03838	2.50894	1.72	1.78253	1.90414	1.91653	1.5072	2.13975	1.46902	1.69653	2.03717	1.94799	0.285248
4132	chr4	1372701	1378300	loss	NM_001278049	LPAR4	1374561	1388213	13653	3740	27.3932	1.77446	2.34766	1.83227	2.04436	2.1606	2.02697	2.00509	1.96018	1.73629	1.93662	1.94839	1.95534	0.165703
4133	chr4	1444301	1466100	gain	NM_001012571	ITM2A	1447781	1456762	8982	8982	100	2.66065	2.8455	2.1254	2.16862	2.32042	2.20304	2.06882	2.39794	2.30556	2.10622	2.04387	2.13196	0.247818
4134	chr4	1469301	1487300	loss	NM_204106	TBX22	1484067	1489234	5168	3234	62.5774	1.46716	1.6069	1.54918	1.43736	2.0569	2.57423	1.98119	1.44777	1.59407	1.71592	1.75988	1.74582	0.327822
4139	chr4	1838701	1873200	gain	NM_001006589	BMP15	1838457	1841000	2544	2300	90.4088	1.83623	2.51908	1.80257	1.8096	1.82019	2.28815	1.65191	1.82968	2.14346	1.75203	1.75135	1.53788	0.280038
4139	chr4	1838701	1873200	gain	NM_205108	RPS4X	1867725	1871061	3337	3337	100	2.05384	2.23391	1.86904	2.20174	2.35481	1.73544	1.67111	1.99068	2.36736	1.71571	1.83595	2.05663	0.245852
4142	chr4	2046901	2071800	gain	NM_204532	CENPI	2058460	2072715	14256	13341	93.5816	2.13797	2.88225	1.83088	2.11173	2.16136	2.17576	2.042	1.97976	2.11362	1.66799	2.03261	1.96956	0.289337
4143	chr4	2116701	2120600	loss	NM_001007917	MPP1	2104331	2118988	14658	2288	15.6092	2.296	2.37941	1.97572	2.22987	2.16265	2.20235	1.72882	2.2009	2.15749	1.92203	1.885	1.92834	0.195491
4147	chr4	2413101	2447300	gain	NM_001006430	LOC422214	2417943	2420697	2755	2755	100	2.26153	1.90451	1.84659	1.92642	1.90162	1.84511	1.66597	2.2487	2.30934	1.53824	2.20615	1.91338	0.244372
4151	chr4	3171701	3243300	gain	NM_001031116	KLHL13	3175741	3244038	68298	67560	98.9194	2.531	2.52226	2.23491	2.40154	2.30109	2.37325	2.23895	2.36332	2.38121	2.2769	2.16983	2.1185	0.127662
4152	chr4	3264301	3294400	gain	NM_001012884	WDR44	3269591	3290133	20543	20543	100	2.73112	2.70111	2.33267	2.30178	2.51368	2.49236	2.27667	2.49503	2.46893	2.29667	2.31502	2.04002	0.193096
4153	chr4	3404201	3441600	gain	NM_001031117	MST4	3404467	3431867	27401	27401	100	2.85199	2.76149	2.26513	2.36249	2.16087	2.3966	2.32025	2.565	2.43967	2.20182	2.17561	2.16125	0.231981
4159	chr4	4298401	4329300	gain	NM_204406	BRS3	4301225	4305523	4299	4299	100	2.66294	2.54986	2.32006	2.46054	2.15083	2.35662	2.47427	2.20264	2.38218	2.27067	2.05526	1.95374	0.206323
4160	chr4	4379001	4446600	gain	NM_001006432	ARHGEF6	4354211	4383568	29358	4568	15.5596	2.02886	1.98992	2.00668	2.00914	1.84168	1.82301	1.86788	2.10105	1.9978	2.1112	2.03221	1.97493	0.0930696
4160	chr4	4379001	4446600	gain	NM_001079728	RBMX	4390057	4400409	10353	10353	100	2.9104	2.53417	2.36182	2.153	2.08888	2.45788	2.28215	2.39895	2.37488	2.26502	2.23724	2.10589	0.22438
4160	chr4	4379001	4446600	gain	NM_001039296	LOC422249	4404644	4431723	27080	27080	100	2.82286	2.67526	2.29191	2.4687	2.33307	2.50535	2.45547	2.466	2.38386	2.39254	2.16569	2.06448	0.203951
4161	chr4	4936901	4942700	loss	NM_001001743	FGF13	4730771	4941752	210982	4852	2.29972	1.92819	2.1388	2.07093	2.08356	2.12343	2.12989	2.02271	2.02974	1.984	2.06236	2.07099	2.04445	0.0614494
4162	chr4	4989301	5000100	loss	NM_204343	F9	4989702	5002303	12602	10399	82.5186	1.50018	1.8383	1.77806	1.90183	1.89115	1.77622	1.67916	1.8783	1.91313	1.89075	1.86128	1.886	0.120926
4164	chr4	5123001	5137600	gain	NM_001101830	NOX1	5126068	5129989	3922	3922	100	2.16532	1.90381	2.10968	2.17983	2.25732	2.12514	2.12759	2.38452	3.04931	2.21218	1.91056	2.06401	0.296764
4164	chr4	5123001	5137600	gain	NM_001006433	CSTF2	5131289	5137839	6551	6312	96.3517	1.91921	2.40345	2.14428	2.01023	2.13605	2.01422	1.75792	1.88546	2.26927	2.13514	2.05306	2.24197	0.179479
4184	chr4	8315701	8328700	gain	NM_204795	DACH2	8257306	8521317	264012	13000	4.92402	2.06567	1.95472	2.11215	2.15033	2.03093	2.1536	2.20501	2.09329	2.15061	2.1325	2.07129	2.09629	0.0661366
4185	chr4	8363301	8373900	gain	NM_204795	DACH2	8257306	8521317	264012	10600	4.01497	2.06567	1.95472	2.11215	2.15033	2.03093	2.1536	2.20501	2.09329	2.15061	2.1325	2.07129	2.09629	0.0661366
4186	chr4	8460901	8463300	loss	NM_204795	DACH2	8257306	8521317	264012	2400	0.90905	2.06567	1.95472	2.11215	2.15033	2.03093	2.1536	2.20501	2.09329	2.15061	2.1325	2.07129	2.09629	0.0661366
4187	chr4	8540201	8550000	gain	NM_001031119	CHM	8537982	8597329	59348	9800	16.5128	2.40601	2.10781	2.18377	2.09619	2.07401	2.15646	2.38427	2.11378	2.29145	2.17707	2.10355	2.09953	0.115161
4188	chr4	8680201	8703700	gain	NM_001006434	APOOL	8699339	8712438	13100	4362	33.2977	2.37302	1.94179	2.26785	1.96622	2.1668	2.18424	2.41834	2.11196	2.35693	2.25324	2.22791	2.16048	0.148438
4198	chr4	10479001	10494000	loss	NM_204195	SOX3	10485878	10487700	1823	1823	100	1.0489	2.42317	1.52651	2.01625	2.49416	3.21098	2.701	1.9224	1.5513	1.93931	2.16605	3.05183	0.639908
4201	chr4	10632801	10637600	loss	NM_001167703	GABRQ	10625121	10691837	66717	4800	7.19457	1.87883	2.24193	1.90292	2.02322	2.11545	2.05595	1.83993	2.02437	1.86891	1.98182	1.95206	2.01698	0.114875
4201	chr4	10632801	10637600	loss	NM_001167704	GABRQ	10625121	10691837	66717	4800	7.19457	1.87883	2.24193	1.90292	2.02322	2.11545	2.05595	1.83993	2.02437	1.86891	1.98182	1.95206	2.01698	0.114875
4202	chr4	10650101	10668000	gain	NM_001167703	GABRQ	10625121	10691837	66717	17900	26.8297	1.87883	2.24193	1.90292	2.02322	2.11545	2.05595	1.83993	2.02437	1.86891	1.98182	1.95206	2.01698	0.114875
4202	chr4	10650101	10668000	gain	NM_001167704	GABRQ	10625121	10691837	66717	17900	26.8297	1.87883	2.24193	1.90292	2.02322	2.11545	2.05595	1.83993	2.02437	1.86891	1.98182	1.95206	2.01698	0.114875
4204	chr4	10913901	10923100	loss	NM_001277622	CLDN2	10920322	10922848	2527	2527	100	1.61174	2.44022	1.59166	1.94092	2.06745	1.48239	1.71783	2.0284	1.82875	1.78785	1.87566	1.99581	0.258617
4205	chr4	10973201	10993800	gain	NM_001012575	TMLHE	10979968	10995122	15155	13833	91.2768	2.25102	2.8291	1.97029	2.036	2.07361	1.97456	1.83428	2.23983	2.19258	2.03454	2.12122	1.96841	0.252929
4206	chr4	11064801	11083800	both	NM_204759	POU4F3	11066060	11067607	1548	1548	100	0.411922	0.917443	0.519043	0.463893	0.507137	0.489314	0.558069	0.35771	0.380555	0.468409	0.550391	0.672611	0.150073
4207	chr4	11123701	11158700	gain	NM_204120	EDNRB2	11117719	11126899	9181	3199	34.8437	1.35649	1.76575	1.20162	1.49132	1.51915	1.29163	1.22118	1.53137	1.34409	1.61317	1.50038	1.36597	0.166477
4207	chr4	11123701	11158700	gain	NM_001031121	VAMP7	11136143	11153888	17746	17746	100	2.43373	2.62919	2.01997	2.3284	2.28807	2.35172	2.23396	2.36133	2.20588	2.37712	2.28491	1.98864	0.172576
4211	chr4	11605001	11609200	gain	NM_001012699	MTMR8	11583657	11607670	24014	2670	11.1185	2.42499	2.52871	2.04482	2.14387	2.10276	2.21708	2.16218	2.24602	2.2144	2.06185	2.17658	2.01198	0.151969
4215	chr4	12207001	12233100	gain	NM_001031123	USP12P1	12206832	12235083	28252	26100	92.3828	2.4068	2.51497	2.12686	2.17048	2.11274	2.21771	2.15278	2.32228	2.14965	2.0939	2.10837	2.07461	0.138497
4216	chr4	12297201	12318500	gain	NM_204828	RLIM	12302384	12315456	13073	13073	100	2.64166	2.6251	2.32113	2.13716	2.21532	2.10872	2.15167	2.3052	2.2844	2.28816	2.09666	2.07845	0.189734
4220	chr4	12748701	12751500	loss	NM_001044650	FGF16	12750300	12760703	10404	1201	11.5436	2.14924	1.7945	2.07811	1.82688	1.85162	1.87807	1.91712	2.23956	2.0219	1.93174	2.02541	1.93417	0.135354
4224	chr4	12843401	12856300	gain	NM_001006435	MAGT1	12847013	12860840	13828	9288	67.1681	2.69997	2.46746	2.26928	2.31796	2.31296	2.53632	2.26347	2.32966	2.32616	2.29735	2.08241	2.19837	0.160944
4231	chr4	13652901	13695800	gain	NM_001012886	TMEM164	13658401	13696581	38181	37400	97.9545	2.50798	2.30999	2.25419	2.28851	2.30947	2.34843	2.3917	2.30021	2.23798	2.20794	2.12015	2.04303	0.120822
4237	chr4	14057501	14067600	gain	NM_001271986	ATG4A	14062683	14074464	11782	4918	41.7416	2.33858	1.96922	1.72544	1.97945	2.11917	1.89511	2.0041	2.15967	1.94156	1.90116	2.00826	1.96766	0.152672
4237	chr4	14057501	14067600	gain	NM_001271987	ATG4A	14062683	14074464	11782	4918	41.7416	2.33858	1.96922	1.72544	1.97945	2.11917	1.89511	2.0041	2.15967	1.94156	1.90116	2.00826	1.96766	0.152672
4238	chr4	14072301	14075900	loss	NM_001271986	ATG4A	14062683	14074464	11782	2164	18.367	2.33858	1.96922	1.72544	1.97945	2.11917	1.89511	2.0041	2.15967	1.94156	1.90116	2.00826	1.96766	0.152672
4238	chr4	14072301	14075900	loss	NM_001271987	ATG4A	14062683	14074464	11782	2164	18.367	2.33858	1.96922	1.72544	1.97945	2.11917	1.89511	2.0041	2.15967	1.94156	1.90116	2.00826	1.96766	0.152672
4238	chr4	14072301	14075900	loss	NM_001277906	PSMD10	14074587	14077422	2836	1314	46.3329	1.80289	1.48939	2.10322	1.74012	1.69532	1.60166	1.72231	1.63568	2.15379	1.70603	1.95941	1.75041	0.198271
4240	chr4	14185501	14197300	gain	NM_001079762	LOC772071	14176313	14200592	24280	11800	48.5997	2.50156	2.36797	2.125	2.03466	2.12672	2.24614	2.11928	2.22265	2.13409	2.1307	2.05791	2.00241	0.143304
4249	chr4	15292801	15300500	gain	NM_204862	ODZ1	15251045	15482153	231109	7700	3.33176	2.12127	2.04617	2.17169	2.18109	2.12981	2.19015	2.21038	2.1279	2.15949	2.17023	2.09365	2.05154	0.0528929
4250	chr4	15458301	15467200	gain	NM_204862	ODZ1	15251045	15482153	231109	8900	3.851	2.12127	2.04617	2.17169	2.18109	2.12981	2.19015	2.21038	2.1279	2.15949	2.17023	2.09365	2.05154	0.0528929
4253	chr4	15700301	15708600	loss	NM_001112799	GRIA3	15703730	15844464	140735	4871	3.46111	2.1188	2.08047	2.13266	2.18464	2.21084	2.14887	2.19026	2.17516	2.14402	2.17062	2.04863	2.09882	0.0484768
4253	chr4	15700301	15708600	loss	NM_205215	GRIA3	15703730	15844464	140735	4871	3.46111	2.1188	2.08047	2.13266	2.18464	2.21084	2.14887	2.19026	2.17516	2.14402	2.17062	2.04863	2.09882	0.0484768
4254	chr4	15782001	15787700	gain	NM_001112799	GRIA3	15703730	15844464	140735	5700	4.05017	2.1188	2.08047	2.13266	2.18464	2.21084	2.14887	2.19026	2.17516	2.14402	2.17062	2.04863	2.09882	0.0484768
4254	chr4	15782001	15787700	gain	NM_205215	GRIA3	15703730	15844464	140735	5700	4.05017	2.1188	2.08047	2.13266	2.18464	2.21084	2.14887	2.19026	2.17516	2.14402	2.17062	2.04863	2.09882	0.0484768
4259	chr4	16503601	16509400	gain	NM_204865	UBE2A	16506437	16512992	6556	2964	45.2105	2.4035	2.26303	2.09937	1.97558	2.16346	2.2484	2.06598	2.00156	2.14766	2.16482	2.12014	1.81361	0.151963
4260	chr4	16512401	16514000	loss	NM_204865	UBE2A	16506437	16512992	6556	592	9.0299	2.4035	2.26303	2.09937	1.97558	2.16346	2.2484	2.06598	2.00156	2.14766	2.16482	2.12014	1.81361	0.151963
4262	chr4	16558401	16572700	gain	NM_001271939	PGRMC1	16569551	16575013	5463	3150	57.6606	2.31124	2.49692	2.11859	2.08354	2.14079	2.35095	2.17648	2.20553	2.12067	1.91288	1.97594	1.94251	0.17224
4264	chr4	16674001	16712000	gain	NM_001008465	COMMD5	16671913	16692032	20120	18032	89.6223	2.68145	2.29981	2.28246	2.26691	2.24616	2.50342	2.25458	2.20221	2.34958	2.13539	2.13219	2.0613	0.169133
4266	chr4	17246701	17252900	gain	NM_001031126	NRK	17161323	17256387	95065	6200	6.52185	2.0056	2.0679	2.14464	2.0874	2.19738	2.0978	2.07488	2.12356	1.99471	2.14865	2.08753	2.04034	0.0591875
4270	chr4	17455301	17475000	gain	NM_001031127	VMA21	17465115	17469988	4874	4874	100	3.09012	2.55199	2.67529	2.31814	2.54027	2.51198	2.46942	2.52647	2.78684	2.31435	2.25489	1.94322	0.286824
4284	chr4	19215601	19230000	gain	NM_001161650	TLR2-2	19209334	19508259	298926	14400	4.81725	2.29505	2.10546	2.02707	2.1016	2.06538	2.19205	2.14816	2.16238	2.16415	2.15748	2.08393	2.05991	0.0723658
4285	chr4	19393001	19399900	gain	NM_001161650	TLR2-2	19209334	19508259	298926	6900	2.30826	2.29505	2.10546	2.02707	2.1016	2.06538	2.19205	2.14816	2.16238	2.16415	2.15748	2.08393	2.05991	0.0723658
4285	chr4	19393001	19399900	gain	NM_001257313	MND1	19356581	19395080	38500	2080	5.4026	2.31125	2.1123	2.04557	2.09969	2.06772	2.22721	2.14963	2.17467	2.23191	2.23685	2.08347	2.10357	0.0825027
4286	chr4	19437801	19443100	loss	NM_001161650	TLR2-2	19209334	19508259	298926	5300	1.77301	2.29505	2.10546	2.02707	2.1016	2.06538	2.19205	2.14816	2.16238	2.16415	2.15748	2.08393	2.05991	0.0723658
4287	chr4	19448101	19456700	gain	NM_001161650	TLR2-2	19209334	19508259	298926	8600	2.87697	2.29505	2.10546	2.02707	2.1016	2.06538	2.19205	2.14816	2.16238	2.16415	2.15748	2.08393	2.05991	0.0723658
4288	chr4	19480001	19484800	gain	NM_001161650	TLR2-2	19209334	19508259	298926	4800	1.60575	2.29505	2.10546	2.02707	2.1016	2.06538	2.19205	2.14816	2.16238	2.16415	2.15748	2.08393	2.05991	0.0723658
4289	chr4	19507301	19519700	gain	NM_001161650	TLR2-2	19209334	19508259	298926	959	0.320815	2.29505	2.10546	2.02707	2.1016	2.06538	2.19205	2.14816	2.16238	2.16415	2.15748	2.08393	2.05991	0.0723658
4289	chr4	19507301	19519700	gain	NM_204278	TLR2-1	19501430	19508246	6817	946	13.8771	1.90838	2.06438	1.89012	2.07327	2.39262	2.26127	2.21249	2.11928	2.01365	2.23546	2.21068	2.33384	0.158976
4292	chr4	19784001	19797500	gain	NM_001167683	FGB	19781304	19787443	6140	3443	56.0749	2.34494	2.12288	2.18944	2.14229	2.12218	2.29587	2.38034	2.33443	2.09552	2.39585	1.80167	1.95724	0.180699
4292	chr4	19784001	19797500	gain	NM_001271911	FGA	19793620	19800511	6892	3881	56.3117	2.09216	1.97668	2.0341	1.94311	2.00278	2.29173	2.10125	1.92213	1.9854	2.38479	2.00253	1.95235	0.143292
4292	chr4	19784001	19797500	gain	NM_205356	FGA	19793620	19800511	6892	3881	56.3117	2.09216	1.97668	2.0341	1.94311	2.00278	2.29173	2.10125	1.92213	1.9854	2.38479	2.00253	1.95235	0.143292
4293	chr4	19806301	19810800	gain	NM_204989	FGG	19805590	19810694	5105	4394	86.0725	2.68902	2.39186	2.49456	2.63037	2.47217	2.6143	2.67106	2.56195	2.55986	2.88476	2.28992	2.17706	0.189624
4297	chr4	20355101	20361300	gain	NM_001031129	CTSO	20356521	20364123	7603	4780	62.8699	2.44637	2.16091	2.38146	2.38174	2.05147	2.36897	2.4392	2.51743	2.40655	2.47049	2.14107	2.09276	0.16246
4302	chr4	20667101	20670400	loss	NM_204721	PDGFC	20652981	20768792	115812	3300	2.84945	2.0635	1.98184	2.14831	2.05392	2.04231	2.14242	2.21002	2.03093	2.09201	2.0943	2.06844	2.0952	0.0605013
4305	chr4	20872801	20874100	loss	NM_001001775	GRIA2	20873393	20960836	87444	708	0.809661	2.09342	2.01941	2.14859	2.0214	2.0953	2.1074	2.19616	2.01426	2.12735	2.20491	2.01877	2.02237	0.0705228
4305	chr4	20872801	20874100	loss	NM_001111014	GRIA2	20873393	20960836	87444	708	0.809661	2.09342	2.01941	2.14859	2.0214	2.0953	2.1074	2.19616	2.01426	2.12735	2.20491	2.01877	2.02237	0.0705228
4328	chr4	23516001	23523100	loss	NM_204703	TLL1	23520463	23653666	133204	2638	1.98042	2.00114	1.89213	2.02836	2.02203	1.97088	2.04573	2.12409	1.98964	2.0333	2.06344	2.02245	2.01111	0.0553127
4329	chr4	23588601	23595800	gain	NM_204703	TLL1	23520463	23653666	133204	7200	5.40524	2.00114	1.89213	2.02836	2.02203	1.97088	2.04573	2.12409	1.98964	2.0333	2.06344	2.02245	2.01111	0.0553127
4347	chr4	26354901	26358900	loss	NM_214672	PCDH10	26355293	26387417	32125	3608	11.2311	1.98892	1.84284	1.99709	1.96986	1.99357	2.05716	2.05604	1.97179	2.09674	2.04491	1.87154	2.00051	0.0737754
4368	chr4	29098701	29117500	gain	NM_001114852	SCOC	29097815	29101377	3563	2677	75.1333	2.46795	2.24781	2.37171	2.50063	1.99577	2.30575	2.71472	2.40899	2.30025	2.39779	1.93208	1.98427	0.233031
4383	chr4	30457601	30482400	gain	NM_001006440	ABCE1	30460598	30470725	10128	10128	100	2.56829	2.17079	2.10726	2.08959	1.97676	2.24676	2.08798	2.42802	2.14292	2.07293	2.1079	2.11288	0.165808
4386	chr4	30978501	30981500	loss	NM_001031131	SLC10A7	30847192	30997483	150292	3000	1.99611	2.13357	2.11059	2.05476	2.1055	2.06985	2.24252	2.07326	2.07047	2.03452	2.07299	2.0451	2.05415	0.0562378
4387	chr4	30996301	30998200	loss	NM_001031131	SLC10A7	30847192	30997483	150292	1183	0.787134	2.13357	2.11059	2.05476	2.1055	2.06985	2.24252	2.07326	2.07047	2.03452	2.07299	2.0451	2.05415	0.0562378
4389	chr4	31375601	31388800	gain	NM_204119	EDNRA	31349185	31378701	29517	3101	10.5058	2.42454	2.16663	2.22022	2.19304	2.19491	2.28487	2.32828	2.39954	2.25562	2.26945	2.0696	2.09434	0.108985
4391	chr4	31712601	31719300	gain	NM_001159345	NR3C2	31564707	31762701	197995	6700	3.38392	2.00526	2.06985	2.06997	2.05703	2.03975	2.09959	2.13473	2.04763	2.00896	2.06123	2.05103	2.05807	0.0351409
4398	chr4	32669201	32696900	gain	NM_001082417	RPS3A	32682086	32685468	3383	3383	100	2.7684	2.05205	2.14658	2.37593	2.22047	2.04751	1.94891	1.84063	2.75974	2.3626	2.16127	2.18925	0.28878
4401	chr4	33332901	33353700	gain	NM_001252398	ARFIP1	33332706	33373415	40710	20800	51.0931	2.43687	2.36141	2.242	2.26829	2.18199	2.39829	2.22971	2.28003	2.26159	2.17994	2.06393	2.01	0.125158
4405	chr4	33758701	33780600	gain	NM_001012576	HSPA4L	33746859	33769344	22486	10644	47.3361	2.67076	2.19316	2.15859	2.16723	2.12545	2.1058	2.38829	2.35349	2.38722	2.32909	2.09067	1.91345	0.19638
4406	chr4	33834001	33890900	gain	NM_001031134	C4H4ORF29	33814688	33837398	22711	3398	14.9619	2.48356	2.07256	1.90469	1.9929	1.95408	2.22413	2.0572	2.05442	2.18032	2.00558	2.0636	1.92161	0.159495
4406	chr4	33834001	33890900	gain	NM_001006441	PGRMC2	33880614	33891275	10662	10287	96.4828	2.59988	1.70399	2.08279	1.93911	1.94657	2.19904	2.31645	2.61157	2.43055	2.13975	2.05386	2.00056	0.276513
4414	chr4	34880401	34886500	loss	NM_204673	SNCA	34818542	34885434	66893	5034	7.52545	2.19366	2.21175	2.25823	2.31165	2.228	2.33962	2.31833	2.22747	2.23197	2.32551	2.09837	2.11419	0.0786235
4422	chr4	36626101	36649600	both	NM_205011	HPGDS	36621101	36646426	25326	20326	80.2574	2.49139	1.96072	1.92526	2.09428	1.91606	2.15893	1.99747	2.26078	2.26258	2.14137	2.14179	1.96065	0.171914
4425	chr4	36739001	36758100	gain	NM_001031135	SEC24B	36718095	36758894	40800	19100	46.8137	2.55787	2.24326	2.09524	2.22085	2.10046	2.31261	2.28639	2.38297	2.28185	2.13605	2.1503	2.1482	0.134378
4432	chr4	37143701	37155500	gain	NM_001006442	OSTC	37153780	37157851	4072	1721	42.2642	2.54906	2.36689	2.09911	2.00398	2.28608	2.50313	1.71051	2.42831	2.38813	2.22822	2.10214	2.19853	0.236862
4439	chr4	37961501	37963900	loss	NM_001012577	TBCK	37878922	37971616	92695	2400	2.58914	2.45708	2.06385	2.18319	2.12271	2.09385	2.15982	2.23973	2.19573	2.21485	2.15162	2.06764	2.11873	0.105704
4442	chr4	38254101	38256700	loss	NM_001277794	TET2	38256307	38277565	21259	394	1.85333	2.12569	2.12228	2.10947	2.10634	2.12337	2.20022	2.02516	2.11144	2.09766	2.18542	2.00474	1.93015	0.0754098
4448	chr4	38783901	38808300	gain	NM_001006443	SLC25A4	38807035	38809857	2823	1266	44.8459	1.89994	2.35962	2.14186	2.22947	2.01848	2.44069	2.03143	2.21858	2.48673	2.22889	2.23469	2.32189	0.17445
4450	chr4	38887401	38914900	gain	NM_001012578	ACSL1	38883037	38919987	36951	27500	74.4229	2.53216	2.52437	2.31983	2.49208	2.50462	2.44726	2.36844	2.32692	2.33923	2.4068	2.14325	2.01733	0.157123
4452	chr4	39190601	39251000	gain	NM_001031536	C4H4ORF41	39200826	39225725	24900	24900	100	2.6575	2.36966	2.2369	2.1869	2.12727	2.22486	2.21932	2.21977	2.33187	2.16918	2.04405	2.21351	0.153463
4453	chr4	39455001	39470600	gain	NM_001006444	DCTD	39453021	39473004	19984	15600	78.0624	2.48995	2.14709	2.1607	2.2109	2.11691	2.27726	2.28745	2.36575	2.2875	2.35229	2.11633	2.09258	0.122359
4454	chr4	39502801	39508100	gain	NM_001198537	ODZ3	39503734	39814663	310930	4367	1.4045	2.0519	2.03436	2.11007	2.14478	2.10478	2.17705	2.19327	2.10447	2.11339	2.15175	2.03974	2.0368	0.0552404
4455	chr4	39508101	39511300	loss	NM_001198537	ODZ3	39503734	39814663	310930	3200	1.02917	2.0519	2.03436	2.11007	2.14478	2.10478	2.17705	2.19327	2.10447	2.11339	2.15175	2.03974	2.0368	0.0552404
4456	chr4	39584201	39588600	gain	NM_001198537	ODZ3	39503734	39814663	310930	4400	1.41511	2.0519	2.03436	2.11007	2.14478	2.10478	2.17705	2.19327	2.10447	2.11339	2.15175	2.03974	2.0368	0.0552404
4457	chr4	39610001	39620200	gain	NM_001198537	ODZ3	39503734	39814663	310930	10200	3.28048	2.0519	2.03436	2.11007	2.14478	2.10478	2.17705	2.19327	2.10447	2.11339	2.15175	2.03974	2.0368	0.0552404
4458	chr4	39656101	39657400	loss	NM_001198537	ODZ3	39503734	39814663	310930	1300	0.418101	2.0519	2.03436	2.11007	2.14478	2.10478	2.17705	2.19327	2.10447	2.11339	2.15175	2.03974	2.0368	0.0552404
4459	chr4	39676401	39681300	loss	NM_001198537	ODZ3	39503734	39814663	310930	4900	1.57592	2.0519	2.03436	2.11007	2.14478	2.10478	2.17705	2.19327	2.10447	2.11339	2.15175	2.03974	2.0368	0.0552404
4492	chr4	43132701	43148600	gain	NM_001006446	FBXO8	43131546	43148365	16820	15665	93.1332	2.65828	2.11569	2.40998	2.34549	2.35782	2.32346	2.57777	2.38424	2.49517	2.31593	2.20025	2.11075	0.167474
4497	chr4	43566201	43571300	loss	NM_001012579	GPM6A	43568146	43666279	98134	3155	3.21499	2.06514	1.91517	2.12878	2.04001	1.97765	2.09267	2.15324	2.015	2.1532	2.10036	2.09014	2.08453	0.0711969
4498	chr4	43628901	43639600	gain	NM_001012579	GPM6A	43568146	43666279	98134	10700	10.9035	2.06514	1.91517	2.12878	2.04001	1.97765	2.09267	2.15324	2.015	2.1532	2.10036	2.09014	2.08453	0.0711969
4499	chr4	43810701	43825200	gain	NM_205297	SPCS3	43812167	43816806	4640	4640	100	2.57031	2.33177	1.80518	1.73864	1.96958	2.08476	2.12574	2.24585	2.05337	1.90538	1.89217	1.97986	0.235227
4502	chr4	44191801	44203900	gain	NM_001031139	USO1	44202173	44228430	26258	1728	6.58085	2.03779	2.30199	2.08121	2.17161	2.25962	2.13616	2.02208	2.36264	2.04904	2.16376	2.21252	2.02146	0.114994
4512	chr4	45673701	45692700	gain	NM_001006447	COPS4	45689893	45698337	8445	2808	33.2504	2.31398	1.95357	1.95513	2.0266	2.11074	2.20767	2.12121	2.05219	2.04019	1.90201	2.03204	2.04793	0.113722
4514	chr4	45819901	45821200	loss	NM_001031142	HNRNPDL	45820566	45824902	4337	635	14.6415	1.83049	1.49348	1.67287	1.6955	1.47056	1.65957	1.5922	1.67398	1.80573	1.64553	1.95125	1.88226	0.14692
4515	chr4	45861001	45890800	gain	NM_204167	HPSE	45858598	45863017	4420	2017	45.6335	2.35796	2.13605	2.41621	2.11879	2.35676	1.96033	1.98484	2.18845	1.97657	2.24914	2.02672	2.02772	0.163157
4515	chr4	45861001	45890800	gain	NM_001252311	MRPS18C	45882026	45884194	2169	2169	100	3.01271	2.65804	2.09498	2.53366	2.33066	2.15458	2.19395	2.93889	2.41523	2.33673	2.00921	2.44219	0.316365
4515	chr4	45861001	45890800	gain	NM_001031144	FAM175A	45885304	45890337	5034	5034	100	2.79305	2.6963	2.16427	2.23144	2.08017	2.27385	2.14263	2.32453	2.43584	2.42788	2.00871	2.10013	0.244343
4525	chr4	48599701	48610000	gain	NM_001006448	POLR2B	48595101	48614515	19415	10300	53.0518	2.27501	2.40068	2.11842	2.28236	2.05239	2.19123	2.16346	2.14145	2.04897	2.12643	2.20041	2.04559	0.107708
4526	chr4	48643201	48653200	gain	NM_001031146	TMEM66	48646916	48654556	7641	6285	82.2536	2.34602	2.67493	1.89723	2.15473	2.44616	2.18005	2.08506	1.96778	2.17039	2.15104	2.03352	2.15564	0.213225
4533	chr4	49551901	49565300	gain	NM_001006451	DCK	49546609	49557045	10437	5145	49.2958	2.55527	2.28338	2.10305	2.22316	2.08701	2.17516	2.24421	2.18007	2.26183	2.34561	2.09421	2.08192	0.136316
4536	chr4	49829101	49847700	gain	NM_001034825	NPFFR2	49832925	49847031	14107	14107	100	2.64021	2.60645	2.52871	2.52004	2.56938	2.69116	2.76932	2.69892	2.56488	2.70703	2.26962	1.99515	0.216266
4542	chr4	50536301	50542700	gain	NM_205105	EPHA5	50470435	50669288	198854	6400	3.21844	1.87437	2.17622	2.08494	2.09039	2.13525	2.11192	2.03503	2.0655	1.95909	2.12409	2.11915	2.05207	0.0827937
4547	chr4	51156301	51165200	gain	NM_001031147	YTHDC1	51164838	51179559	14722	363	2.4657	2.44856	2.21827	2.14303	2.04794	1.98334	2.19528	2.11953	2.15154	2.20275	2.08985	2.01403	2.00727	0.127073
4559	chr4	53295001	53297300	loss	NM_001257279	TRPC3	53296273	53335467	39195	1028	2.62278	2.17629	2.18374	2.24454	2.2201	2.17216	2.18824	2.11535	2.20931	2.15294	2.16949	2.02177	2.11713	0.058641
4565	chr4	54210501	54214200	gain	NM_001277827	MYOZ2	54193498	54210687	17190	187	1.08784	2.16798	2.05459	2.29374	2.33113	2.17802	2.18719	2.22386	2.08656	2.27248	2.16784	2.12995	2.12953	0.0830021
4575	chr4	55870501	55881700	gain	NM_204204	UGT8	55857392	55882423	25032	11200	44.7427	1.89284	2.58434	2.15332	2.09804	2.07505	2.07585	2.15976	2.09576	2.09085	2.11177	2.04965	1.95756	0.166908
4580	chr4	56163601	56170800	gain	NM_001039300	CAMK2D	56144861	56304514	159654	7200	4.50975	2.13604	1.97854	2.20373	2.08803	2.08023	2.16135	2.19556	2.10317	2.17346	2.104	2.04304	2.01294	0.0713205
4581	chr4	56199701	56203200	loss	NM_001039300	CAMK2D	56144861	56304514	159654	3500	2.19224	2.13604	1.97854	2.20373	2.08803	2.08023	2.16135	2.19556	2.10317	2.17346	2.104	2.04304	2.01294	0.0713205
4589	chr4	57733501	57744100	gain	NM_001272018	CFI	57731319	57744127	12809	10600	82.7543	2.35931	2.16392	2.05875	2.16199	2.06407	2.15112	2.10884	2.27309	2.22245	2.14302	2.06991	1.98783	0.102074
4590	chr4	57960701	57962600	loss	NM_205132	BMPR1B	57960584	58196338	235755	1900	0.805921	2.02908	2.03281	2.17312	2.10141	2.05182	2.15009	2.12249	2.06923	2.1261	2.11701	2.05621	2.0654	0.0470378
4591	chr4	58147601	58149900	loss	NM_205132	BMPR1B	57960584	58196338	235755	2300	0.975589	2.02908	2.03281	2.17312	2.10141	2.05182	2.15009	2.12249	2.06923	2.1261	2.11701	2.05621	2.0654	0.0470378
4592	chr4	58309801	58313900	gain	NM_204451	UNC5C	58208189	58447083	238895	4100	1.71624	1.89145	1.97932	2.08932	2.07569	2.05514	2.10397	2.10089	2.0327	2.00106	2.04997	2.05078	2.0225	0.0599349
4593	chr4	58413701	58417700	loss	NM_204451	UNC5C	58208189	58447083	238895	4000	1.67438	1.89145	1.97932	2.08932	2.07569	2.05514	2.10397	2.10089	2.0327	2.00106	2.04997	2.05078	2.0225	0.0599349
4602	chr4	59572801	59575700	gain	NM_205092	ADH6	59572336	59582899	10564	2900	27.4517	1.47894	2.43393	1.58671	1.63198	2.40957	1.64332	1.41163	1.78923	2.62322	1.19963	1.80705	2.62011	0.499744
4603	chr4	59581901	59586300	gain	NM_205092	ADH6	59572336	59582899	10564	999	9.45665	1.47894	2.43393	1.58671	1.63198	2.40957	1.64332	1.41163	1.78923	2.62322	1.19963	1.80705	2.62011	0.499744
4605	chr4	59718601	59725100	gain	NM_001012933	DAPP1	59708679	59730689	22011	6500	29.5307	2.45522	2.32094	2.27352	2.25316	2.09534	2.15912	2.19987	2.53115	2.22793	2.20772	2.22551	2.01689	0.140961
4606	chr4	59740501	59763000	both	NM_001031375	DNAJB14	59737754	59763390	25637	22500	87.7638	2.43184	2.35322	2.01001	1.98652	2.02493	2.17832	2.09494	2.18516	2.16532	2.13966	1.90793	1.89396	0.164312
4613	chr4	60510601	60526800	gain	NM_001031153	UBE2D3	60519161	60527174	8014	7640	95.3332	2.97521	2.68609	2.48236	2.51101	2.3838	2.74998	2.42371	2.49758	2.49004	2.31109	2.3551	2.02768	0.237722
4617	chr4	60962601	60974800	gain	NM_001001879	CYP4V2	60965225	60978158	12934	9576	74.0374	2.38919	1.99932	2.2639	2.49857	2.21463	2.32082	2.30007	2.66032	2.386	2.26709	2.12489	2.10895	0.178867
4622	chr4	61272201	61278700	loss	NM_205362	MTNR1A	61227165	61276241	49077	4041	8.234	2.16053	1.946	2.18671	2.07291	2.13401	2.22445	2.31822	2.0592	2.22065	2.06311	2.11408	2.14147	0.0968434
4628	chr4	62369401	62417600	gain	NM_001006453	ASAH1	62385166	62400381	15216	15216	100	2.51943	1.89466	2.15457	2.22601	2.21289	2.16568	2.1364	2.46165	2.36549	2.24592	2.15832	2.11933	0.166228
4628	chr4	62369401	62417600	gain	NM_204531	PCM1	62416630	62454503	37874	971	2.56376	2.54455	2.1655	2.21326	2.0811	2.0488	2.17186	2.2555	2.25924	2.23676	2.13314	2.13556	2.1186	0.128258
4655	chr4	64321301	64350900	both	NM_205524	PAICS	64342656	64350008	7353	7353	100	2.62658	2.23589	2.24399	2.17712	2.06164	2.32816	2.18136	2.28443	2.24908	2.22579	2.23163	2.11687	0.139276
4655	chr4	64321301	64350900	both	NM_001004401	PPAT	64350359	64392717	42359	542	1.27954	2.48022	2.06322	2.18888	2.20824	2.18375	2.27136	2.29681	2.33398	2.26725	2.19371	2.17905	2.11576	0.108722
4656	chr4	64359601	64370800	gain	NM_001004401	PPAT	64350359	64392717	42359	11200	26.4407	2.48022	2.06322	2.18888	2.20824	2.18375	2.27136	2.29681	2.33398	2.26725	2.19371	2.17905	2.11576	0.108722
4659	chr4	64715501	64724900	loss	NM_001289834	CLOCK	64695963	64722444	26482	6944	26.2216	2.28293	2.14145	2.07873	2.01949	2.06262	2.08157	2.05552	1.99459	2.19668	2.09492	2.13398	2.11306	0.0782673
4659	chr4	64715501	64724900	loss	NM_204174	CLOCK	64695963	64722444	26482	6944	26.2216	2.28293	2.14145	2.07873	2.01949	2.06262	2.08157	2.05552	1.99459	2.19668	2.09492	2.13398	2.11306	0.0782673
4662	chr4	64893501	64900900	gain	NM_204361	KIT	64878572	64930638	52067	7400	14.2125	2.31686	2.19524	2.12111	2.20811	2.13542	2.21574	2.11217	2.28154	2.16458	2.31607	2.11573	2.00886	0.0921891
4663	chr4	64910001	64930000	gain	NM_204361	KIT	64878572	64930638	52067	20000	38.412	2.31686	2.19524	2.12111	2.20811	2.13542	2.21574	2.11217	2.28154	2.16458	2.31607	2.11573	2.00886	0.0921891
4673	chr4	66423501	66430000	gain	NM_001277821	COMMD8	66423365	66427153	3789	3653	96.4107	3.23435	2.40622	2.64096	2.67576	2.2929	2.81221	2.18932	2.71951	3.08075	2.71423	2.30764	2.06705	0.354586
4678	chr4	67258201	67268300	gain	NM_001277822	YIPF7	67246429	67259904	13476	1704	12.6447	2.03891	1.8458	2.05307	1.97049	1.90652	2.01153	2.22695	1.99866	2.16438	2.00507	2.0721	2.04852	0.101896
4684	chr4	68251801	68260700	gain	NM_001080212	UCHL1	68252451	68256674	4224	4224	100	2.43534	2.27492	2.57563	2.5011	2.74445	2.83309	2.47272	2.84661	2.56778	2.64433	1.8975	1.75371	0.34118
4685	chr4	68875301	68890000	gain	NM_001012581	UGDH	68868809	68884495	15687	9195	58.6154	2.42976	2.227	2.30539	2.41925	2.20176	2.45239	2.27993	2.33414	2.273	2.29913	2.02333	1.97225	0.148738
4686	chr4	68890101	68900900	loss	NM_001257333	RPL9	68898676	68904553	5878	2225	37.853	2.19815	2.2398	1.68508	1.73697	1.95811	2.05643	2.1138	2.11305	2.43698	2.03382	1.96995	1.58397	0.245051
4687	chr4	68903901	68905600	loss	NM_001257333	RPL9	68898676	68904553	5878	653	11.1092	2.19815	2.2398	1.68508	1.73697	1.95811	2.05643	2.1138	2.11305	2.43698	2.03382	1.96995	1.58397	0.245051
4688	chr4	68935401	68948200	gain	NM_001006456	RFC1	68926121	68962440	36320	12800	35.2423	2.43175	2.09659	2.08766	2.23987	2.10091	2.23659	2.22413	2.21941	2.27229	2.17744	2.15487	2.05418	0.103948
4694	chr4	69320001	69324600	gain	NM_001267573	TBC1D1	69306051	69402524	96474	4600	4.76812	2.1815	2.05735	2.0997	2.08217	2.07783	2.11726	2.10174	2.15984	2.10556	2.07587	2.09115	2.01768	0.043205
4695	chr4	69368001	69371000	loss	NM_001267573	TBC1D1	69306051	69402524	96474	3000	3.10965	2.1815	2.05735	2.0997	2.08217	2.07783	2.11726	2.10174	2.15984	2.10556	2.07587	2.09115	2.01768	0.043205
4696	chr4	69425101	69432600	loss	NM_001031383	PGM2	69408717	69425744	17028	644	3.78201	2.3662	2.17374	2.02205	2.37526	2.29282	2.406	2.39056	2.26919	2.2198	2.11759	2.06493	2.13491	0.133785
4697	chr4	69441101	69445900	loss	NM_001012582	RELL1	69445002	69466051	21050	899	4.27078	2.10856	2.04496	2.22992	2.06263	2.01472	2.07087	2.10377	2.18973	2.13687	2.11756	2.10053	2.08603	0.0595924
4735	chr4	73319301	73368500	gain	NM_001031159	DHX15	73318424	73359649	41226	40349	97.8727	2.70781	2.36666	2.3279	2.18397	2.09078	2.33683	2.26409	2.3226	2.2819	2.24883	2.1495	2.08396	0.16503
4736	chr4	73622901	73630400	loss	NM_001006457	PPARGC1A	73626292	73688018	61727	4109	6.65673	1.96648	2.0463	2.07688	2.09703	1.98732	2.03402	2.09653	2.01881	1.96939	2.0042	2.0677	2.0161	0.046022
4741	chr4	74211401	74216700	gain	NM_204555	KCNIP4	74152964	74523916	370953	5300	1.42875	2.09356	1.8999	2.17026	2.08292	2.06649	2.12603	2.17546	2.03374	2.14552	2.13669	2.03804	2.04821	0.0764782
4742	chr4	74299501	74302700	loss	NM_204555	KCNIP4	74152964	74523916	370953	3200	0.862643	2.09356	1.8999	2.17026	2.08292	2.06649	2.12603	2.17546	2.03374	2.14552	2.13669	2.03804	2.04821	0.0764782
4743	chr4	74414501	74422400	gain	NM_204555	KCNIP4	74152964	74523916	370953	7900	2.12965	2.09356	1.8999	2.17026	2.08292	2.06649	2.12603	2.17546	2.03374	2.14552	2.13669	2.03804	2.04821	0.0764782
4744	chr4	74438201	74444100	gain	NM_204555	KCNIP4	74152964	74523916	370953	5900	1.5905	2.09356	1.8999	2.17026	2.08292	2.06649	2.12603	2.17546	2.03374	2.14552	2.13669	2.03804	2.04821	0.0764782
4745	chr4	74458901	74470700	gain	NM_204555	KCNIP4	74152964	74523916	370953	11800	3.181	2.09356	1.8999	2.17026	2.08292	2.06649	2.12603	2.17546	2.03374	2.14552	2.13669	2.03804	2.04821	0.0764782
4747	chr4	74799201	74807500	loss	NM_001267075	SLIT2	74558720	74803058	244339	3858	1.57895	2.09261	1.85868	2.13992	2.04482	2.00609	2.03683	2.1755	2.00642	2.13891	2.08703	2.04926	2.10786	0.0837641
4754	chr4	75402201	75415500	gain	NM_001031160	LCORL	75401346	75452143	50798	13300	26.1821	1.91268	1.65914	1.78469	1.78953	1.69047	1.87143	1.79397	1.88023	1.89651	1.8211	1.78563	1.77717	0.0778201
4755	chr4	75429301	75446200	loss	NM_001031160	LCORL	75401346	75452143	50798	16900	33.269	1.91268	1.65914	1.78469	1.78953	1.69047	1.87143	1.79397	1.88023	1.89651	1.8211	1.78563	1.77717	0.0778201
4762	chr4	75762901	75767800	gain	NM_204829	LDB2	75756866	75959593	202728	4900	2.41703	1.94732	2.0694	2.08215	2.12057	2.08	2.13466	2.11931	2.05796	2.02526	2.09122	2.04949	2.06544	0.0500053
4764	chr4	76021201	76068200	gain	NM_001031161	TAPT1	76020862	76059714	38853	38514	99.1275	2.67209	2.24564	2.29126	2.16415	2.09763	2.22392	2.27799	2.42129	2.33699	2.2854	2.18167	2.0743	0.159389
4766	chr4	76173001	76197300	gain	NM_001201388	CD38	76182201	76201414	19214	15100	78.5885	2.06031	1.9509	2.09612	2.18958	2.09894	2.13519	3.71203	2.13947	1.96162	2.16065	2.00974	2.14771	0.475619
4767	chr4	76209601	76232300	gain	NM_001200043	BST1	76216446	76230770	14325	14325	100	2.63785	2.50287	2.42643	2.32069	2.26579	2.35912	2.29594	2.3602	2.34111	2.26786	2.18676	2.19229	0.128388
4779	chr4	77887501	77905600	gain	NM_001004402	WDR1	77886217	77906197	19981	18100	90.5861	2.73622	2.21943	2.34819	2.37153	2.18565	2.54238	2.34755	2.21124	2.45676	2.33321	2.02028	2.03883	0.203289
4780	chr4	78101501	78139200	gain	NM_001031163	TMEM128	78096382	78102028	5647	528	9.3501	2.42203	2.04851	2.35659	2.2421	2.10563	2.16051	2.17302	2.2483	2.46616	2.30701	2.15287	1.94866	0.152342
4783	chr4	78382901	78393700	loss	NM_205488	MSX1	78388244	78390733	2490	2490	100	1.1012	1.32908	1.32218	1.57819	1.72766	1.18732	1.77454	1.26331	1.0913	1.15246	2.0262	1.60271	0.304944
4785	chr4	78719301	78730000	gain	NM_001079749	EVC2	78666851	78729765	62915	10465	16.6336	2.24091	2.0701	2.30719	2.19823	2.15097	2.19132	2.25532	2.1273	2.27915	2.22683	2.06751	2.13242	0.0786397
4785	chr4	78719301	78730000	gain	NM_001005347	EVC	78729843	78781876	52034	158	0.303648	2.13452	2.14227	2.23282	2.20791	2.23738	2.20391	2.24052	2.22514	2.222	2.22409	2.13735	2.08464	0.0520329
4805	chr4	81409501	81428300	gain	NM_205062	LRPAP1	81411667	81420730	9064	9064	100	2.29858	1.8753	2.196	2.28399	2.05987	2.39217	3.43103	2.28331	2.20398	2.22608	2.08421	2.11269	0.385121
4811	chr4	81803701	81809700	gain	NM_001006459	GRK4	81780286	81810730	30445	6000	19.7077	2.45994	2.07118	2.1625	2.03182	2.0019	2.25193	2.12083	2.18921	2.35948	2.18842	2.15344	2.09197	0.132525
4812	chr4	81900401	81906100	gain	NM_001079730	ADD1	81861183	81918087	56905	5700	10.0167	2.42252	2.21065	2.06184	2.21233	2.07801	2.31289	2.12044	2.38043	2.26693	2.20483	2.14063	2.05802	0.121791
4813	chr4	81916801	81918700	loss	NM_001079730	ADD1	81861183	81918087	56905	1287	2.26166	2.42252	2.21065	2.06184	2.21233	2.07801	2.31289	2.12044	2.38043	2.26693	2.20483	2.14063	2.05802	0.121791
4815	chr4	82144501	82153600	gain	NM_001012889	RNF4	82143273	82159325	16053	9100	56.6872	2.42306	2.00936	1.92373	2.2307	2.07702	2.1885	2.04921	2.25518	2.33405	2.16858	2.03427	1.95396	0.154976
4820	chr4	82973101	82979300	loss	NM_205509	FGFR3	82974031	83025590	51560	5270	10.2211	1.66977	1.86262	1.78413	1.74851	1.81034	1.80233	1.84618	1.6985	1.70844	1.7833	1.98699	1.96544	0.0986085
4821	chr4	82989501	82993900	loss	NM_205509	FGFR3	82974031	83025590	51560	4400	8.53375	1.66977	1.86262	1.78413	1.74851	1.81034	1.80233	1.84618	1.6985	1.70844	1.7833	1.98699	1.96544	0.0986085
4822	chr4	83024701	83026300	loss	NM_205509	FGFR3	82974031	83025590	51560	890	1.72614	1.66977	1.86262	1.78413	1.74851	1.81034	1.80233	1.84618	1.6985	1.70844	1.7833	1.98699	1.96544	0.0986085
4826	chr4	83443801	83468000	gain	NM_001004429	TACC3	83450303	83469111	18809	17698	94.0933	2.73413	2.45831	2.13976	2.25683	2.17533	2.4361	2.4163	2.47593	2.35487	2.32124	2.08065	2.06203	0.19534
4827	chr4	83481401	83496100	gain	NM_001004403	SLBP	83495621	83502372	6752	480	7.109	2.49427	2.29675	2.04805	1.95432	2.05497	2.28028	1.86594	2.21894	2.0997	1.98894	2.06764	2.23893	0.175888
4828	chr4	83540401	83600600	gain	NM_204388	FAM53A	83538380	83605614	67235	60200	89.5367	2.63814	2.44032	2.28546	2.39139	2.20907	2.35751	2.29692	2.36397	2.35425	2.26234	2.15175	2.08525	0.143359
4833	chr4	84063301	84108200	both	NM_001012604	MAEA	84060268	84106431	46164	43131	93.4299	2.61826	2.31395	2.21717	2.21469	2.17005	2.31135	2.2012	2.41121	2.32818	2.22752	2.05556	2.01874	0.158922
4834	chr4	84193301	84196900	loss	NM_001012890	CTBP1	84194207	84328724	134518	2694	2.00271	2.21455	1.93611	1.91542	1.90763	1.87196	2.02267	1.95638	2.0319	1.96238	1.91454	2.02078	1.96583	0.0901614
4835	chr4	84299901	84311200	gain	NM_001012890	CTBP1	84194207	84328724	134518	11300	8.40036	2.21455	1.93611	1.91542	1.90763	1.87196	2.02267	1.95638	2.0319	1.96238	1.91454	2.02078	1.96583	0.0901614
4838	chr4	84629201	84637500	loss	NM_204456	FGFRL1	84630673	84795926	165254	6828	4.13182	1.88034	2.12422	2.04034	2.12019	2.1057	2.03092	2.02782	1.97636	1.93079	2.05974	2.00519	1.99068	0.0742457
4839	chr4	84678201	84686900	gain	NM_204456	FGFRL1	84630673	84795926	165254	8700	5.26462	1.88034	2.12422	2.04034	2.12019	2.1057	2.03092	2.02782	1.97636	1.93079	2.05974	2.00519	1.99068	0.0742457
4840	chr4	84794601	84796300	loss	NM_204456	FGFRL1	84630673	84795926	165254	1326	0.802401	1.88034	2.12422	2.04034	2.12019	2.1057	2.03092	2.02782	1.97636	1.93079	2.05974	2.00519	1.99068	0.0742457
4843	chr4	84888101	84902100	loss	NM_001177739	ATOH8	84891801	84900037	8237	8237	100	1.51393	1.72676	1.48729	1.59638	1.72352	1.63758	1.47755	1.61978	1.4902	1.60229	1.96306	1.84216	0.151214
4847	chr4	85229101	85294800	both	NM_205235	CD8A	85223427	85235468	12042	6368	52.8816	3.89283	3.57917	4.67496	2.49743	2.68226	2.78127	2.79267	3.44786	2.98969	3.51887	2.98764	3.60462	0.619869
4847	chr4	85229101	85294800	both	NM_001048080	CD8A	85272102	85275284	3183	3183	100	3.51804	3.64755	5.22551	2.48977	2.69279	2.10629	3.89855	2.51094	2.45067	2.98057	2.38912	2.99662	0.876327
4856	chr4	85729001	85734500	gain	NM_001012892	SUCLG1	85721719	85737212	15494	5500	35.4976	2.21608	2.23247	1.94998	1.92917	2.03984	2.23103	1.97903	2.0747	2.03625	1.98949	2.16574	2.17416	0.113662
4867	chr4	87023401	87031900	gain	NM_205136	CTNNA2	86948181	87402362	454182	8500	1.8715	2.05175	1.87521	2.09341	2.04188	2.01155	2.08773	2.18336	2.016	2.12405	2.00324	2.03438	2.06181	0.0753059
4868	chr4	87084601	87092200	gain	NM_205136	CTNNA2	86948181	87402362	454182	7600	1.67334	2.05175	1.87521	2.09341	2.04188	2.01155	2.08773	2.18336	2.016	2.12405	2.00324	2.03438	2.06181	0.0753059
4869	chr4	87095301	87100100	loss	NM_205136	CTNNA2	86948181	87402362	454182	4800	1.05685	2.05175	1.87521	2.09341	2.04188	2.01155	2.08773	2.18336	2.016	2.12405	2.00324	2.03438	2.06181	0.0753059
4870	chr4	87136201	87145300	gain	NM_205136	CTNNA2	86948181	87402362	454182	9100	2.0036	2.05175	1.87521	2.09341	2.04188	2.01155	2.08773	2.18336	2.016	2.12405	2.00324	2.03438	2.06181	0.0753059
4871	chr4	87269401	87275000	gain	NM_205136	CTNNA2	86948181	87402362	454182	5600	1.23299	2.05175	1.87521	2.09341	2.04188	2.01155	2.08773	2.18336	2.016	2.12405	2.00324	2.03438	2.06181	0.0753059
4872	chr4	87353301	87360500	gain	NM_205136	CTNNA2	86948181	87402362	454182	7200	1.58527	2.05175	1.87521	2.09341	2.04188	2.01155	2.08773	2.18336	2.016	2.12405	2.00324	2.03438	2.06181	0.0753059
4882	chr4	88147601	88151500	loss	NM_205154	PTPRA	88066851	88164885	98035	3900	3.97817	1.93082	2.4644	1.85722	1.91803	1.97626	1.91416	1.81668	1.93927	1.87481	1.89861	2.04907	2.04703	0.169266
4890	chr4	89110201	89115500	loss	NM_001082418	ADAM33	89090139	89113736	23598	3536	14.9843	1.75636	2.00396	1.79716	1.95524	1.91059	1.84446	1.80714	2.17577	1.80951	1.89143	1.80387	1.99288	0.120168
4893	chr4	89210401	89236100	both	NM_001031541	CCT7	89215333	89225368	10036	10036	100	1.92809	2.39952	1.91182	2.09032	1.98019	2.03776	1.67109	2.07931	1.76293	1.87324	1.82327	2.21793	0.200863
4893	chr4	89210401	89236100	both	NM_001012894	SMYD5	89228433	89236781	8349	7668	91.8433	2.25072	2.43176	1.92055	2.20789	1.96348	1.92971	1.84237	2.34279	1.95045	1.98489	1.83781	1.96465	0.201112
4897	chr5	1	64400	both	NM_001031177	TALDO1	21739	26781	5043	5043	100	2.04311	2.65523	1.94876	1.96388	2.00211	2.156	1.86893	2.09177	1.93845	1.88974	2.04234	1.82062	0.217466
4897	chr5	1	64400	both	NM_001199565	PDDC1	37604	47296	9693	9693	100	2.2174	2.49839	1.92408	2.00978	2.20363	1.97816	2.08676	2.09402	2.08327	1.8289	2.14204	2.01609	0.170244
4897	chr5	1	64400	both	NM_001199566	PDDC1	37604	47296	9693	9693	100	2.2174	2.49839	1.92408	2.00978	2.20363	1.97816	2.08676	2.09402	2.08327	1.8289	2.14204	2.01609	0.170244
4897	chr5	1	64400	both	NM_001193263	CEND1	57294	65947	8654	7107	82.1239	1.80047	2.54135	1.82979	1.97841	2.14066	1.98848	1.88243	2.01398	1.9943	1.70899	1.92628	2.01732	0.209778
4898	chr5	65401	67400	loss	NM_001193263	CEND1	57294	65947	8654	547	6.32078	1.80047	2.54135	1.82979	1.97841	2.14066	1.98848	1.88243	2.01398	1.9943	1.70899	1.92628	2.01732	0.209778
4901	chr5	177901	234600	both	NM_204722	TCIRG1	202215	207881	5667	5667	100	1.28964	1.91183	1.46897	1.54607	1.21638	1.52623	1.18099	1.68506	1.31549	1.37853	1.41832	1.22211	0.214883
4901	chr5	177901	234600	both	NM_001031542	OR8D4	228821	229819	999	999	100	2.2402	3.23197	2.01598	2.74683	3.17527	2.1621	2.91079	2.52632	2.11446	2.07498	1.57213	1.19286	0.617285
4904	chr5	391301	392600	loss	NM_001277889	LOC426015	390585	392286	1702	986	57.9318	1.00471	0.959945	0.463748	0.49092	0.582907	0.579413	0.259551	0.611226	0.8439	0.661789	0.772919	0.799423	0.216599
4904	chr5	391301	392600	loss	NM_001277890	LOC426015	390585	392215	1631	915	56.1006	0.960877	0.982782	0.483935	0.433612	0.593514	0.604636	0.27085	0.637834	0.829597	0.690598	0.782548	0.789656	0.212403
4907	chr5	543101	545300	loss	NM_001137649	DEAF1	543852	563058	19207	1449	7.54412	2.09422	2.411	1.88093	1.86413	1.95842	1.95416	1.72147	1.9212	1.84118	1.80046	2.11604	2.00204	0.181111
4908	chr5	568401	584600	loss	NM_001142849	DRD4	561678	569911	8234	1511	18.3507	1.97749	2.03498	1.78941	1.82182	1.84899	1.74769	1.68368	1.74395	1.96731	1.72866	1.91368	1.9474	0.115341
4908	chr5	568401	584600	loss	NM_001024833	SCT	578916	581693	2778	2778	100	1.13724	1.4418	0.969588	1.01675	1.16073	0.950171	1.15029	1.08329	1.10971	0.925941	1.17899	1.00079	0.140488
4909	chr5	624301	631900	gain	NM_204403	BUB1B	601766	626006	24241	1706	7.03766	2.36236	2.73733	2.05208	2.2012	2.14976	2.26509	2.26884	2.17451	2.22517	2.06166	2.18819	1.99345	0.191922
4913	chr5	1003401	1007200	loss	NM_001199522	GCHFR	1003403	1011083	7681	3798	49.4467	1.89463	1.6598	1.7026	1.9497	1.73826	1.81879	1.79868	1.79587	1.6735	1.87286	1.95453	1.80943	0.099808
4915	chr5	1176001	1183800	gain	NM_001199521	LUZP2	1107982	1274845	166864	7800	4.67447	2.2318	2.01103	2.16034	2.11888	2.04375	2.19542	2.26765	2.19604	2.20134	2.20541	2.06734	2.0343	0.0863118
4916	chr5	1265901	1278000	gain	NM_001199521	LUZP2	1107982	1274845	166864	8945	5.36065	2.2318	2.01103	2.16034	2.11888	2.04375	2.19542	2.26765	2.19604	2.20134	2.20541	2.06734	2.0343	0.0863118
4918	chr5	1378201	1392300	gain	NM_001031544	COR6	1388197	1389135	939	939	100	1.96373	2.30415	2.32502	2.96813	2.66326	2.37496	2.7037	2.74285	2.05997	2.50511	2.33362	2.31407	0.290542
4920	chr5	1501901	1531700	gain	NM_001199503	PTDSS2	1498353	1534286	35934	29800	82.9298	2.4412	2.69986	2.15324	2.21733	2.32672	2.27162	2.26756	2.24937	2.18287	2.14265	2.15822	2.08174	0.166707
4922	chr5	1692201	1698700	gain	NM_001031171	ZDHHC13	1685123	1698403	13281	6203	46.7058	2.48626	2.69119	2.12819	2.40028	2.35174	2.40257	2.32072	2.18081	2.07277	2.2086	2.15837	2.11964	0.182704
4927	chr5	2129801	2136300	gain	NM_001199471	PRMT3	2129823	2184619	54797	6478	11.8218	2.43163	2.21046	2.12886	2.15895	2.12568	2.19347	2.25196	2.23047	2.17783	2.12532	2.18572	2.15264	0.0842922
4932	chr5	2809201	2818300	loss	NM_001168383	SLC17A6	2812894	2841749	28856	5407	18.7379	1.99903	1.94113	2.04912	2.03566	1.98332	2.04347	2.10191	1.88969	2.00519	1.97789	1.99023	1.96239	0.055483
4941	chr5	3898701	3923700	gain	NM_001199426	KIF18A	3877671	3920025	42355	21325	50.3482	2.49803	2.01558	2.11367	1.99606	2.05835	2.09859	2.20426	2.07469	2.24032	2.20993	2.1972	2.13054	0.134201
4941	chr5	3898701	3923700	gain	NM_001199422	METTL15	3922036	4022465	100430	1665	1.65787	2.16105	1.86479	2.06483	1.98483	1.97583	2.08711	2.1413	2.05678	2.10488	2.11792	2.06117	2.04382	0.0819119
4942	chr5	3944701	3948300	gain	NM_001199422	METTL15	3922036	4022465	100430	3600	3.58459	2.16105	1.86479	2.06483	1.98483	1.97583	2.08711	2.1413	2.05678	2.10488	2.11792	2.06117	2.04382	0.0819119
4943	chr5	3948301	3955200	loss	NM_001199422	METTL15	3922036	4022465	100430	6900	6.87046	2.16105	1.86479	2.06483	1.98483	1.97583	2.08711	2.1413	2.05678	2.10488	2.11792	2.06117	2.04382	0.0819119
4944	chr5	3981701	3984400	gain	NM_001199422	METTL15	3922036	4022465	100430	2700	2.68844	2.16105	1.86479	2.06483	1.98483	1.97583	2.08711	2.1413	2.05678	2.10488	2.11792	2.06117	2.04382	0.0819119
4945	chr5	4021601	4029800	loss	NM_001199422	METTL15	3922036	4022465	100430	865	0.861296	2.16105	1.86479	2.06483	1.98483	1.97583	2.08711	2.1413	2.05678	2.10488	2.11792	2.06117	2.04382	0.0819119
4950	chr5	5030301	5032900	loss	NM_001190896	DNAJC24	5014653	5046379	31727	2600	8.19491	2.18498	1.86618	2.13104	2.10934	2.0646	2.26882	2.21359	2.19287	2.15048	2.27798	2.03321	2.03426	0.116112
4951	chr5	5223201	5232700	loss	NM_205066	PAX6	5218642	5235474	16833	9500	56.4368	1.03582	0.979706	0.811027	1.01876	1.09562	1.20294	0.980711	1.10013	1.01734	1.35244	1.41169	1.54621	0.211059
4958	chr5	5877501	5879500	loss	NM_204851	SPON1	5840363	6002800	162438	2000	1.23124	2.09589	2.10966	2.12449	2.13367	2.10487	2.19242	2.17575	2.11252	2.08739	2.15115	2.08291	2.09788	0.0348547
4962	chr5	6413401	6472200	gain	NM_001199411	HIPK3	6353278	6442756	89479	29356	32.8077	2.3091	2.10299	2.04485	2.03304	1.90975	2.08258	2.08714	2.27328	2.09673	2.00841	2.08614	2.04563	0.107993
4962	chr5	6413401	6472200	gain	NM_001012568	CSTF3	6442901	6486502	43602	29300	67.1988	2.48899	2.22538	2.1404	2.22958	2.2055	2.1666	2.20506	2.31403	2.2516	2.17399	2.14521	2.06771	0.105651
4963	chr5	6503201	6511300	gain	NM_001199406	DEPDC7	6503940	6512243	8304	7361	88.644	2.34327	2.51991	2.04135	2.22664	2.14709	2.47807	2.38356	1.9932	2.2311	2.15189	2.0019	1.99658	0.187845
4965	chr5	6895101	6929200	gain	NM_001031179	FAR1	6892796	6930555	37760	34100	90.3072	2.51592	2.29259	2.38653	2.39457	2.32324	2.58662	2.46066	2.49008	2.35126	2.43822	2.30811	2.23996	0.102504
4966	chr5	6929201	6932700	loss	NM_001031179	FAR1	6892796	6930555	37760	1355	3.58845	2.51592	2.29259	2.38653	2.39457	2.32324	2.58662	2.46066	2.49008	2.35126	2.43822	2.30811	2.23996	0.102504
4969	chr5	7219901	7232300	loss	NM_001199405	TEAD1	7187254	7326133	138880	12400	8.92857	1.76403	1.98502	1.88079	1.97051	2.03795	1.94774	1.96971	1.88225	1.82869	1.95791	1.99156	2.017	0.0811374
4972	chr5	7552501	7656200	gain	NM_205125	DKK3	7580064	7602305	22242	22242	100	2.49712	2.17805	2.28651	2.28798	2.12815	2.25339	2.30657	2.46019	2.2846	2.36756	2.11274	2.08171	0.13089
4972	chr5	7552501	7656200	gain	NM_001199582	USP47	7604898	7657569	52672	51303	97.4009	2.62583	2.21984	2.28461	2.24424	2.13779	2.25221	2.25027	2.3794	2.26943	2.2161	2.19434	2.07187	0.137282
4973	chr5	7747101	7752200	loss	NM_001199584	GALNTL4	7749358	7960005	210648	2843	1.34964	2.24826	2.08632	2.22036	2.22834	2.22453	2.23328	2.27076	2.17291	2.25648	2.25221	2.07243	2.09516	0.071969
4974	chr5	7809001	7811800	gain	NM_001199584	GALNTL4	7749358	7960005	210648	2800	1.32923	2.24826	2.08632	2.22036	2.22834	2.22453	2.23328	2.27076	2.17291	2.25648	2.25221	2.07243	2.09516	0.071969
4976	chr5	8201701	8238300	gain	NM_001043349	EIF4G2	8194081	8205313	11233	3613	32.1642	2.40718	1.94603	2.10077	2.11681	2.15285	2.32174	2.27943	2.28402	2.15655	2.11638	1.89651	1.89471	0.166446
4976	chr5	8201701	8238300	gain	NM_001099860	EIF4G2	8194081	8205313	11233	3613	32.1642	2.40718	1.94603	2.10077	2.11681	2.15285	2.32174	2.27943	2.28402	2.15655	2.11638	1.89651	1.89471	0.166446
4977	chr5	8344701	8386600	gain	NM_001007925	RNF141	8344527	8355779	11253	11079	98.4537	2.83486	2.12174	2.25809	2.19486	2.0292	2.3497	2.14584	2.40191	2.47654	2.34329	2.15956	1.99495	0.229516
4977	chr5	8344701	8386600	gain	NM_001199588	AMPD3	8361714	8387323	25610	24887	97.1769	2.76195	2.17054	2.13427	2.32283	2.1049	2.30682	2.22142	2.40496	2.36807	2.24149	2.25815	2.18151	0.174781
4978	chr5	8387001	8417800	gain	NM_001199588	AMPD3	8361714	8387323	25610	323	1.26123	2.76195	2.17054	2.13427	2.32283	2.1049	2.30682	2.22142	2.40496	2.36807	2.24149	2.25815	2.18151	0.174781
4980	chr5	8430701	8431800	loss	NM_001012895	SBF2	8431383	8661537	230155	418	0.181617	2.36565	2.07687	2.14759	2.12417	2.04254	2.15988	2.21518	2.16679	2.22425	2.1301	2.13911	2.09077	0.0840263
4981	chr5	8536501	8540500	loss	NM_001012895	SBF2	8431383	8661537	230155	4000	1.73796	2.36565	2.07687	2.14759	2.12417	2.04254	2.15988	2.21518	2.16679	2.22425	2.1301	2.13911	2.09077	0.0840263
4982	chr5	8606701	8611300	gain	NM_001012895	SBF2	8431383	8661537	230155	4600	1.99865	2.36565	2.07687	2.14759	2.12417	2.04254	2.15988	2.21518	2.16679	2.22425	2.1301	2.13911	2.09077	0.0840263
4983	chr5	8740601	8742600	loss	NM_001031180	SWAP70	8716750	8750699	33950	2000	5.89102	1.9423	1.85208	1.92122	1.8993	1.83946	1.97626	1.9932	1.88594	1.96265	1.85032	2.06066	1.88934	0.0667566
4984	chr5	8751701	8761200	gain	NM_001031181	WEE1	8755031	8763529	8499	6170	72.5968	2.23799	2.16887	2.16419	2.13884	2.12892	2.21682	2.24963	2.21044	2.32251	2.19461	1.77687	1.95999	0.145825
4988	chr5	8853301	8863700	gain	NM_001008469	TMEM41B	8852013	8859649	7637	6349	83.1347	2.95379	2.70441	2.49257	2.49097	2.20043	2.70288	2.62278	2.44294	2.49025	2.59431	2.27116	2.11706	0.234423
4995	chr5	9826101	9849800	gain	NM_001006467	COPB1	9834069	9848544	14476	14476	100	2.50016	2.25131	2.07097	2.16136	2.23107	2.46709	2.21309	2.28746	2.40129	2.16246	2.24867	2.07249	0.139619
4996	chr5	9851001	9875300	gain	NM_205020	PSMA1	9851013	9858130	7118	7118	100	2.45878	1.98433	2.0365	2.05075	1.83211	2.21465	1.97734	2.28254	2.17324	2.13261	1.93578	2.11059	0.169313
4997	chr5	9877001	9973300	both	NM_001031182	PDE3B	9876942	9951392	74451	74392	99.9208	2.61423	2.1453	2.12757	2.04658	2.03247	2.14805	2.25782	2.28812	2.24978	2.10955	2.1373	2.02106	0.161733
5007	chr5	11207001	11243200	gain	NM_001006468	NUCB2	11205875	11231516	25642	24516	95.6088	2.80807	2.23328	2.09069	2.0807	2.12877	2.22918	2.27682	2.31496	2.24723	2.09858	2.20575	2.01273	0.204673
5011	chr5	11895701	11926100	gain	NM_001199592	GTF2H1	11898973	11917045	18073	18073	100	2.60355	2.41824	2.1284	2.2536	2.20586	2.27421	2.37818	2.28902	2.31148	2.10727	2.03624	2.02929	0.167072
5012	chr5	11937201	11958500	both	NM_205284	LDHA	11936827	11942577	5751	5377	93.4968	2.88793	2.4359	2.61355	2.48268	1.94408	2.57094	2.51495	2.5149	2.44583	2.39374	2.45373	2.11592	0.236174
5012	chr5	11937201	11958500	both	NM_001277415	TSG101	11943154	11957020	13867	13867	100	2.5824	2.2335	2.01868	2.22873	2.22138	2.45743	2.27263	2.4259	2.24958	2.15097	2.13508	1.91998	0.183663
5012	chr5	11937201	11958500	both	NM_001277424	UEVLD	11957370	11968734	11365	1131	9.95161	2.3008	2.11776	1.97726	2.09111	2.15128	2.07052	2.15311	2.22691	2.30573	2.12745	2.16432	1.90288	0.117419
5015	chr5	12237901	12263500	gain	NM_204621	PTPRJ	12238927	12263960	25034	24574	98.1625	2.45044	2.45325	2.42285	2.46098	2.46422	2.56628	2.4078	2.48178	2.33781	2.43779	2.15703	2.0555	0.144677
5016	chr5	12441001	12447900	gain	NM_204386	LOC378902	12438804	12445046	6243	4046	64.8086	2.37566	2.13341	2.32105	2.42277	2.22892	2.3775	2.10581	2.21453	2.18977	2.22594	1.85297	2.05992	0.159787
5017	chr5	12528801	12531800	loss	NM_001199595	PHLDA2	12527853	12529316	1464	516	35.2459	1.56162	1.69616	1.17612	1.59017	1.29898	1.45562	1.71682	1.47178	1.36642	1.77959	1.77964	2.18909	0.269171
5021	chr5	13161201	13168100	loss	NM_001030342	IGF2	13154332	13162674	8343	1474	17.6675	1.98281	2.21609	2.11744	2.01712	2.18042	1.99272	1.87953	2.29114	1.95966	2.07867	1.99997	1.9499	0.122985
5025	chr5	13457101	13458900	loss	NM_204342	LSP1	13434000	13472383	38384	1800	4.68945	1.80037	2.20978	1.88914	1.98699	2.01171	1.90525	1.82849	1.93471	1.7401	1.87975	1.90034	1.98354	0.120331
5030	chr5	13704001	13711100	loss	NM_001199596	BRSK2	13709657	14005594	295938	1444	0.48794	2.1798	2.19048	2.19686	2.18908	2.16543	2.24448	2.18513	2.17964	2.13814	2.19078	2.03101	2.0607	0.0599623
5031	chr5	13913701	13918500	gain	NM_001199596	BRSK2	13709657	14005594	295938	4800	1.62196	2.1798	2.19048	2.19686	2.18908	2.16543	2.24448	2.18513	2.17964	2.13814	2.19078	2.03101	2.0607	0.0599623
5032	chr5	13985601	13991200	loss	NM_001199596	BRSK2	13709657	14005594	295938	5600	1.89229	2.1798	2.19048	2.19686	2.18908	2.16543	2.24448	2.18513	2.17964	2.13814	2.19078	2.03101	2.0607	0.0599623
5033	chr5	14043401	14083000	gain	NM_001006471	TOLLIP	14042659	14067728	25070	24328	97.0403	2.74974	2.19976	2.20306	2.29101	2.13578	2.33995	2.33065	2.46343	2.31618	2.30113	2.15119	2.17355	0.16953
5037	chr5	14447201	14502800	gain	NM_001012896	AP2A2	14460720	14503618	42899	42081	98.0932	2.85236	2.29146	2.25411	2.30475	2.22926	2.41076	2.33566	2.62121	2.48178	2.50033	2.12399	2.10868	0.213225
5038	chr5	14568301	14574800	gain	NM_001199634	CHID1	14508753	14612669	103917	6500	6.25499	2.3826	2.25626	2.307	2.30257	2.22133	2.29754	2.31923	2.27086	2.24806	2.30139	2.09548	2.06243	0.0920962
5043	chr5	15104201	15145600	gain	NM_001113291	PNPLA2	15118617	15140092	21476	21476	100	2.51941	2.54573	2.10497	2.16034	2.25809	2.26177	1.89201	2.45136	2.17232	2.13146	2.13475	2.00252	0.200344
5044	chr5	15203001	15241600	both	NM_001252068	SLC25A22	15169233	15204865	35633	1865	5.23391	2.06476	2.33216	2.01708	2.02063	2.08742	1.97216	1.83546	2.16452	2.0943	2.0503	1.98859	2.02534	0.11851
5044	chr5	15203001	15241600	both	NM_205372	IRF7	15206202	15209669	3468	3468	100	1.65097	2.14226	1.95291	1.62706	1.80587	1.93553	1.39158	1.98118	2.13322	2.04447	1.87081	2.2029	0.241352
5051	chr5	15775301	15780700	gain	NM_001012897	LRP5	15725348	15821532	96185	5400	5.61418	2.14253	2.17789	2.13028	2.19767	2.10143	2.19436	2.08922	2.27263	2.17503	2.10395	2.08292	1.99271	0.0719357
5052	chr5	15781301	15782600	loss	NM_001012897	LRP5	15725348	15821532	96185	1300	1.35156	2.14253	2.17789	2.13028	2.19767	2.10143	2.19436	2.08922	2.27263	2.17503	2.10395	2.08292	1.99271	0.0719357
5053	chr5	15839001	15874000	gain	NM_001031183	PPP6R3	15837570	15889251	51682	35000	67.7218	2.41504	2.12395	2.10474	2.20239	2.11191	2.33311	2.21409	2.2835	2.22782	2.1275	2.16169	2.00606	0.112095
5054	chr5	15972501	15990600	gain	NM_001012898	CPT1A	15967834	15997902	30069	18100	60.1949	2.64245	2.39081	2.19153	2.27681	2.14951	2.3357	2.34813	2.2374	2.33231	2.1916	2.08844	1.94834	0.173474
5056	chr5	16133701	16166700	gain	NM_205086	FTH1	16149678	16154242	4565	4565	100	2.67531	2.56285	1.90304	1.77838	1.83731	2.14148	1.92452	2.36309	2.1481	1.71542	1.89472	1.68681	0.329502
5060	chr5	16221901	16237200	gain	NM_205492	CNTF	16221187	16222758	1572	858	54.5802	1.3529	1.95764	1.06105	1.28787	2.3349	1.51237	1.72539	2.04402	1.93638	1.17132	1.92648	1.60256	0.392967
5063	chr5	16329601	16333300	loss	NM_001005796	SSRP1	16332745	16340500	7756	556	7.16864	1.91022	2.06834	1.64354	1.95368	2.09616	1.75174	1.72962	1.85116	2.0336	1.59857	1.82316	1.9492	0.16328
5068	chr5	16865801	16869200	loss	NM_204674	FGF19	16862658	16867595	4938	1795	36.3507	1.80949	1.87005	1.76618	2.02671	1.69516	1.84451	1.6919	1.84828	1.82017	1.9988	1.85836	1.8497	0.100538
5070	chr5	17113101	17208100	gain	NM_205468	CTTN	17194491	17214828	20338	13610	66.9191	2.39974	1.98037	2.10179	2.18269	1.98469	2.12008	2.10547	2.26684	2.31294	2.10043	2.03935	1.93493	0.141355
5079	chr5	17959701	17979100	gain	NM_001031215	CAT	17973818	17984601	10784	5283	48.9892	2.90007	2.23896	2.23198	2.38264	2.30877	2.42089	2.39104	2.57607	2.69822	2.24948	2.34208	2.2625	0.20776
5081	chr5	18150201	18157000	gain	NM_001031547	APIP	18139113	18152065	12953	1865	14.3982	2.39468	2.08874	2.0535	1.92413	2.07043	2.03213	2.15301	2.30124	2.17151	2.20084	2.09377	2.11546	0.124721
5081	chr5	18150201	18157000	gain	NM_001031187	PDHX	18152188	18191507	39320	4813	12.2406	2.39963	1.94231	2.03465	1.99278	1.99534	2.06937	2.1895	2.11749	2.25243	2.13156	1.92978	1.9729	0.140618
5082	chr5	18161001	18162200	loss	NM_001031187	PDHX	18152188	18191507	39320	1200	3.05188	2.39963	1.94231	2.03465	1.99278	1.99534	2.06937	2.1895	2.11749	2.25243	2.13156	1.92978	1.9729	0.140618
5083	chr5	18167701	18200600	gain	NM_001031187	PDHX	18152188	18191507	39320	23807	60.5468	2.39963	1.94231	2.03465	1.99278	1.99534	2.06937	2.1895	2.11749	2.25243	2.13156	1.92978	1.9729	0.140618
5084	chr5	18289601	18293500	loss	NM_204860	CD44	18248884	18303314	54431	3900	7.16503	2.08143	2.04119	2.15614	2.13535	2.1147	2.14711	2.20921	2.10508	2.09322	2.17473	2.09842	2.00334	0.0567593
5085	chr5	18337401	18345700	loss	NM_001012899	SLC1A2	18317761	18391081	73321	8300	11.3201	2.08379	2.04299	2.1428	2.22227	2.10659	2.2337	2.11981	2.10754	2.11543	2.18704	2.03902	2.05087	0.0655909
5086	chr5	18390701	18391900	loss	NM_001012899	SLC1A2	18317761	18391081	73321	381	0.519633	2.08379	2.04299	2.1428	2.22227	2.10659	2.2337	2.11981	2.10754	2.11543	2.18704	2.03902	2.05087	0.0655909
5089	chr5	18837001	18847100	gain	NM_001286248	C5H11ORF74	18814108	18853505	39398	10100	25.6358	2.16782	2.2593	2.23577	2.13683	2.13717	2.31857	2.21282	2.09038	2.11879	2.17114	2.0846	2.14239	0.070905
5117	chr5	21125401	21132400	loss	NM_204162	ALX4	21105588	21129957	24370	4557	18.6992	1.66684	1.74436	1.90107	1.82191	1.79562	1.75018	1.90168	1.82581	1.85706	1.80121	1.93365	2.04551	0.0999677
5119	chr5	21263301	21275500	loss	NM_001008470	CD82	21271278	21305217	33940	4223	12.4425	1.97321	2.13959	2.06221	2.11298	2.15107	2.03056	1.92989	2.10903	2.08492	2.18233	1.86815	1.98213	0.0967153
5123	chr5	22102401	22103800	loss	NM_001277882	PTPMT1	22100826	22102860	2035	460	22.6044	2.18436	1.87449	1.46911	1.73464	1.64316	1.83119	1.53418	2.58117	1.93011	1.66287	1.88474	2.05031	0.305752
5123	chr5	22102401	22103800	loss	NM_001012521	CELF1	22103005	22150683	47679	796	1.6695	2.45396	2.22425	2.08547	2.1496	2.09876	2.20494	2.20266	2.16918	2.22537	2.12984	2.09869	2.01758	0.109321
5124	chr5	22130301	22147000	gain	NM_001012521	CELF1	22103005	22150683	47679	16700	35.0259	2.45396	2.22425	2.08547	2.1496	2.09876	2.20494	2.20266	2.16918	2.22537	2.12984	2.09869	2.01758	0.109321
5127	chr5	22693501	22749700	gain	NM_001199646	CKAP5	22697838	22733900	36063	36063	100	2.57526	2.63796	2.26567	2.36029	2.27811	2.42693	2.45504	2.35667	2.42532	2.35499	2.22254	2.06671	0.154038
5127	chr5	22693501	22749700	gain	NM_204605	F2	22735982	22745887	9906	9906	100	2.46777	2.33393	2.21392	2.37989	2.09366	2.46394	2.19159	2.45046	2.45811	2.31103	2.21437	2.11703	0.138859
5130	chr5	22948401	22950300	loss	NM_001113289	MDK	22947727	22948407	681	7	1.0279	1.7277	1.70002	1.82202	1.75129	1.66418	1.32379	1.94844	1.16485	1.50795	1.91449	1.54987	1.81883	0.234981
5131	chr5	22970201	22973100	loss	NM_001031192	DGKZ	22950417	22970560	20144	360	1.78713	2.01196	2.27513	1.99603	2.06401	2.08195	1.89375	1.88633	2.07014	2.15465	2.18711	2.04977	2.06158	0.111311
5132	chr5	23107901	23117500	gain	NM_001199647	PHF21A	23071172	23192371	121200	9600	7.92079	2.19376	2.28748	1.97498	1.99798	2.02199	2.1051	2.00582	2.05022	2.08011	2.01173	2.07979	2.06112	0.0896833
5133	chr5	23196401	23205600	gain	NM_001004404	GYLTL1B	23200237	23205076	4840	4840	100	2.52837	2.17433	2.37662	2.23437	2.40291	2.00396	1.88727	2.28396	2.28788	1.95038	2.03864	3.2561	0.36297
5134	chr5	23244801	23263400	gain	NM_204244	CRY2	23246222	23264618	18397	17179	93.3794	2.00231	2.67614	1.96166	2.11253	2.25406	2.30853	1.96498	2.25383	1.92795	2.08885	1.97986	2.00921	0.215884
5137	chr5	23579901	23597700	gain	NM_001199655	VPS18	23582540	23591392	8853	8853	100	2.76933	2.68155	2.10322	2.2525	2.30895	2.45988	2.17702	2.34629	2.15576	2.22939	2.15407	2.18062	0.214708
5139	chr5	23775001	23780200	gain	NM_001199657	INO80	23741055	23801604	60550	5200	8.58794	2.52284	2.35595	2.0027	2.09099	2.06573	2.17418	2.14144	2.20085	2.26553	2.03338	2.14384	2.0474	0.150595
5140	chr5	23787901	23800600	gain	NM_001199657	INO80	23741055	23801604	60550	12700	20.9744	2.52284	2.35595	2.0027	2.09099	2.06573	2.17418	2.14144	2.20085	2.26553	2.03338	2.14384	2.0474	0.150595
5141	chr5	23802701	23880400	gain	NM_001007930	CHP1	23819875	23836829	16955	16955	100	2.7549	2.37982	2.24459	2.26441	2.19478	2.41094	2.37445	2.31089	2.48942	2.2729	2.21992	2.0677	0.173556
5141	chr5	23802701	23880400	gain	NM_001199658	OIP5	23856172	23859085	2914	2914	100	2.30424	2.21908	2.10504	2.00383	2.00032	2.14076	1.94476	1.8758	2.28094	1.70985	2.38403	2.21694	0.19781
5141	chr5	23802701	23880400	gain	NM_001031193	NUSAP1	23859404	23873315	13912	13912	100	2.69906	2.29364	1.9589	2.25952	2.22526	2.13904	2.50267	2.13405	2.29381	2.06548	1.96337	2.08592	0.215672
5142	chr5	23958901	23961000	loss	NM_204881	ITPKA	23959881	23993960	34080	1120	3.28638	2.71844	2.18562	2.14557	2.33374	2.13272	2.29457	2.18061	2.41842	2.2646	2.19201	2.1646	1.88946	0.197887
5143	chr5	23963001	23972500	gain	NM_204881	ITPKA	23959881	23993960	34080	9500	27.8756	2.71844	2.18562	2.14557	2.33374	2.13272	2.29457	2.18061	2.41842	2.2646	2.19201	2.1646	1.88946	0.197887
5146	chr5	24236501	24245000	gain	NM_204627	TYRO3	24212524	24251940	39417	8500	21.5643	1.95233	2.14054	1.91926	2.08324	2.00734	1.93963	1.9095	2.07287	1.9897	2.04681	2.04523	2.02581	0.0714918
5155	chr5	24861001	24871500	gain	NM_001031194	VPS39	24867463	24890567	23105	4038	17.4767	2.66678	2.23464	2.22469	2.24811	2.23559	2.2457	2.48	2.36576	2.34347	2.20825	2.23237	2.07707	0.152389
5156	chr5	24915501	24945700	gain	NM_001199665	GANC	24915568	24935089	19522	19522	100	2.58641	2.13226	2.10014	2.14982	2.21161	2.21757	2.1264	2.35344	2.32537	1.98736	2.24586	2.11686	0.154858
5156	chr5	24915501	24945700	gain	NM_001004405	CAPN3	24937533	24961543	24011	8168	34.0177	2.23202	2.0412	2.15893	2.12434	2.1372	2.19002	2.18481	2.49427	2.22313	2.21102	2.2489	2.04327	0.117206
5158	chr5	25257701	25288700	gain	NM_205037	CRDS2	25259854	25270255	10402	10402	100	3.0737	2.21347	2.25478	2.46989	2.27771	2.4568	2.55916	2.93561	2.60549	2.36742	2.21754	2.09929	0.296575
5161	chr5	25541401	25547400	gain	NM_204835	NUMB	25492780	25585956	93177	6000	6.43936	2.15824	2.15363	2.17119	2.07676	2.09709	2.14061	2.11339	2.186	2.14693	2.15141	2.04956	2.08546	0.0422334
5162	chr5	25884401	25892400	gain	NM_204639	DPF3	25849522	25938560	89039	8000	8.98483	2.17772	2.15598	2.05068	2.13697	2.11863	2.17947	2.10809	2.09037	2.10265	2.10895	2.09255	2.04348	0.0435344
5163	chr5	25912501	25914600	loss	NM_204639	DPF3	25849522	25938560	89039	2100	2.35852	2.17772	2.15598	2.05068	2.13697	2.11863	2.17947	2.10809	2.09037	2.10265	2.10895	2.09255	2.04348	0.0435344
5164	chr5	26146901	26154000	gain	NM_001199452	RGS6	25972121	26198080	225960	7100	3.14215	2.08062	2.20505	2.12101	2.18867	2.13924	2.16056	2.14137	2.16035	2.06699	2.16099	2.05827	2.06627	0.0502643
5165	chr5	26263701	26270200	gain	NM_001199690	SIPA1L1	26242806	26308524	65719	6500	9.89059	2.34431	2.18184	2.26772	2.20969	2.08898	2.24137	2.13234	2.1901	2.19622	2.12434	2.11363	2.06476	0.0803664
5177	chr5	26728001	26732100	loss	NM_001277788	SYNJ2BP	26728728	26735900	7173	3373	47.0236	2.13675	2.00186	1.87024	1.80927	1.78102	1.85819	1.96306	1.83154	1.9621	2.07494	1.75913	2.00963	0.120943
5184	chr5	27282401	27310000	gain	NM_001007933	SLC39A9	27280552	27297782	17231	15382	89.2693	2.62421	2.37376	2.28178	2.28987	2.29961	2.27488	2.36081	2.33415	2.3024	2.0586	2.26743	2.09715	0.140411
5184	chr5	27282401	27310000	gain	NM_001006475	ERH	27298024	27305046	7023	7023	100	2.63784	2.49169	2.14777	2.228	2.00375	2.15429	2.06298	2.62754	2.22763	2.19999	1.86464	1.98048	0.248561
5186	chr5	27540901	27551300	gain	NM_204127	ACTN1	27492493	27573996	81504	10400	12.7601	2.05602	2.22457	2.1208	2.09255	2.09565	2.13412	2.03259	2.21662	2.0832	2.09	2.09089	2.07619	0.0581782
5189	chr5	28245701	28285700	gain	NM_001006477	EIF2S1	28235901	28245721	9821	21	0.213828	2.50334	2.13205	2.01441	2.07184	2.08902	2.34015	2.30645	2.14988	2.38226	2.2645	2.10827	1.93193	0.167881
5189	chr5	28245701	28285700	gain	NM_001277439	ATP6V1D	28245791	28253675	7885	7885	100	2.82974	2.2111	2.16351	2.10506	2.00499	2.24827	2.3006	2.38999	2.64015	2.4032	2.11248	1.98693	0.252087
5189	chr5	28245701	28285700	gain	NM_001199705	MPP5	28257348	28302669	45322	28353	62.559	2.3991	2.15148	2.15267	2.15334	2.14583	2.19079	2.25768	2.28891	2.38263	2.18447	2.09752	2.04396	0.108256
5190	chr5	28289001	28294000	gain	NM_001199705	MPP5	28257348	28302669	45322	5000	11.0322	2.3991	2.15148	2.15267	2.15334	2.14583	2.19079	2.25768	2.28891	2.38263	2.18447	2.09752	2.04396	0.108256
5191	chr5	28337501	28340200	gain	NM_001031549	GPHN	28329756	28515217	185462	2700	1.45582	2.26898	2.02549	2.25476	2.15137	2.12993	2.17724	2.2699	2.16842	2.20406	2.23393	2.06412	2.06921	0.0833535
5192	chr5	28370401	28377600	gain	NM_001031549	GPHN	28329756	28515217	185462	7200	3.8822	2.26898	2.02549	2.25476	2.15137	2.12993	2.17724	2.2699	2.16842	2.20406	2.23393	2.06412	2.06921	0.0833535
5193	chr5	28408401	28412300	gain	NM_001031549	GPHN	28329756	28515217	185462	3900	2.10286	2.26898	2.02549	2.25476	2.15137	2.12993	2.17724	2.2699	2.16842	2.20406	2.23393	2.06412	2.06921	0.0833535
5194	chr5	28437501	28452400	both	NM_001031549	GPHN	28329756	28515217	185462	14900	8.03399	2.26898	2.02549	2.25476	2.15137	2.12993	2.17724	2.2699	2.16842	2.20406	2.23393	2.06412	2.06921	0.0833535
5196	chr5	28749101	28786000	gain	NM_001006478	SRP14	28748105	28751855	3751	2755	73.4471	2.22158	1.76724	2.02725	2.05411	1.9954	2.1095	2.84192	2.08053	2.50443	2.06282	2.1304	2.05265	0.274343
5199	chr5	29292101	29293800	loss	NM_001031198	C5H15ORF29	29292884	29308374	15491	917	5.91957	2.31883	2.02877	2.07596	2.10653	1.96266	2.27163	2.10498	1.9917	2.16248	1.97509	2.02409	2.12533	0.112549
5202	chr5	29438501	29448400	gain	NM_001005791	AVEN	29353735	29438648	84914	148	0.174294	2.36894	1.88856	2.0672	1.98308	1.89387	2.03737	2.11018	2.12077	2.05225	1.99575	2.06244	2.01496	0.124336
5202	chr5	29438501	29448400	gain	NM_206874	RYR3	29439140	29623551	184412	9261	5.02191	2.14289	1.90062	2.16068	2.01833	2.02168	2.01539	2.19768	2.00636	2.17839	2.08395	2.04139	2.0835	0.087125
5204	chr5	29793701	29801700	loss	NM_204423	FMN1	29701247	29817292	116046	8000	6.89382	2.13411	1.88413	2.09212	2.01974	1.97687	2.00836	2.22043	1.97164	2.24639	2.07494	2.09229	2.10085	0.104014
5205	chr5	30016301	30023000	gain	NM_001199709	SPRED1	30014899	30068421	53523	6700	12.518	2.24525	1.96781	2.1275	2.04675	2.01511	2.09464	2.06247	2.10831	2.1156	2.10176	2.00503	1.97153	0.0781098
5210	chr5	30660101	30689500	loss	NM_204803	MEIS2	30506653	30668508	161856	8408	5.19474	1.98279	1.95405	2.05935	2.07822	1.98811	2.12018	2.08691	2.026	2.07967	1.98884	2.05419	2.05929	0.0511482
5213	chr5	31394601	31406200	gain	NM_001199710	ATPBD4	31259660	31437471	177812	11600	6.52374	2.20412	1.86218	2.11824	2.01235	2.00595	2.05534	2.17964	2.04431	2.17949	2.02526	2.07187	2.06308	0.0943108
5214	chr5	31430301	31433800	loss	NM_001199710	ATPBD4	31259660	31437471	177812	3500	1.96837	2.20412	1.86218	2.11824	2.01235	2.00595	2.05534	2.17964	2.04431	2.17949	2.02526	2.07187	2.06308	0.0943108
5218	chr5	31727701	31735600	gain	NM_001199711	STXBP6	31694546	31748417	53872	7900	14.6644	2.20684	1.91739	2.12803	2.05599	1.98591	2.07083	2.19094	2.08801	2.18394	2.0626	1.97116	2.02807	0.0914331
5223	chr5	32118901	32124800	loss	NM_001199712	NOVA1	32124253	32252521	128269	548	0.427227	2.19607	1.8464	2.11237	1.96136	1.94873	1.96559	2.14537	2.09604	2.24249	2.02544	2.05084	2.07417	0.113226
5223	chr5	32118901	32124800	loss	NM_001199713	NOVA1	32124253	32252521	128269	548	0.427227	2.19607	1.8464	2.11237	1.96136	1.94873	1.96559	2.14537	2.09604	2.24249	2.02544	2.05084	2.07417	0.113226
5224	chr5	32149801	32162800	gain	NM_001199712	NOVA1	32124253	32252521	128269	13000	10.135	2.19607	1.8464	2.11237	1.96136	1.94873	1.96559	2.14537	2.09604	2.24249	2.02544	2.05084	2.07417	0.113226
5224	chr5	32149801	32162800	gain	NM_001199713	NOVA1	32124253	32252521	128269	13000	10.135	2.19607	1.8464	2.11237	1.96136	1.94873	1.96559	2.14537	2.09604	2.24249	2.02544	2.05084	2.07417	0.113226
5225	chr5	32251001	32254200	loss	NM_001199712	NOVA1	32124253	32252521	128269	1521	1.18579	2.19607	1.8464	2.11237	1.96136	1.94873	1.96559	2.14537	2.09604	2.24249	2.02544	2.05084	2.07417	0.113226
5225	chr5	32251001	32254200	loss	NM_001199713	NOVA1	32124253	32252521	128269	1521	1.18579	2.19607	1.8464	2.11237	1.96136	1.94873	1.96559	2.14537	2.09604	2.24249	2.02544	2.05084	2.07417	0.113226
5240	chr5	33109401	33117600	gain	NM_001031201	PRKD1	33105530	33216736	111207	8200	7.37364	2.11872	1.85371	2.10435	2.01006	2.02895	1.97584	2.1403	2.02497	2.16347	2.04745	2.01907	2.02872	0.0832426
5242	chr5	33514401	33519400	loss	NM_204937	COCH	33518091	33534784	16694	1310	7.84713	2.14767	1.85989	2.11858	2.05353	2.02474	2.07536	2.11915	2.04327	2.17821	2.03429	2.08837	2.14395	0.0834615
5255	chr5	35155801	35209100	gain	NM_001197245	EAPP	35188533	35193787	5255	5255	100	2.54319	2.12622	2.30834	1.91347	2.14177	2.10774	2.24011	2.23445	2.32387	2.35999	2.20869	2.39011	0.161879
5255	chr5	35155801	35209100	gain	NM_001079757	SNX6	35195367	35218018	22652	13734	60.6304	2.47229	2.23106	2.17387	1.99401	2.00014	2.13582	2.22359	2.08229	2.13165	2.0354	2.04164	2.12806	0.132053
5259	chr5	35355101	35472900	gain	NM_001031202	FAM177A1	35371256	35385950	14695	14695	100	2.77846	1.94747	2.2302	2.16592	2.19158	2.17182	2.13392	2.39554	2.15876	2.16257	2.24784	2.16833	0.199994
5259	chr5	35355101	35472900	gain	NM_001277443	PSMA6	35438586	35448264	9679	9679	100	2.52095	2.48187	1.98343	2.09641	2.07417	2.26974	2.28092	2.29055	2.3729	2.12104	2.04714	2.0656	0.178275
5259	chr5	35355101	35472900	gain	NM_001001472	NFKBIA	35471432	35510231	38800	1469	3.78608	1.91647	1.72931	1.75294	1.86294	1.87882	2.02262	1.88412	1.85145	1.93086	1.82578	1.98892	1.93867	0.0865686
5260	chr5	35564201	35571800	gain	NM_001277447	RALGAPA1	35512097	35624766	112670	7600	6.74536	2.32246	2.0969	2.14247	2.05481	2.11408	2.14096	2.25063	2.10413	2.14163	2.14744	2.14718	2.04924	0.0767955
5260	chr5	35564201	35571800	gain	NM_001277451	RALGAPA1	35512097	35624766	112670	7600	6.74536	2.32246	2.0969	2.14247	2.05481	2.11408	2.14096	2.25063	2.10413	2.14163	2.14744	2.14718	2.04924	0.0767955
5260	chr5	35564201	35571800	gain	NM_001277452	RALGAPA1	35512097	35624766	112670	7600	6.74536	2.32246	2.0969	2.14247	2.05481	2.11408	2.14096	2.25063	2.10413	2.14163	2.14744	2.14718	2.04924	0.0767955
5260	chr5	35564201	35571800	gain	NM_001277453	RALGAPA1	35512097	35624766	112670	7600	6.74536	2.32246	2.0969	2.14247	2.05481	2.11408	2.14096	2.25063	2.10413	2.14163	2.14744	2.14718	2.04924	0.0767955
5260	chr5	35564201	35571800	gain	NM_001277454	RALGAPA1	35512097	35624766	112670	7600	6.74536	2.32246	2.0969	2.14247	2.05481	2.11408	2.14096	2.25063	2.10413	2.14163	2.14744	2.14718	2.04924	0.0767955
5266	chr5	35991701	36004700	loss	NM_204912	PAX9	35997266	36015534	18269	7435	40.6974	1.77145	1.63796	1.90724	1.68335	1.83681	1.90328	1.75623	1.83845	1.78562	1.8463	2.02545	1.93403	0.108658
5270	chr5	36873901	36881700	gain	NM_001039302	GEMIN2	36871412	36880131	8720	6231	71.4564	2.83673	2.3666	2.39966	2.20984	2.37635	2.27248	2.52938	2.40631	2.42308	2.16352	2.26763	2.04996	0.19941
5270	chr5	36873901	36881700	gain	NM_001252160	TRAPPC6B	36880151	36883970	3820	1550	40.5759	2.69165	2.14688	1.96524	2.42059	2.2476	2.11344	2.12606	1.87242	2.19895	1.95015	2.12528	1.97714	0.226025
5271	chr5	37109301	37120200	gain	NM_204768	VSX2	37106110	37125031	18922	10900	57.6049	1.89349	2.14874	1.74395	1.93446	1.94363	2.02373	1.83031	1.91424	1.82198	1.71409	2.03377	2.04526	0.129425
5274	chr5	37370201	37371800	loss	NM_001012901	DLST	37370864	37385959	15096	937	6.20694	2.05487	2.16072	1.89534	1.97676	2.09441	2.16688	1.86455	2.22871	2.14151	1.89356	2.04011	1.85047	0.132046
5275	chr5	37381601	37383700	gain	NM_001012901	DLST	37370864	37385959	15096	2100	13.911	2.05487	2.16072	1.89534	1.97676	2.09441	2.16688	1.86455	2.22871	2.14151	1.89356	2.04011	1.85047	0.132046
5286	chr5	38147601	38174600	gain	NM_001031205	ANGEL1	38164550	38173195	8646	8646	100	2.70059	2.3951	2.20596	2.42519	2.30168	2.26904	2.22834	2.35332	2.31232	2.13996	2.10704	2.13533	0.163215
5288	chr5	38407801	38418200	gain	NM_001031551	NGB	38418165	38420499	2335	36	1.54176	0.914614	1.74536	1.62281	1.43147	1.80878	1.42549	1.82528	1.64918	1.67995	1.46371	1.85292	1.81861	0.266905
5290	chr5	38537301	38598900	gain	NM_001006483	SPTLC2	38541604	38599702	58099	57297	98.6196	2.5181	2.48401	2.09755	2.27192	2.19254	2.32287	2.36223	2.28958	2.25986	2.15279	2.18966	2.08028	0.138512
5291	chr5	38603201	38625300	gain	NM_001031552	ALKBH1	38619463	38632326	12864	5838	45.3825	2.55529	2.2246	1.91459	2.0771	2.03032	2.29183	2.25818	2.2276	2.20617	2.33113	2.19508	2.00955	0.169969
5292	chr5	38664001	38668600	gain	NM_001079731	ADCK1	38657380	38732535	75156	4600	6.1206	2.31052	2.40527	2.16435	2.37347	2.1915	2.29402	2.2094	2.3251	2.17476	2.3082	2.11446	2.08951	0.102712
5293	chr5	38924801	38936500	gain	NM_001271923	NRXN3	38844411	39736783	892373	11700	1.31111	2.1408	2.12391	2.2125	2.22608	2.18112	2.26286	2.23848	2.17136	2.18721	2.22524	2.07271	2.06594	0.0636895
5294	chr5	39177601	39183400	gain	NM_001271923	NRXN3	38844411	39736783	892373	5800	0.649952	2.1408	2.12391	2.2125	2.22608	2.18112	2.26286	2.23848	2.17136	2.18721	2.22524	2.07271	2.06594	0.0636895
5295	chr5	39241401	39249100	gain	NM_001271923	NRXN3	38844411	39736783	892373	7700	0.862868	2.1408	2.12391	2.2125	2.22608	2.18112	2.26286	2.23848	2.17136	2.18721	2.22524	2.07271	2.06594	0.0636895
5296	chr5	39612501	39619300	gain	NM_001271923	NRXN3	38844411	39736783	892373	6800	0.762013	2.1408	2.12391	2.2125	2.22608	2.18112	2.26286	2.23848	2.17136	2.18721	2.22524	2.07271	2.06594	0.0636895
5296	chr5	39612501	39619300	gain	NM_001271924	NRXN3	39387206	39736783	349578	6800	1.9452	2.17556	2.08585	2.21764	2.24383	2.16617	2.26278	2.26838	2.18408	2.21308	2.23264	2.08982	2.06338	0.0705103
5296	chr5	39612501	39619300	gain	NM_001271925	NRXN3	39387206	39736783	349578	6800	1.9452	2.17556	2.08585	2.21764	2.24383	2.16617	2.26278	2.26838	2.18408	2.21308	2.23264	2.08982	2.06338	0.0705103
5297	chr5	39735401	39739200	loss	NM_001271923	NRXN3	38844411	39736783	892373	1383	0.15498	2.1408	2.12391	2.2125	2.22608	2.18112	2.26286	2.23848	2.17136	2.18721	2.22524	2.07271	2.06594	0.0636895
5297	chr5	39735401	39739200	loss	NM_001271924	NRXN3	39387206	39736783	349578	1383	0.39562	2.17556	2.08585	2.21764	2.24383	2.16617	2.26278	2.26838	2.18408	2.21308	2.23264	2.08982	2.06338	0.0705103
5297	chr5	39735401	39739200	loss	NM_001271925	NRXN3	39387206	39736783	349578	1383	0.39562	2.17556	2.08585	2.21764	2.24383	2.16617	2.26278	2.26838	2.18408	2.21308	2.23264	2.08982	2.06338	0.0705103
5298	chr5	39837501	39839800	loss	NM_204114	DIO2	39821571	39838472	16902	972	5.7508	2.15092	1.92328	2.1946	2.07434	2.17501	2.17259	2.37274	2.05204	2.24654	2.18647	2.018	2.13912	0.115567
5302	chr5	40126001	40138000	gain	NM_001031207	GTF2A1	40099534	40126017	26484	17	0.0641897	2.40401	1.91135	2.05641	2.11161	1.89727	2.17302	2.07997	2.15905	2.20221	2.07074	2.15653	1.99601	0.136731
5320	chr5	42417401	42421900	loss	NM_001012586	ZC3H14	42398112	42418882	20771	1482	7.13495	2.43547	1.89384	2.12522	2.16862	1.93799	2.18723	2.21741	2.25002	2.27442	2.10355	2.20463	2.19669	0.144154
5324	chr5	43072601	43133000	gain	NM_204958	PSMC1	43072767	43079833	7067	7067	100	2.46851	1.79177	2.06771	2.13703	1.94024	2.05158	1.84352	2.18913	2.313	2.48882	2.18303	2.21554	0.219836
5325	chr5	43134401	43142000	gain	NM_001110364	CALM1	43135796	43143958	8163	6205	76.0137	2.62913	2.20476	2.19056	2.38872	2.18044	2.26654	2.1524	2.27092	2.63421	2.26757	1.94097	2.02013	0.208483
5326	chr5	43300801	43311000	both	NM_001006484	TTC7B	43253728	43373750	120023	10200	8.49837	2.34462	2.07676	2.04521	2.10536	2.07868	2.2027	2.19125	2.07435	2.19447	2.10161	2.11807	2.03417	0.0882888
5332	chr5	44226201	44238300	loss	NM_001012588	ITPK1	44167559	44301305	133747	12100	9.04693	2.41893	2.20487	2.01003	2.10014	2.04879	2.12983	2.12038	2.23282	2.1029	2.05472	2.15051	2.00693	0.114241
5337	chr5	44577901	44580100	loss	NM_001145492	PRIMA1	44536522	44579398	42877	1498	3.49371	2.03999	2.05369	2.09235	2.20415	2.17237	2.11309	2.01874	2.11306	2.10804	2.19107	2.02828	2.0817	0.0622665
5341	chr5	44978601	44988100	loss	NM_205331	GSC	44981706	44983006	1301	1301	100	1.67233	1.24134	1.72028	1.34692	1.70529	1.14086	0.782002	0.961083	1.33989	2.36778	1.9644	2.15169	0.481641
5343	chr5	45311401	45340700	gain	NM_001008472	GLRX5	45330710	45337050	6341	6341	100	3.05476	2.45777	2.46409	2.46016	2.2097	2.30062	2.41317	2.75097	2.69896	2.14132	2.1072	2.11406	0.289423
5364	chr5	48412401	48446200	gain	NM_001031210	YY1	48409324	48432264	22941	19864	86.5873	2.55885	2.23025	2.22632	2.09321	2.07661	2.07633	2.13462	2.18502	2.21755	2.10074	2.1182	1.95839	0.146801
5375	chr5	49259801	49321400	gain	NM_001079482	PPP2R5C	49283997	49330671	46675	37404	80.1371	2.58306	2.15217	2.12521	2.07515	2.04028	2.20569	2.22011	2.302	2.27467	2.09154	2.15179	2.04821	0.150105
5376	chr5	49335501	49389800	gain	NM_001109785	HSP90AA1	49388166	49392564	4399	1635	37.1675	2.61042	2.21224	2.02092	2.30381	2.0826	2.16278	2.27209	2.56589	2.51854	2.27222	1.86944	1.99574	0.234253
5385	chr5	50118501	50119900	loss	NM_001006488	EIF5	50119114	50126126	7013	787	11.222	2.52482	2.29523	1.95473	2.27298	2.03151	2.17255	2.1828	2.39352	2.2974	2.10757	2.0912	1.83243	0.192352
5386	chr5	50120301	50129800	gain	NM_001006488	EIF5	50119114	50126126	7013	5826	83.0743	2.52482	2.29523	1.95473	2.27298	2.03151	2.17255	2.1828	2.39352	2.2974	2.10757	2.0912	1.83243	0.192352
5387	chr5	50224001	50228600	gain	NM_205310	CKB	50222696	50230335	7640	4600	60.2094	1.94448	2.31667	1.97785	2.1202	2.16666	2.4084	2.07229	2.3504	2.19332	1.99606	1.94315	2.05986	0.160974
5388	chr5	50228801	50231100	loss	NM_205310	CKB	50222696	50230335	7640	1535	20.0916	1.94448	2.31667	1.97785	2.1202	2.16666	2.4084	2.07229	2.3504	2.19332	1.99606	1.94315	2.05986	0.160974
5397	chr5	51450201	51489600	gain	NM_001277535	SIVA1	51483193	51485155	1963	1963	100	2.94908	1.9319	1.91608	1.72437	1.46071	1.40436	2.07469	1.80297	2.29325	2.18885	2.03913	1.98931	0.404239
5402	chr5	52142101	52152700	gain	NM_001006490	NUDT14	52119861	52170661	50801	10600	20.8657	2.1617	2.27386	2.17579	2.23068	2.26009	2.24199	2.20383	2.19628	2.2335	2.2437	2.10734	2.09568	0.0574478
5419	chr5	54335101	54347300	loss	NM_204994	SIX6	54339068	54341868	2801	2801	100	0.640775	0.789876	0.845168	0.495126	1.24597	1.11516	0.513896	0.641753	0.589518	0.628183	0.937371	1.59143	0.334243
5423	chr5	54686701	54722300	gain	NM_001001466	RTN1	54592819	54688720	95902	2020	2.10632	1.92381	2.15102	2.06239	2.08551	2.08857	2.07365	1.98786	2.06304	1.92503	2.07757	2.0906	2.10672	0.0705551
5423	chr5	54686701	54722300	gain	NM_001277554	JKAMP	54719446	54723476	4031	2855	70.8261	2.04498	2.8056	2.12301	2.30437	2.35274	2.13293	2.12207	2.311	2.26968	2.2408	2.12914	1.91101	0.221324
5424	chr5	54732401	54734000	loss	NM_001193624	DAAM1	54732175	54801082	68908	1600	2.32194	1.66983	2.3128	1.81276	1.89327	2.06479	1.83525	1.82447	1.91963	1.69231	1.85391	2.0012	2.03656	0.176195
5426	chr5	55072901	55075100	loss	NM_001040707	KIAA0586	55032525	55096938	64414	2200	3.41541	2.50714	2.3658	2.14938	2.21858	2.15919	2.30494	2.2168	2.24711	2.2048	2.10818	2.12376	2.08798	0.120431
5427	chr5	55154801	55168000	gain	NM_001006491	PSMA3	55164386	55172953	8568	3615	42.1919	2.43857	2.20724	2.25339	2.33318	2.13242	2.43166	2.12604	2.20602	2.45623	2.37226	2.20548	2.13261	0.125925
5432	chr5	55682801	55684500	loss	NM_204520	OTX2	55684341	55687148	2808	160	5.69801	0.935809	1.26832	1.2415	1.47241	1.38516	1.35151	1.50648	1.59688	1.35596	1.14501	1.61116	1.79496	0.229995
5435	chr5	56011001	56018900	gain	NM_205376	KTN1	55982524	56052851	70328	7900	11.2331	1.90824	2.28487	1.90856	2.07265	2.01082	2.03084	1.95256	2.02794	1.84914	1.96093	2.06159	2.00868	0.110771
5436	chr5	56132201	56157200	gain	NM_214591	LGALS3	56155622	56157353	1732	1579	91.1663	2.64387	1.88325	2.16849	1.66073	2.6113	2.05497	2.13282	2.19743	2.14876	1.7929	1.80598	2.26901	0.305072
5445	chr5	57502201	57551800	gain	NM_001006493	POLE2	57502656	57521828	19173	19173	100	2.20901	2.60011	1.85792	2.18651	2.18163	2.08403	2.10234	2.14341	2.08625	1.97657	2.15058	2.11514	0.174461
5447	chr5	57975401	57977300	loss	NM_001097528	GNG2	57972497	57975993	3497	593	16.9574	1.74709	2.14333	1.58816	1.77825	1.86284	1.75005	1.80903	1.58627	1.81379	1.59019	2.07311	1.8654	0.176146
5447	chr5	57975401	57977300	loss	NM_205369	C5H14ORF166	57976826	57989482	12657	475	3.75286	2.22808	2.87153	1.69452	2.02793	2.07362	2.11871	1.95745	2.22191	2.00473	1.79659	2.01145	2.05981	0.290235
5448	chr5	57977301	57996600	gain	NM_205369	C5H14ORF166	57976826	57989482	12657	12182	96.2471	2.22808	2.87153	1.69452	2.02793	2.07362	2.11871	1.95745	2.22191	2.00473	1.79659	2.01145	2.05981	0.290235
5452	chr5	58437501	58461200	loss	NM_205237	BMP4	58454300	58457137	2838	2838	100	0.57815	0.700517	0.674747	0.634594	0.747267	0.898935	0.651253	0.830126	0.554744	0.824475	1.14805	1.17326	0.203639
5464	chr6	137701	140700	gain	NM_001199504	PHYHIPL	134754	167133	32380	3000	9.26498	2.14088	2.17877	2.23599	2.14855	2.27001	2.1642	2.13264	2.11454	2.14589	2.24884	1.92504	2.05791	0.0920629
5465	chr6	302701	308700	gain	NM_001199507	BICC1	262584	357694	95111	6000	6.30842	2.22618	2.21218	2.25306	2.20006	2.19765	2.25444	2.27942	2.16733	2.31709	2.29581	2.05856	2.0258	0.0887256
5474	chr6	1741601	1792400	gain	NM_001199511	WAPAL	1737608	1793686	56079	50800	90.5865	2.6267	2.18327	2.20204	2.20927	2.10998	2.28936	2.21307	2.27541	2.32997	2.27783	2.13559	2.09697	0.140436
5475	chr6	1845201	1857100	gain	NM_001044653	OPN4	1829533	1852148	22616	6948	30.7216	2.40291	2.31211	2.35236	2.48129	2.1837	2.44709	2.40036	2.30489	2.28911	2.42145	2.05002	2.07245	0.141288
5476	chr6	1929901	1937400	gain	NM_001286261	LDB3	1874481	1945322	70842	7500	10.5869	2.28736	2.18158	2.39391	2.31575	2.36728	2.36246	2.45149	2.31873	2.37386	2.4628	2.10219	2.10674	0.121405
5480	chr6	2452801	2455700	loss	NM_206982	SLC18A3	2455444	2456540	1097	257	23.4275	1.95655	2.15024	2.76126	2.61105	2.35094	3.00346	1.78265	1.98491	2.62788	2.50757	2.45626	1.85118	0.39014
5481	chr6	2478101	2483600	gain	NM_001031216	RGR	2481994	2495727	13734	1607	11.7009	2.14978	1.97595	2.13008	2.1432	2.17885	2.06403	2.02611	2.20991	1.89896	2.09014	2.02787	2.17516	0.0932481
5482	chr6	2531101	2537100	loss	NM_001001759	CDHR1	2536078	2569560	33483	1023	3.05528	1.94544	2.18625	2.12587	2.19029	2.08476	2.17076	2.15776	2.15794	1.97434	2.17316	2.04387	1.98844	0.0898589
5483	chr6	2579001	2602500	gain	NM_001031217	GHITM	2594425	2602987	8563	8076	94.3127	2.6021	2.29063	2.17079	2.28699	2.28156	2.65732	2.18938	2.36653	2.51423	2.45022	2.07978	2.07528	0.192888
5491	chr6	3820801	3832600	gain	NM_001031218	TSPAN14	3826261	3848731	22471	6340	28.2141	2.36293	2.18337	2.18864	2.34754	2.0905	2.29027	2.34188	2.38325	2.29928	2.27012	1.96011	2.06443	0.135206
5496	chr6	4549701	4564600	gain	NM_001199520	BMS1	4550223	4570792	20570	14378	69.8979	2.69217	2.26019	2.12913	2.3763	2.20491	2.38589	2.2306	2.20725	2.24302	2.24644	2.1231	2.15259	0.156455
5497	chr6	4633401	4661100	gain	NM_001012903	ANXA11	4642948	4662218	19271	18153	94.1985	2.49074	2.34216	2.1876	2.32631	2.21006	2.29199	2.27084	2.33331	2.26213	2.22309	2.13048	2.07591	0.10897
5498	chr6	4699901	4731400	gain	NM_204100	TFAM	4694959	4699960	5002	60	1.19952	2.5099	2.28556	2.01712	1.9275	1.8358	2.276	1.72883	2.20245	2.15681	2.19876	1.9408	2.19646	0.220591
5498	chr6	4699901	4731400	gain	NM_001199526	UBE2D1	4700550	4716284	15735	15735	100	2.87785	2.5454	2.22487	2.41569	2.36891	2.52759	2.46916	2.48189	2.42876	2.28487	2.02003	1.87978	0.257948
5498	chr6	4699901	4731400	gain	NM_001199529	CISD1	4716590	4726169	9580	9580	100	2.60324	2.36337	2.02052	2.12791	2.03063	2.30756	2.17526	2.36859	2.37824	2.02254	2.13491	1.97531	0.193767
5506	chr6	6067101	6093100	both	NM_001004767	SIRT1	6075661	6096818	21158	17440	82.4275	2.33486	1.96726	2.01417	2.11028	2.0251	2.01765	2.20328	2.24147	2.13435	1.96306	1.93704	2.01849	0.125021
5507	chr6	6155601	6173500	gain	NM_001199536	CTNNA3	6129271	6562977	433707	17900	4.12721	2.16016	1.98647	2.18742	2.16298	2.09524	2.18363	2.28083	2.10057	2.22992	2.16804	2.0694	2.07542	0.0797967
5508	chr6	6201701	6212600	gain	NM_001199536	CTNNA3	6129271	6562977	433707	10900	2.51322	2.16016	1.98647	2.18742	2.16298	2.09524	2.18363	2.28083	2.10057	2.22992	2.16804	2.0694	2.07542	0.0797967
5509	chr6	6406001	6412700	gain	NM_001199536	CTNNA3	6129271	6562977	433707	6700	1.54482	2.16016	1.98647	2.18742	2.16298	2.09524	2.18363	2.28083	2.10057	2.22992	2.16804	2.0694	2.07542	0.0797967
5510	chr6	6467301	6474600	gain	NM_001199536	CTNNA3	6129271	6562977	433707	7300	1.68316	2.16016	1.98647	2.18742	2.16298	2.09524	2.18363	2.28083	2.10057	2.22992	2.16804	2.0694	2.07542	0.0797967
5511	chr6	6487101	6494200	loss	NM_001199536	CTNNA3	6129271	6562977	433707	7100	1.63705	2.16016	1.98647	2.18742	2.16298	2.09524	2.18363	2.28083	2.10057	2.22992	2.16804	2.0694	2.07542	0.0797967
5512	chr6	6557701	6565200	loss	NM_001199536	CTNNA3	6129271	6562977	433707	5277	1.21672	2.16016	1.98647	2.18742	2.16298	2.09524	2.18363	2.28083	2.10057	2.22992	2.16804	2.0694	2.07542	0.0797967
5518	chr6	7300801	7307100	loss	NM_001199546	JMJD1C	7269727	7416689	146963	6300	4.28679	2.14503	2.04464	1.96052	2.01823	1.97001	2.0804	2.03773	2.07666	1.9837	1.97798	2.11248	2.01978	0.0589062
5519	chr6	7421701	7437900	gain	NM_001199533	NRBF2	7423890	7438008	14119	14011	99.2351	2.7568	2.38542	2.28482	2.55094	2.49887	2.44004	2.35567	2.68719	2.5085	2.37933	2.20944	2.15792	0.178925
5520	chr6	7656301	7658600	loss	NM_001199547	ZNF365	7641846	7657585	15740	1285	8.16391	2.04714	2.16501	2.05652	2.17532	2.01312	2.10694	2.01866	2.1922	1.87578	2.01784	2.06349	2.00801	0.0886702
5521	chr6	8145801	8165400	gain	NM_205314	CDK1	8162930	8170935	8006	2471	30.8644	2.20603	1.97916	1.87002	2.09618	2.11847	2.16563	1.95301	1.90503	2.03053	2.16	1.72839	1.81452	0.152664
5522	chr6	8169101	8176900	loss	NM_205314	CDK1	8162930	8170935	8006	1835	22.9203	2.20603	1.97916	1.87002	2.09618	2.11847	2.16563	1.95301	1.90503	2.03053	2.16	1.72839	1.81452	0.152664
5525	chr6	8692801	8696000	gain	NM_204846	BKJ	8695750	8790415	94666	251	0.265143	0.380582	0.519776	0.487435	0.517166	0.507115	0.566405	0.457562	0.485697	0.532943	0.539047	0.670062	0.653309	0.0787548
5526	chr6	8834201	8850200	gain	NM_001012904	CHUK	8827168	8850022	22855	15822	69.2277	2.37946	2.67895	2.02028	2.26478	2.16122	2.28399	2.27146	2.27624	2.23339	2.08478	2.14761	2.03409	0.17745
5526	chr6	8834201	8850200	gain	NM_001031223	ERLIN1	8850167	8866357	16191	34	0.209993	2.48749	2.59912	2.2611	2.35012	2.30947	2.15276	2.13139	2.45584	2.31026	2.315	2.07238	2.05284	0.169355
5527	chr6	9245401	9266000	gain	NM_204390	SGMS1	9220394	9297381	76988	20600	26.7574	2.39723	2.18704	2.09321	2.12909	2.06389	2.07512	1.93809	2.34603	2.16285	2.13098	2.12392	2.06104	0.124658
5530	chr6	10153601	10156200	loss	NM_001277337	PBLD	10151536	10165801	14266	2600	18.2252	1.94347	1.74489	1.76909	1.73068	1.70588	1.79073	1.87945	1.86148	1.87887	1.87462	1.81882	1.98062	0.0859385
5531	chr6	10167401	10232400	gain	NM_001012592	HNRNPH3	10167268	10172673	5406	5273	97.5398	2.52594	1.93031	1.8513	1.97198	1.92916	2.16894	2.13479	1.93727	1.82764	2.07882	1.98712	1.9156	0.190133
5531	chr6	10167401	10232400	gain	NM_001006497	DNA2	10199478	10214031	14554	14554	100	2.64999	2.17177	2.07015	2.20061	2.04154	2.14771	2.1519	2.31642	2.28114	2.09908	2.16066	2.15276	0.160751
5543	chr6	11101201	11107100	loss	NM_204109	PALD1	11096827	11110394	13568	5900	43.4847	1.54375	1.92731	1.62704	1.65788	1.7334	1.55245	1.54907	1.56151	1.71266	1.54846	1.61158	1.69783	0.113127
5546	chr6	11360001	11369400	loss	NM_001031225	UNC5B	11331333	11360385	29053	385	1.32516	1.60469	2.15025	1.7165	1.99418	2.0311	1.88669	1.67598	1.7606	1.72665	1.804	1.81288	1.92154	0.160704
5554	chr6	11806901	11813700	loss	NM_001031226	PPIF	11813038	11820969	7932	663	8.35855	2.29764	2.0469	2.07885	1.98949	1.97625	2.11638	2.05526	2.21807	2.15768	2.22834	2.027	2.1072	0.100194
5562	chr6	12709801	12759000	gain	NM_001277342	RPS24	12716743	12722703	5961	5961	100	3.13641	2.24767	2.50326	2.73025	2.21774	2.5579	2.31853	2.68651	2.71984	2.59494	2.47606	2.15188	0.276647
5562	chr6	12709801	12759000	gain	NM_001277343	RPS24	12716743	12722703	5961	5961	100	3.13641	2.24767	2.50326	2.73025	2.21774	2.5579	2.31853	2.68651	2.71984	2.59494	2.47606	2.15188	0.276647
5562	chr6	12709801	12759000	gain	NM_001277344	RPS24	12716743	12722703	5961	5961	100	3.13641	2.24767	2.50326	2.73025	2.21774	2.5579	2.31853	2.68651	2.71984	2.59494	2.47606	2.15188	0.276647
5562	chr6	12709801	12759000	gain	NM_001006500	POLR3A	12723053	12753836	30784	30784	100	2.65744	2.13662	2.25271	2.10182	2.08479	2.16144	2.35837	2.27439	2.35286	2.17871	2.00628	2.10616	0.17453
5564	chr6	12947301	12960500	gain	NM_204224	KCNMA1	12928978	13358134	429157	13200	3.0758	2.13385	1.87481	2.10763	2.04468	1.98651	2.04291	2.17694	2.00857	2.21494	2.0535	2.07003	2.06198	0.0895209
5565	chr6	13051101	13053700	loss	NM_204224	KCNMA1	12928978	13358134	429157	2600	0.605839	2.13385	1.87481	2.10763	2.04468	1.98651	2.04291	2.17694	2.00857	2.21494	2.0535	2.07003	2.06198	0.0895209
5570	chr6	14406501	14420700	gain	NM_204741	VDAC2	14411231	14420987	9757	9470	97.0585	2.53958	2.11762	1.85479	1.93653	1.81303	2.15368	2.12724	2.19872	1.85934	1.75231	1.81755	1.81082	0.232483
5574	chr6	14722701	14731900	gain	NM_001006501	ADK	14666980	14924979	258000	9200	3.56589	2.31722	2.10086	2.28467	2.20099	2.17422	2.2637	2.30344	2.17704	2.29562	2.20286	2.0809	2.11801	0.082878
5575	chr6	14983001	14990500	gain	NM_205441	VCL	14961415	15014936	53522	7500	14.0129	2.53624	2.32413	2.27548	2.28264	2.10398	2.31165	2.32443	2.36311	2.35055	2.29001	2.10752	2.04032	0.13503
5579	chr6	15704601	15705700	loss	NM_001030340	PPP3CB	15705273	15748503	43231	428	0.99003	2.3752	2.02955	1.99283	2.02308	1.93058	1.96968	2.19465	2.02632	2.0111	1.93643	2.06516	2.09215	0.123803
5584	chr6	16683701	16693300	gain	NM_204793	PAX2	16648794	16723950	75157	9600	12.7733	2.02893	2.35387	2.03054	2.1462	2.21236	2.20161	2.05208	2.19009	2.02257	2.10039	2.02907	2.01571	0.106664
5585	chr6	16933301	16943900	loss	NM_001001757	CYP2C18	16747356	17137316	389961	10600	2.71822	2.03168	2.2962	1.96262	2.03644	2.08752	2.03732	1.95682	2.06555	1.95917	2.00991	2.03336	2.00683	0.0905174
5586	chr6	16985901	16994800	gain	NM_001001757	CYP2C18	16747356	17137316	389961	8900	2.28228	2.03168	2.2962	1.96262	2.03644	2.08752	2.03732	1.95682	2.06555	1.95917	2.00991	2.03336	2.00683	0.0905174
5588	chr6	17294301	17295900	loss	NM_001286368	MARCH8	17209916	17295313	85398	1013	1.18621	2.4321	2.22561	2.09294	2.12658	2.11442	2.14393	2.14037	2.23438	2.14956	2.08523	2.13296	2.07987	0.0976739
5590	chr6	17399501	17413500	gain	NM_001031555	PPYR1	17401438	17402571	1134	1134	100	2.72413	2.58702	2.67429	3.24498	3.27444	3.81275	2.73754	3.33485	3.36345	2.99942	2.12197	2.41571	0.479785
5603	chr6	18576801	18582200	loss	NM_204510	CXCL12	18569101	18577054	7954	254	3.19336	1.66278	1.71159	1.88448	1.74926	1.96379	1.8748	1.8513	1.82249	1.99304	2.07853	2.01935	2.08528	0.14014
5606	chr6	18987501	19001000	gain	NM_001277361	PCGF5	18966559	19294974	328416	13500	4.11064	2.24158	2.12675	2.16884	2.17737	2.15915	2.20834	2.19915	2.17624	2.18018	2.21283	2.05525	2.06671	0.0563429
5607	chr6	19005701	19011800	gain	NM_001277361	PCGF5	18966559	19294974	328416	6100	1.8574	2.24158	2.12675	2.16884	2.17737	2.15915	2.20834	2.19915	2.17624	2.18018	2.21283	2.05525	2.06671	0.0563429
5608	chr6	19258501	19270100	gain	NM_001277361	PCGF5	18966559	19294974	328416	11600	3.53211	2.24158	2.12675	2.16884	2.17737	2.15915	2.20834	2.19915	2.17624	2.18018	2.21283	2.05525	2.06671	0.0563429
5612	chr6	19439001	19441100	loss	NM_204341	TNKS2	19440207	19465378	25172	894	3.55157	2.48593	2.15224	1.92049	1.99257	1.93978	2.00493	2.22186	2.03092	2.17597	2.04464	2.03215	1.9085	0.16317
5614	chr6	19595101	19608800	gain	NM_001142671	LOC428961	19595002	19596379	1378	1279	92.8157	2.31414	1.58476	2.06841	1.93012	2.58306	2.27787	2.07413	2.5081	2.60986	2.4808	1.63421	2.08031	0.346562
5617	chr6	19831001	19855000	gain	NM_001044655	LGI1	19846792	19858668	11877	8209	69.1168	2.31044	1.93894	2.15587	2.2405	2.0681	2.19051	2.13622	2.12625	2.2267	2.30177	1.96572	2.04574	0.120844
5618	chr6	19856001	19868800	loss	NM_001044655	LGI1	19846792	19858668	11877	2668	22.4636	2.31044	1.93894	2.15587	2.2405	2.0681	2.19051	2.13622	2.12625	2.2267	2.30177	1.96572	2.04574	0.120844
5621	chr6	20108601	20116800	loss	NM_001001129	CYP26A1	20111985	20114607	2623	2623	100	1.70406	1.80665	2.27015	2.15348	1.77601	1.59868	1.66814	2.01411	1.78962	1.77796	1.5754	1.95163	0.21615
5622	chr6	20270301	20393500	both	NM_001031230	KIF11	20274524	20290575	16052	16052	100	2.77009	2.2187	2.23389	2.28321	2.23172	2.41305	2.35548	2.35024	2.41178	2.12402	2.15072	2.14943	0.176584
5622	chr6	20270301	20393500	both	NM_001012906	MARCH5	20369921	20392685	22765	22765	100	2.85241	2.13883	2.13417	2.26745	2.01211	2.31541	2.15871	2.40519	2.39385	2.07677	2.09209	2.16596	0.226626
5624	chr6	20654601	20657400	gain	NM_204908	BLNK	20638213	20680433	42221	2800	6.63177	2.27998	2.03494	2.21468	2.16209	2.14186	2.2748	2.22216	2.16249	2.20485	2.11934	2.09962	2.09522	0.0745951
5625	chr6	20663301	20665400	loss	NM_204908	BLNK	20638213	20680433	42221	2100	4.97383	2.27998	2.03494	2.21468	2.16209	2.14186	2.2748	2.22216	2.16249	2.20485	2.11934	2.09962	2.09522	0.0745951
5627	chr6	20812601	20814700	loss	NM_205389	DNTT	20754954	20843012	88059	2100	2.38476	2.20711	1.95821	2.24917	2.19432	2.18716	2.09177	2.27239	2.13678	2.25695	2.16848	2.08044	2.08402	0.0915093
5628	chr6	20815001	20828000	gain	NM_205389	DNTT	20754954	20843012	88059	13000	14.7628	2.20711	1.95821	2.24917	2.19432	2.18716	2.09177	2.27239	2.13678	2.25695	2.16848	2.08044	2.08402	0.0915093
5634	chr6	21551901	21568000	gain	NM_001012907	ENTPD1	21551707	21579986	28280	16100	56.9307	2.21643	2.29673	2.01726	1.96929	2.10919	2.14328	1.91278	2.10658	2.11616	1.84806	2.10969	2.06866	0.12477
5635	chr6	21622201	21642100	gain	NM_001006503	CUTC	21640893	21644567	3675	1208	32.8707	1.73343	2.07612	1.4013	1.80065	1.69633	2.00937	1.56578	1.73801	1.57302	1.45115	1.54101	2.10725	0.237243
5639	chr6	21856901	21859100	loss	NM_001031335	MORN4	21858641	21861115	2475	460	18.5859	2.12764	2.29256	1.88846	1.76001	1.49662	1.78086	1.80172	2.17685	2.02429	1.70009	2.20911	1.98299	0.239411
5641	chr6	21907801	21911900	loss	NM_001277336	SLIT1	21895695	21961777	66083	4100	6.20432	1.70001	2.32922	1.74356	1.95333	2.07157	1.84714	1.66559	1.84458	1.89905	1.73844	1.89291	1.83922	0.182239
5641	chr6	21907801	21911900	loss	NM_001012909	ARHGAP19	21907732	21926841	19110	4100	21.4547	1.77981	2.79399	1.80035	2.07118	2.08295	1.96452	1.78139	1.90282	1.94128	1.6995	2.02944	1.94926	0.283315
5643	chr6	22218301	22219500	loss	NM_001039305	MGEA5	22218427	22242354	23928	1074	4.48847	2.34937	2.6111	1.93992	2.08711	2.23176	2.16973	2.0406	2.03163	2.17718	1.81342	2.06851	1.98638	0.207534
5644	chr6	22219601	22239300	gain	NM_001039305	MGEA5	22218427	22242354	23928	19700	82.3303	2.34937	2.6111	1.93992	2.08711	2.23176	2.16973	2.0406	2.03163	2.17718	1.81342	2.06851	1.98638	0.207534
5650	chr6	23132701	23147400	gain	NM_001031235	TAF5	23133668	23144712	11045	11045	100	2.84141	2.62377	2.21785	2.2658	2.33376	2.39458	2.36461	2.35526	2.54077	2.27429	2.25989	2.10716	0.200163
5650	chr6	23132701	23147400	gain	NM_001252029	USMG5	23144647	23148454	3808	2754	72.3214	2.69102	2.59644	2.18352	2.39305	2.71986	2.20538	2.55947	2.68254	2.42318	2.04606	1.9078	1.98759	0.292355
5652	chr6	23258101	23263500	loss	NM_001012910	NEURL	23260707	23337253	76547	2794	3.65005	1.92289	2.21611	2.13827	2.10146	2.15702	2.12462	2.04655	2.10887	1.9552	2.18094	2.0564	2.06684	0.086513
5669	chr6	25350001	25351500	loss	NM_204103	ADD3	25264735	25350532	85798	532	0.620061	2.12673	2.21179	2.02565	2.017	2.06266	2.09864	1.93129	2.053	2.00729	1.97652	2.06411	2.05217	0.0724505
5676	chr6	26250501	26264200	gain	NM_001031237	ACSL5	26247720	26264896	17177	13700	79.7578	2.60519	2.37441	2.29413	2.48333	2.43234	2.46254	2.44517	2.59316	2.43535	2.50933	2.17826	2.03276	0.165771
5677	chr6	26454101	26461500	gain	NM_001277400	VTI1A	26277957	26526649	248693	7400	2.97556	2.21015	2.04184	2.13684	2.12127	2.06421	2.12677	2.23061	2.16228	2.10611	2.15643	2.10005	2.08135	0.0558527
5677	chr6	26454101	26461500	gain	NM_001277401	VTI1A	26277957	26526649	248693	7400	2.97556	2.21015	2.04184	2.13684	2.12127	2.06421	2.12677	2.23061	2.16228	2.10611	2.15643	2.10005	2.08135	0.0558527
5678	chr6	26587901	26597000	loss	NM_001206510	TCF7L2	26590486	26762219	171734	6515	3.79366	1.75456	1.84567	1.82855	1.81654	1.83207	1.84547	1.83256	1.84336	1.73972	1.81912	1.9787	1.94645	0.0669014
5679	chr6	26635801	26642500	loss	NM_001206510	TCF7L2	26590486	26762219	171734	6700	3.90138	1.75456	1.84567	1.82855	1.81654	1.83207	1.84547	1.83256	1.84336	1.73972	1.81912	1.9787	1.94645	0.0669014
5680	chr6	26690201	26693900	gain	NM_001206510	TCF7L2	26590486	26762219	171734	3700	2.15449	1.75456	1.84567	1.82855	1.81654	1.83207	1.84547	1.83256	1.84336	1.73972	1.81912	1.9787	1.94645	0.0669014
5681	chr6	26711101	26735400	loss	NM_001206510	TCF7L2	26590486	26762219	171734	24300	14.1498	1.75456	1.84567	1.82855	1.81654	1.83207	1.84547	1.83256	1.84336	1.73972	1.81912	1.9787	1.94645	0.0669014
5682	chr6	26752801	26754800	loss	NM_001206510	TCF7L2	26590486	26762219	171734	2000	1.16459	1.75456	1.84567	1.82855	1.81654	1.83207	1.84547	1.83256	1.84336	1.73972	1.81912	1.9787	1.94645	0.0669014
5685	chr6	27071601	27266000	both	NM_001008683	DCLRE1A	27088467	27102495	14029	14029	100	2.45066	2.04116	2.03618	1.94617	1.9543	2.14708	2.20028	2.07095	2.12097	2.09135	2.21947	2.00875	0.138494
5685	chr6	27071601	27266000	both	NM_001006504	NHLRC2	27103261	27134356	31096	31096	100	2.58973	2.30388	2.11789	2.11085	2.11606	2.23412	2.27885	2.36126	2.28742	2.19519	2.18707	2.14943	0.136392
5686	chr6	27361201	27373700	gain	NM_001159363	ABLIM1	27359430	27535297	175868	12500	7.1076	2.27841	2.23885	2.26751	2.27558	2.23776	2.29543	2.23957	2.31707	2.21117	2.27396	2.06328	2.05653	0.0842577
5687	chr6	27393001	27400500	gain	NM_001159363	ABLIM1	27359430	27535297	175868	7500	4.26456	2.27841	2.23885	2.26751	2.27558	2.23776	2.29543	2.23957	2.31707	2.21117	2.27396	2.06328	2.05653	0.0842577
5688	chr6	27434201	27439200	gain	NM_001159363	ABLIM1	27359430	27535297	175868	5000	2.84304	2.27841	2.23885	2.26751	2.27558	2.23776	2.29543	2.23957	2.31707	2.21117	2.27396	2.06328	2.05653	0.0842577
5689	chr6	27441301	27447200	gain	NM_001159363	ABLIM1	27359430	27535297	175868	5900	3.35479	2.27841	2.23885	2.26751	2.27558	2.23776	2.29543	2.23957	2.31707	2.21117	2.27396	2.06328	2.05653	0.0842577
5690	chr6	27528301	27534900	gain	NM_001159363	ABLIM1	27359430	27535297	175868	6600	3.75281	2.27841	2.23885	2.26751	2.27558	2.23776	2.29543	2.23957	2.31707	2.21117	2.27396	2.06328	2.05653	0.0842577
5694	chr6	28176101	28177700	loss	NM_205102	GFRA1	28152303	28288083	135781	1600	1.17837	2.1419	2.02824	2.20333	2.24096	2.14942	2.23739	2.19042	2.11841	2.16253	2.18317	2.02818	2.08969	0.0713218
5702	chr6	29304301	29388100	gain	NM_001031238	C6H10ORF46	29348787	29388352	39566	39314	99.3631	2.72634	2.38026	2.18454	2.22502	2.22407	2.24953	2.31498	2.3532	2.31114	2.25488	2.16083	2.11416	0.157752
5703	chr6	29506601	29567100	gain	NM_001031239	FAM45A	29538376	29547379	9004	9004	100	2.73819	2.05738	2.1036	2.24066	2.03478	2.04674	2.16538	2.42707	2.37484	2.42721	2.34448	2.0677	0.215783
5713	chr6	30549401	30629300	gain	NM_001079733	ATE1	30552184	30621520	69337	69337	100	2.49817	2.32691	2.15163	2.2092	2.08783	2.18301	2.2243	2.28619	2.24359	2.20977	2.16278	2.11487	0.109354
5720	chr6	30952901	30963200	gain	NM_001031595	IKZF5	30952998	30967338	14341	10203	71.1457	2.37381	2.2025	2.09535	2.11255	2.2711	2.20762	2.0653	2.33025	2.18909	2.24381	1.97282	1.95023	0.13235
5721	chr6	30966301	30967400	loss	NM_001031595	IKZF5	30952998	30967338	14341	1038	7.23799	2.37381	2.2025	2.09535	2.11255	2.2711	2.20762	2.0653	2.33025	2.18909	2.24381	1.97282	1.95023	0.13235
5721	chr6	30966301	30967400	loss	NM_001031240	ACADSB	30967357	30984676	17320	44	0.254042	2.47946	2.37817	2.11095	2.02842	2.08665	2.13406	2.26037	2.12577	2.09599	1.99387	2.03669	2.08982	0.146991
5725	chr6	31537401	31553800	gain	NM_001006567	OAT	31540887	31551526	10640	10640	100	2.43886	2.53553	2.08849	2.3603	2.34883	2.1453	2.11191	2.31765	2.35225	1.93062	2.34572	2.106	0.17623
5728	chr6	31685301	31702000	gain	NM_001031241	FAM175B	31686519	31702107	15589	15482	99.3136	2.62934	2.7221	2.15936	2.45162	2.40284	2.41332	2.25879	2.32184	2.26714	2.18412	2.0608	2.02881	0.211651
5731	chr6	32274001	32280300	loss	NM_001142850	ADAM12	32100205	32274136	173932	136	0.0781915	1.9983	2.09562	2.08166	2.14263	2.06315	2.14543	2.14435	2.01617	1.98747	2.12713	2.04944	2.04149	0.057563
5731	chr6	32274001	32280300	loss	NM_001270714	ADAM12	32100205	32274136	173932	136	0.0781915	1.9983	2.09562	2.08166	2.14263	2.06315	2.14543	2.14435	2.01617	1.98747	2.12713	2.04944	2.04149	0.057563
5742	chr6	33841501	33867100	gain	NM_001277384	GLRX3	33841573	33863088	21516	21516	100	2.52565	2.47345	2.23597	2.07467	2.02874	2.3117	2.18127	2.31386	2.20524	2.08846	2.13291	2.02544	0.164356
5752	chr6	34788001	34792500	loss	NM_001199548	NKX6-2	34788047	34790162	2116	2116	100	1.19668	0.864972	0.863095	0.660078	1.22272	0.969424	1.18052	1.13918	0.834251	1.13006	1.57371	1.60207	0.286397
5759	chr7	7101	62500	gain	NM_204268	NAB1	41461	59273	17813	17813	100	2.24797	2.71351	1.91839	2.20667	2.12179	2.14187	1.91079	1.94685	1.98751	2.11677	2.12732	1.95459	0.220706
5760	chr7	135601	145800	gain	NM_001031243	HIBCH	135531	168116	32586	10200	31.3018	2.67854	2.8644	2.24121	2.41911	2.48057	2.58144	2.38913	2.39672	2.45861	2.6677	2.31304	2.15782	0.199936
5761	chr7	235001	277100	gain	NM_001006508	PMS1	236325	274678	38354	38354	100	2.58097	2.49332	2.30472	2.40259	2.21692	2.34288	2.41136	2.2776	2.41389	2.34405	2.18049	2.12524	0.130699
5762	chr7	277701	330700	gain	NM_001006509	ASNSD1	295796	302475	6680	6680	100	2.66479	2.32938	2.08203	2.29157	2.14068	2.22997	2.00955	2.40291	2.60737	2.2508	2.11925	2.15288	0.202147
5763	chr7	331701	350000	gain	NM_001012913	SLC40A1	331714	346093	14380	14380	100	2.69308	2.28939	2.32749	2.37944	2.24335	2.44272	2.33848	2.49891	2.61171	2.43455	2.13663	2.18587	0.165419
5764	chr7	574501	582400	loss	NM_205380	COL3A1	561576	611967	50392	7900	15.6771	1.98705	1.88069	1.99278	1.99319	2.02476	2.01282	2.12727	1.98775	2.05766	2.01769	2.09052	2.10637	0.0662683
5767	chr7	1103501	1108500	loss	NM_001163650	CALCRL	1099279	1125855	26577	5000	18.8133	2.00466	1.90532	2.0839	2.04197	1.8874	2.01218	2.0868	1.90622	2.22692	2.02515	2.04551	2.10078	0.0964814
5769	chr7	1349401	1367000	gain	NM_001006510	ZC3H15	1350016	1362150	12135	12135	100	2.70122	2.08065	2.21623	2.12235	1.94308	2.29451	2.09176	2.32395	2.26752	2.18847	2.03325	2.16756	0.192413
5778	chr7	2280301	2282600	loss	NM_204772	FRZB	2280810	2296210	15401	1791	11.6291	1.99928	2.10813	1.99008	1.97345	1.97194	1.97138	1.88149	2.13324	2.06323	2.18807	1.97175	2.02209	0.0854358
5781	chr7	2715301	2738400	gain	NM_001006511	ACADL	2715640	2729329	13690	13690	100	2.40537	2.38269	1.99169	2.15651	1.99947	2.11189	1.98568	2.02793	2.12952	2.11025	2.12859	2.01055	0.141931
5783	chr7	3017701	3035400	loss	NM_001030365	ERBB4	3031382	3433912	402531	4019	0.998432	1.89501	2.22547	2.03248	2.10731	2.13641	2.1058	1.99012	2.01526	1.97462	2.09693	2.04968	2.06194	0.0858712
5784	chr7	3410001	3415600	loss	NM_001030365	ERBB4	3031382	3433912	402531	5600	1.3912	1.89501	2.22547	2.03248	2.10731	2.13641	2.1058	1.99012	2.01526	1.97462	2.09693	2.04968	2.06194	0.0858712
5788	chr7	4164601	4196900	gain	NM_001031246	BARD1	4155105	4197884	42780	32300	75.5026	2.41542	2.61249	2.24581	2.43055	2.40458	2.41832	2.49451	2.3537	2.39365	2.42541	2.12529	2.0876	0.148455
5791	chr7	4526301	4583800	gain	NM_001006512	UBE2F	4527671	4589882	62212	56130	90.2238	2.43675	2.46657	2.23196	2.28838	2.19794	2.2879	2.19469	2.36066	2.22765	2.20707	2.21211	2.12862	0.103013
5792	chr7	4751901	4754800	loss	NM_205534	COL6A3	4752831	4805596	52766	1970	3.73346	1.86921	2.43762	2.03355	2.01736	2.20175	2.04445	2.00711	2.0731	1.93185	2.15995	2.10405	2.03069	0.144914
5794	chr7	4867001	4877200	gain	NM_001048007	COPS8	4873759	4882998	9240	3442	37.2511	2.57807	2.68925	2.26245	2.34506	2.34383	2.49737	2.14551	2.27072	2.32231	2.22423	2.06256	2.07857	0.191998
5807	chr7	6203601	6215900	loss	NM_204313	HDAC4	6214816	6433001	218186	1085	0.497282	2.03814	2.23436	2.02442	2.08692	2.08184	2.07904	1.98134	2.10094	2.01787	2.10704	2.05217	2.06	0.0631679
5808	chr7	6255601	6268900	gain	NM_204313	HDAC4	6214816	6433001	218186	13300	6.09572	2.03814	2.23436	2.02442	2.08692	2.08184	2.07904	1.98134	2.10094	2.01787	2.10704	2.05217	2.06	0.0631679
5810	chr7	6799501	6801100	gain	NM_205348	COL6A2	6781274	6807308	26035	1600	6.14557	2.14165	2.78544	2.29961	2.29444	2.35954	2.21485	2.11132	2.25772	2.1187	2.3538	2.03028	2.16295	0.194901
5811	chr7	6808501	6823500	both	NM_204903	FTCD	6812146	6818978	6833	6833	100	2.02197	2.54871	2.19795	2.10732	2.21481	1.85825	1.98671	2.26868	2.06212	1.97314	1.96681	2.08078	0.182157
5815	chr7	7355101	7433300	gain	NM_001031248	GLS	7354789	7407121	52333	52021	99.4038	2.59524	2.34487	2.08597	2.28987	2.20565	2.30306	2.21652	2.28327	2.15836	2.16749	2.13869	2.13868	0.135931
5815	chr7	7355101	7433300	gain	NM_001012914	STAT1	7411197	7431182	19986	19986	100	2.66381	2.31136	2.132	2.24914	2.14113	2.37136	2.20486	2.44611	2.36194	2.21677	2.0806	2.09854	0.169184
5816	chr7	7438701	7443500	gain	NM_001267555	STAT4	7435861	7473459	37599	4800	12.7663	2.2728	2.18947	2.00799	2.07685	2.07844	2.19183	2.13054	2.09764	2.22319	2.02008	2.03734	2.09531	0.0842754
5817	chr7	7443801	7445900	loss	NM_001267555	STAT4	7435861	7473459	37599	2100	5.58525	2.2728	2.18947	2.00799	2.07685	2.07844	2.19183	2.13054	2.09764	2.22319	2.02008	2.03734	2.09531	0.0842754
5831	chr7	9489701	9506300	gain	NM_001006515	GTF3C3	9491298	9511337	20040	15003	74.8653	2.44815	2.23368	2.22808	2.42344	2.18506	2.28299	2.47414	2.25595	2.52209	2.30138	2.23286	2.15323	0.122934
5833	chr7	9597301	9609800	gain	NM_001012915	ANKRD44	9556130	9626851	70722	12500	17.6748	2.23693	2.14319	2.1469	2.15632	2.02763	2.14675	2.17439	2.19505	2.17556	2.07779	2.09445	1.96815	0.0749458
5836	chr7	9712301	9729400	gain	NM_001012916	HSPD1	9720880	9729711	8832	8521	96.4787	2.57431	2.24011	2.22159	2.28015	2.23419	2.36516	2.39724	2.52045	2.49494	1.96349	2.06145	1.99567	0.201699
5837	chr7	9743301	9749600	gain	NM_001031557	MOB4	9738919	9748614	9696	5314	54.8061	2.91388	2.20596	2.02506	2.12145	2.22882	2.05808	2.04625	2.45708	2.30218	2.33825	1.98338	2.1156	0.2572
5837	chr7	9743301	9749600	gain	NM_001277422	RFTN2	9749177	9777766	28590	424	1.48304	2.30952	2.22203	2.18179	2.1188	2.10487	2.28462	2.1267	2.27349	2.15808	2.22228	2.03636	2.02221	0.0941175
5841	chr7	10287601	10295600	loss	NM_001199110	SATB2	10293581	10415938	122358	2020	1.65089	1.86299	1.98661	1.97752	1.96473	2.0099	2.03524	1.99243	1.94861	1.88055	2.002	2.01948	1.99637	0.0528107
5842	chr7	10339701	10345100	gain	NM_001199110	SATB2	10293581	10415938	122358	5400	4.41328	1.86299	1.98661	1.97752	1.96473	2.0099	2.03524	1.99243	1.94861	1.88055	2.002	2.01948	1.99637	0.0528107
5843	chr7	10400401	10405500	loss	NM_001199110	SATB2	10293581	10415938	122358	5100	4.1681	1.86299	1.98661	1.97752	1.96473	2.0099	2.03524	1.99243	1.94861	1.88055	2.002	2.01948	1.99637	0.0528107
5846	chr7	10766701	10780800	gain	NM_001039601	AOX2P	10736836	10779412	42577	12712	29.8565	2.42499	2.27855	2.23918	2.27823	2.15689	2.33242	2.31653	2.22897	2.2545	2.27791	2.11449	2.0781	0.0959936
5847	chr7	10784901	10797900	gain	NM_001006516	BZW1	10784862	10794150	9289	9250	99.5801	2.18287	1.9465	2.07835	2.04764	2.15668	2.26093	1.82908	2.29527	2.46341	2.11905	2.17999	2.00693	0.168027
5848	chr7	10822701	10830400	gain	NM_001006517	ORC2	10821863	10838258	16396	7700	46.9627	2.50207	2.15722	2.20925	2.28624	2.12139	2.31563	2.11194	2.31477	2.31634	2.30014	2.17723	2.11425	0.116546
5850	chr7	10934601	10940500	gain	NM_001044689	CASP18	10936137	10944290	8154	4364	53.5197	2.84431	2.38727	2.3368	2.37221	2.00635	2.3483	2.34912	2.56372	2.54301	2.41834	2.23191	2.17154	0.21026
5851	chr7	10954701	11031500	gain	NM_204592	CASP8	10949552	10955654	6103	954	15.6317	2.36766	1.88618	1.86894	2.05286	1.81252	2.11906	2.02395	2.26869	2.21004	2.21724	1.92937	1.98857	0.175903
5854	chr7	11169801	11188500	loss	NM_204221	FZD7	11182131	11185182	3052	3052	100	1.10303	1.10992	1.66997	0.958098	1.56783	1.04105	0.958137	1.11861	1.41836	1.479	1.4587	1.22731	0.247492
5857	chr7	11371301	11385200	gain	NM_001001465	BMPR2	11370638	11416331	45694	13900	30.4197	2.32176	2.21479	2.20052	2.25003	2.17915	2.23865	2.31231	2.16679	2.24681	2.27791	2.08996	2.10696	0.0730472
5858	chr7	11411701	11414400	gain	NM_001001465	BMPR2	11370638	11416331	45694	2700	5.90887	2.32176	2.21479	2.20052	2.25003	2.17915	2.23865	2.31231	2.16679	2.24681	2.27791	2.08996	2.10696	0.0730472
5876	chr7	14045001	14073400	both	NM_001195424	UBE2E3	14019120	14074118	54999	28400	51.6373	2.3041	1.94735	2.08952	2.20039	1.94698	2.21273	2.11208	2.27662	2.19666	2.09863	2.18303	2.17424	0.112755
5878	chr7	14296301	14297800	loss	NM_001031250	CWC22	14281318	14309231	27914	1500	5.37365	2.49956	2.19582	2.18285	2.19046	2.02173	2.16789	2.26546	2.20452	2.29716	2.25407	2.11354	2.11206	0.118286
5884	chr7	14895401	14908900	gain	NM_001031251	PLEKHA3	14887745	14903030	15286	7630	49.915	2.5706	2.0852	2.15713	2.29525	2.02501	2.25414	2.28221	2.1821	2.3807	2.2325	2.22184	1.9316	0.166329
5887	chr7	15297201	15340200	gain	NM_205117	NFE2L2	15304553	15320356	15804	15804	100	2.87886	2.12399	2.2123	2.25186	2.19065	2.20833	2.14529	2.40555	2.16551	2.25079	2.10834	2.02405	0.219783
5892	chr7	16144901	16208700	both	NM_001277855	ATP5G3	16150059	16153214	3156	3156	100	2.00273	1.65921	2.15804	1.63854	2.13973	1.89747	2.38841	1.78269	2.03656	2.00702	1.97445	1.86522	0.213889
5892	chr7	16144901	16208700	both	NM_001277856	ATP5G3	16150059	16153214	3156	3156	100	2.00273	1.65921	2.15804	1.63854	2.13973	1.89747	2.38841	1.78269	2.03656	2.00702	1.97445	1.86522	0.213889
5892	chr7	16144901	16208700	both	NM_204904	ATF2	16159476	16203739	44264	44264	100	2.67254	2.39906	2.17526	2.19798	2.18643	2.11057	2.34509	2.3861	2.36894	2.18635	2.14229	2.12346	0.164787
5893	chr7	16377601	16407800	gain	NM_001257341	SCRN3	16404276	16412286	8011	3525	44.002	2.446	2.31384	2.13915	2.02866	1.99973	2.04225	2.17838	1.99991	2.07662	2.04903	1.92035	1.98733	0.150665
5896	chr7	16504301	16510000	gain	NM_001031254	OLA1	16463674	16548897	85224	5700	6.68826	2.30641	2.13732	2.1389	2.15359	2.05029	2.19295	2.28749	2.15551	2.1359	2.19275	2.07839	2.0324	0.083201
5897	chr7	16522901	16525600	gain	NM_001031254	OLA1	16463674	16548897	85224	2700	3.16812	2.30641	2.13732	2.1389	2.15359	2.05029	2.19295	2.28749	2.15551	2.1359	2.19275	2.07839	2.0324	0.083201
5898	chr7	16584801	16607200	gain	NM_204603	SP3	16579656	16609495	29840	22400	75.067	2.47616	2.04856	2.02785	2.02234	1.91715	1.99878	1.97495	2.17737	2.08086	2.03732	2.16496	1.98377	0.146381
5906	chr7	17381301	17400100	gain	NM_204207	HAT1	17393716	17411970	18255	6385	34.9767	2.57368	2.5053	2.44682	2.29101	2.26865	2.39142	2.40911	2.23486	2.40383	2.33096	2.09423	2.17672	0.138283
5909	chr7	17717101	17724900	loss	NM_204913	GAD1	17700326	17724917	24592	7800	31.7176	1.85099	1.72207	1.76753	1.80391	1.7816	1.86469	1.78042	1.7531	1.84943	1.97708	1.80932	2.02842	0.0906194
5915	chr7	18071001	18095500	both	NM_001193669	SSB	18074706	18082768	8063	8063	100	2.25509	1.80651	1.8322	1.96508	2.0242	1.95561	2.08708	1.83137	2.18507	1.81682	1.89085	2.00604	0.147818
5915	chr7	18071001	18095500	both	NM_204580	SSB	18078342	18080121	1780	1780	100	2.58261	2.27768	1.81762	2.16404	2.067	2.41345	2.76321	2.21173	2.27288	2.44072	2.2469	2.28667	0.242025
5920	chr7	19304801	19321700	loss	NM_001293281	SCN2A	19316294	19371796	55503	5407	9.74182	2.21893	2.00832	2.25339	2.0937	2.02681	2.10039	2.17998	2.05857	2.25987	2.12528	2.09525	2.06117	0.0856551
5921	chr7	19322001	19326500	gain	NM_001293281	SCN2A	19316294	19371796	55503	4500	8.10767	2.21893	2.00832	2.25339	2.0937	2.02681	2.10039	2.17998	2.05857	2.25987	2.12528	2.09525	2.06117	0.0856551
5934	chr7	20566301	20574500	gain	NM_001193638	IFIH1	20543572	20570333	26762	4033	15.0699	2.53772	1.9291	2.109	2.04172	1.91414	2.12024	2.12804	2.254	2.31879	2.05769	2.22838	2.12289	0.171653
5939	chr7	21262201	21266300	loss	NM_205024	RBMS1	21202458	21263697	61240	1497	2.44448	2.21413	2.16419	2.10861	2.12068	2.08905	2.17671	2.13317	2.06994	2.04154	2.03938	2.15039	2.09799	0.0537357
5941	chr7	21555901	21569100	both	NM_001031257	INHA	21555004	21556682	1679	782	46.5753	2.58165	2.33175	2.27261	2.7639	2.06328	2.39874	1.92831	2.02335	2.22301	1.69503	2.50243	2.13965	0.298063
5943	chr7	21752301	21774100	gain	NM_001039307	CNPPD1	21752180	21757614	5435	5314	97.7737	2.23681	3.4762	2.1865	2.19338	2.46013	2.30873	1.83178	2.53245	2.22937	2.03011	1.80469	1.99187	0.439043
5946	chr7	21847201	21872800	loss	NM_204179	CRYBA2	21847995	21850333	2339	2339	100	1.34004	2.46435	1.8083	1.65989	1.92223	1.68612	1.53243	1.78179	2.02254	1.49158	1.68071	1.61464	0.291727
5947	chr7	21924101	21977200	gain	NM_001031259	RNF25	21959845	21963535	3691	3691	100	2.45145	2.92024	2.28061	2.69707	2.37264	2.55892	2.37569	2.30453	2.66188	2.09271	2.11636	2.30319	0.244015
5947	chr7	21924101	21977200	gain	NM_001006520	BCS1L	21965835	21971129	5295	5295	100	2.31725	2.9034	2.09578	2.15965	2.31238	2.17069	1.96949	2.54338	2.62884	1.93416	2.14	1.97709	0.296382
5948	chr7	21988301	21989600	loss	NM_001006521	RQCD1	21989364	22000969	11606	237	2.04205	2.01726	2.39465	1.64822	1.87749	2.06981	1.6732	1.65624	1.98868	1.90415	1.67561	1.94274	1.86489	0.217983
5951	chr7	22141901	22151600	loss	NM_205455	TNS1	22108527	22147385	38859	5485	14.1151	1.60777	2.00977	1.56703	1.89571	1.82515	1.62654	1.65539	1.66662	1.62073	1.61845	1.79455	1.85362	0.141542
5954	chr7	22748801	22760200	loss	NM_205359	IGFBP2	22756797	22808688	51892	3404	6.55978	1.60714	2.0803	1.75401	1.76552	1.71447	1.85096	1.70622	1.82057	1.63853	1.78932	1.93065	1.96432	0.137647
5957	chr7	23065901	23068800	loss	NM_001006522	PECR	23066891	23079243	12353	1910	15.4618	2.24921	1.82611	1.88344	2.09529	1.97239	2.1246	2.18096	2.04783	2.00621	2.02515	2.00219	1.95614	0.119678
5959	chr7	23126701	23128400	loss	NM_001006523	ERCC3	23128084	23144660	16577	317	1.91229	2.33606	2.1825	2.11057	2.19693	2.06538	2.36601	2.15032	2.31029	2.1278	2.12972	2.23351	2.03545	0.105949
5960	chr7	23138701	23181600	gain	NM_001006523	ERCC3	23128084	23144660	16577	5960	35.9534	2.33606	2.1825	2.11057	2.19693	2.06538	2.36601	2.15032	2.31029	2.1278	2.12972	2.23351	2.03545	0.105949
5961	chr7	23231901	23234400	gain	NM_001006524	BIN1	23184010	23267807	83798	2500	2.98336	2.03191	2.16884	2.13397	2.13403	2.14337	2.14818	2.07908	2.30809	2.04653	2.19346	2.06653	2.07434	0.0762875
5967	chr7	23944801	23959400	gain	NM_001048079	CNTNAP5	23919267	24174967	255701	14600	5.70979	2.10817	2.05628	2.18906	2.16291	2.08716	2.24285	2.19946	2.09289	2.17226	2.20603	2.07405	2.07974	0.0628514
5968	chr7	23992601	23998700	gain	NM_001048079	CNTNAP5	23919267	24174967	255701	6100	2.3856	2.10817	2.05628	2.18906	2.16291	2.08716	2.24285	2.19946	2.09289	2.17226	2.20603	2.07405	2.07974	0.0628514
5969	chr7	23999901	24002700	loss	NM_001048079	CNTNAP5	23919267	24174967	255701	2800	1.09503	2.10817	2.05628	2.18906	2.16291	2.08716	2.24285	2.19946	2.09289	2.17226	2.20603	2.07405	2.07974	0.0628514
5976	chr7	25276201	25289600	loss	NM_001271901	GLI2	25280841	25459453	178613	8760	4.90446	1.72166	2.10485	1.89243	1.97352	2.00715	1.97322	1.87394	1.8574	1.78559	1.94953	1.98433	1.97317	0.104113
5976	chr7	25276201	25289600	loss	NM_001271902	GLI2	25281172	25459453	178282	8429	4.7279	1.72439	2.10811	1.89438	1.97675	2.01009	1.97579	1.87623	1.85954	1.78793	1.95237	1.9865	1.9753	0.104298
5979	chr7	26553801	26570700	gain	NM_204631	ADCY5	26450755	26646187	195433	16900	8.64746	2.11032	2.09887	2.1389	2.14416	2.10425	2.13183	2.08493	2.12735	2.04233	2.24326	2.0683	2.05952	0.0523045
5980	chr7	26707001	26712100	gain	NM_205459	MYLK	26676887	26805324	128438	5100	3.97079	2.23206	2.14227	2.29277	2.18864	2.24351	2.21005	2.3326	2.24439	2.25682	2.28502	2.11571	2.06931	0.077165
5990	chr7	27879301	27900900	gain	NM_204576	DBI	27884291	27887633	3343	3343	100	2.58984	2.67301	2.22048	2.66769	2.55304	2.56562	2.39819	2.65632	2.7344	2.59121	2.03587	2.05896	0.243821
5990	chr7	27879301	27900900	gain	NM_001277872	C7H2ORF76	27888090	27898260	10171	10171	100	2.33853	2.38832	1.91239	2.22906	2.08537	2.43287	2.1462	2.16563	2.33912	2.11272	2.19226	1.95555	0.163925
5993	chr7	28380401	28417900	gain	NM_001031262	CCDC93	28380249	28412568	32320	32168	99.5297	2.56331	2.05259	2.15332	2.08606	2.03752	2.2667	2.31323	2.1926	2.21913	2.22578	2.02351	2.04771	0.15492
6018	chr7	32335901	32341700	gain	NM_001008476	ARHGAP15	32212096	32530919	318824	5800	1.81919	2.0307	1.85617	2.05435	2.03537	1.95497	2.04346	2.1189	1.97771	2.09677	2.01052	2.03336	2.04278	0.0683453
6019	chr7	32416201	32428600	gain	NM_001008476	ARHGAP15	32212096	32530919	318824	12400	3.88929	2.0307	1.85617	2.05435	2.03537	1.95497	2.04346	2.1189	1.97771	2.09677	2.01052	2.03336	2.04278	0.0683453
6020	chr7	32512901	32525900	both	NM_001008476	ARHGAP15	32212096	32530919	318824	13000	4.07748	2.0307	1.85617	2.05435	2.03537	1.95497	2.04346	2.1189	1.97771	2.09677	2.01052	2.03336	2.04278	0.0683453
6022	chr7	32750201	32772800	gain	NM_001012921	GTDC1	32617755	32782028	164274	22600	13.7575	2.07902	1.95762	2.03907	2.03827	2.01423	2.13235	2.11286	1.98715	2.02677	1.96101	2.05118	2.04641	0.0540127
6034	chr7	34273501	34276400	loss	NM_001293305	KIF5C	34274371	34341919	67549	2030	3.00523	1.93049	2.02294	2.01043	2.06797	2.06801	2.03747	2.04719	2.14276	1.92194	2.05593	2.0429	2.06078	0.0599638
6035	chr7	34340901	34345400	loss	NM_001293305	KIF5C	34274371	34341919	67549	1019	1.50853	1.93049	2.02294	2.01043	2.06797	2.06801	2.03747	2.04719	2.14276	1.92194	2.05593	2.0429	2.06078	0.0599638
6036	chr7	34415301	34435600	both	NM_001008477	MMADHC	34423703	34436351	12649	11898	94.0628	2.73528	2.67608	2.22013	2.48907	2.39873	2.21537	2.40619	2.4021	2.32622	2.12177	2.28412	2.20784	0.187782
6038	chr7	34900401	34922600	gain	NM_001012922	STAM2	34902220	34902640	421	421	100	2.92649	2.58048	2.00604	2.4196	2.1659	2.30274	2.7822	2.70259	2.61582	2.08891	2.386	1.76004	0.346413
6038	chr7	34900401	34922600	gain	NM_001012922	STAM2	34905962	34925298	19337	16639	86.0475	2.39489	2.7269	2.02234	2.24688	2.12837	2.2493	2.06756	2.23435	2.20758	1.9903	2.07365	2.03141	0.205384
6046	chr7	35756701	35783500	gain	NM_204560	ACVR1	35757877	35778046	20170	20170	100	2.13855	2.54387	1.8839	2.11093	3.15193	2.17046	2.0056	2.03293	2.10556	2.58486	2.0237	2.00588	0.359005
6047	chr7	36054601	36057300	gain	NM_204677	BAZ2B	36053282	36160945	107664	2700	2.5078	2.3603	2.32266	2.12295	2.18611	2.15928	2.17288	2.23849	2.19872	2.15123	2.30062	2.07192	2.05881	0.0950255
6048	chr7	36077501	36083600	gain	NM_204677	BAZ2B	36053282	36160945	107664	6100	5.66578	2.3603	2.32266	2.12295	2.18611	2.15928	2.17288	2.23849	2.19872	2.15123	2.30062	2.07192	2.05881	0.0950255
6056	chr8	1002901	1011500	gain	NM_206863	VAV3	987129	1107857	120729	8600	7.12339	2.33238	2.05286	2.2279	2.20506	2.02108	2.18715	2.28118	2.31603	2.27181	2.1762	2.13247	2.07052	0.10355
6057	chr8	1056001	1063200	gain	NM_206863	VAV3	987129	1107857	120729	7200	5.96377	2.33238	2.05286	2.2279	2.20506	2.02108	2.18715	2.28118	2.31603	2.27181	2.1762	2.13247	2.07052	0.10355
6063	chr8	1621001	1623500	gain	NM_205078	NR5A2	1586821	1660344	73524	2500	3.40025	2.0297	2.01583	2.05468	2.13789	2.07904	2.16829	2.13469	2.04732	2.02197	2.05254	2.08865	2.02955	0.0508169
6074	chr8	3376001	3389600	gain	NM_001031265	CDC73	3384730	3479141	94412	4871	5.1593	2.46642	2.16452	2.17058	2.18816	2.06824	2.22889	2.16676	2.35707	2.25787	2.12779	2.14557	2.11018	0.11143
6075	chr8	3480701	3532400	gain	NM_001006530	UCHL5	3499884	3512585	12702	12702	100	2.82909	2.35462	2.36536	2.33812	2.20564	2.6851	2.43603	2.31718	2.35313	2.24523	2.27248	2.20708	0.1895
6082	chr8	4221801	4242100	loss	NM_001252033	NOTCH2	4145809	4225658	79850	3858	4.83156	1.98764	2.41868	1.96393	2.06533	2.07746	2.08096	2.0316	2.08315	1.96546	1.98601	2.02695	2.01946	0.121493
6082	chr8	4221801	4242100	loss	NM_001277527	REG4	4227237	4228652	1416	1416	100	1.23062	2.17476	1.97628	1.86447	1.99772	1.91915	1.68764	2.28769	2.18005	2.02977	2.33248	2.04428	0.296617
6083	chr8	4259101	4273200	gain	NM_001044662	PRKAB2	4269072	4274649	5578	4129	74.0229	2.05007	2.54839	2.18973	2.30257	2.22841	2.20645	1.83679	2.04406	2.12236	2.30873	2.05222	1.87574	0.196065
6084	chr8	4288001	4302500	gain	NM_001039329	PRDX6	4296030	4302924	6895	6471	93.8506	2.13335	2.46723	2.03162	2.26451	2.14829	1.98748	1.77762	2.23692	2.33177	2.01618	1.95838	2.01396	0.188595
6090	chr8	4816201	4822500	loss	NM_001277724	PRRX1	4817387	4849740	32354	5114	15.8064	1.56801	1.91542	1.62516	1.67474	1.81551	1.70755	1.71314	1.70774	1.60289	1.66608	1.96607	1.87059	0.127407
6090	chr8	4816201	4822500	loss	NM_001007821	PRRX1	4818181	4849526	31346	4320	13.7817	1.58047	1.95248	1.65962	1.70021	1.856	1.7289	1.72844	1.74814	1.62449	1.69839	1.99614	1.88514	0.130631
6091	chr8	4844501	4852000	loss	NM_001277724	PRRX1	4817387	4849740	32354	5240	16.1958	1.56801	1.91542	1.62516	1.67474	1.81551	1.70755	1.71314	1.70774	1.60289	1.66608	1.96607	1.87059	0.127407
6091	chr8	4844501	4852000	loss	NM_001007821	PRRX1	4818181	4849526	31346	5026	16.0339	1.58047	1.95248	1.65962	1.70021	1.856	1.7289	1.72844	1.74814	1.62449	1.69839	1.99614	1.88514	0.130631
6096	chr8	5042401	5050800	loss	NM_001012595	SCYL3	5042664	5055751	13088	8137	62.1715	1.97514	1.876	1.81673	1.95977	1.86656	1.80156	1.73638	1.92069	1.91521	1.98592	1.73299	1.83439	0.0866543
6098	chr8	5186201	5191400	loss	NM_205493	GLUL	5183145	5624008	440864	5200	1.1795	1.88991	2.30722	1.77815	1.88677	1.9625	1.83374	1.7569	1.87928	1.85895	1.82199	1.91648	1.90588	0.140852
6098	chr8	5186201	5191400	loss	NM_204746	PBX1	5190327	5294158	103832	1074	1.03436	1.86252	2.23213	1.63988	1.72973	1.78881	1.62302	1.6619	1.77895	1.80106	1.65879	1.90359	1.85417	0.166633
6099	chr8	5233901	5238100	loss	NM_205493	GLUL	5183145	5624008	440864	4200	0.952675	1.88991	2.30722	1.77815	1.88677	1.9625	1.83374	1.7569	1.87928	1.85895	1.82199	1.91648	1.90588	0.140852
6099	chr8	5233901	5238100	loss	NM_204746	PBX1	5190327	5294158	103832	4200	4.045	1.86252	2.23213	1.63988	1.72973	1.78881	1.62302	1.6619	1.77895	1.80106	1.65879	1.90359	1.85417	0.166633
6100	chr8	5241101	5246800	loss	NM_205493	GLUL	5183145	5624008	440864	5700	1.29292	1.88991	2.30722	1.77815	1.88677	1.9625	1.83374	1.7569	1.87928	1.85895	1.82199	1.91648	1.90588	0.140852
6100	chr8	5241101	5246800	loss	NM_204746	PBX1	5190327	5294158	103832	5700	5.48964	1.86252	2.23213	1.63988	1.72973	1.78881	1.62302	1.6619	1.77895	1.80106	1.65879	1.90359	1.85417	0.166633
6101	chr8	5309501	5319400	loss	NM_205493	GLUL	5183145	5624008	440864	9900	2.24559	1.88991	2.30722	1.77815	1.88677	1.9625	1.83374	1.7569	1.87928	1.85895	1.82199	1.91648	1.90588	0.140852
6102	chr8	5428001	5433500	loss	NM_205493	GLUL	5183145	5624008	440864	5500	1.24755	1.88991	2.30722	1.77815	1.88677	1.9625	1.83374	1.7569	1.87928	1.85895	1.82199	1.91648	1.90588	0.140852
6103	chr8	5440001	5484900	gain	NM_205493	GLUL	5183145	5624008	440864	44900	10.1845	1.88991	2.30722	1.77815	1.88677	1.9625	1.83374	1.7569	1.87928	1.85895	1.82199	1.91648	1.90588	0.140852
6103	chr8	5440001	5484900	gain	NM_204478	NUF2	5438081	5450933	12853	10933	85.0619	2.1467	2.66581	1.89283	2.08925	2.17896	2.35972	1.96096	1.9611	2.06855	1.8836	1.93432	1.89553	0.232094
6103	chr8	5440001	5484900	gain	NM_001277533	MGST3	5451079	5460434	9356	9356	100	1.75669	2.44647	1.91925	2.09245	2.09124	1.97301	1.67396	2.36968	2.02911	2.20331	1.93349	2.09347	0.22416
6103	chr8	5440001	5484900	gain	NM_001277537	MGST3	5454757	5460434	5678	5678	100	1.99437	2.5176	1.96382	2.22716	2.17954	2.06658	1.79662	2.5316	2.02964	2.17554	2.00913	2.00127	0.218993
6104	chr8	5490601	5494200	loss	NM_205493	GLUL	5183145	5624008	440864	3600	0.816578	1.88991	2.30722	1.77815	1.88677	1.9625	1.83374	1.7569	1.87928	1.85895	1.82199	1.91648	1.90588	0.140852
6104	chr8	5490601	5494200	loss	NM_001160071	UCK2	5490633	5505931	15299	3568	23.3218	1.97559	2.19162	1.91092	1.86905	2.12147	1.7307	1.87615	2.01727	2.11475	2.07563	1.83202	1.77326	0.14833
6105	chr8	5496701	5508100	gain	NM_205493	GLUL	5183145	5624008	440864	11400	2.58583	1.88991	2.30722	1.77815	1.88677	1.9625	1.83374	1.7569	1.87928	1.85895	1.82199	1.91648	1.90588	0.140852
6105	chr8	5496701	5508100	gain	NM_001160071	UCK2	5490633	5505931	15299	9231	60.3373	1.97559	2.19162	1.91092	1.86905	2.12147	1.7307	1.87615	2.01727	2.11475	2.07563	1.83202	1.77326	0.14833
6119	chr8	7070901	7079100	gain	NM_001277549	MRPS14	7076871	7079263	2393	2230	93.1885	2.26234	2.5043	2.25878	2.2334	2.2953	2.1596	2.45353	2.86643	2.32726	2.1211	1.96149	1.96191	0.247152
6120	chr8	7217701	7229000	loss	NM_001012923	RABGAP1L	7105205	7291205	186001	11300	6.07524	2.26548	2.21462	2.03706	2.10865	2.09116	2.10353	2.0588	2.14623	2.10255	2.08442	2.13079	2.03324	0.0684505
6121	chr8	7258201	7264400	gain	NM_001012923	RABGAP1L	7105205	7291205	186001	6200	3.33332	2.26548	2.21462	2.03706	2.10865	2.09116	2.10353	2.0588	2.14623	2.10255	2.08442	2.13079	2.03324	0.0684505
6122	chr8	7290301	7291600	loss	NM_001012923	RABGAP1L	7105205	7291205	186001	905	0.486557	2.26548	2.21462	2.03706	2.10865	2.09116	2.10353	2.0588	2.14623	2.10255	2.08442	2.13079	2.03324	0.0684505
6126	chr8	7640501	7643800	loss	NM_001031271	RGL1	7641619	7708063	66445	2182	3.28392	2.0315	2.49207	2.15722	2.27269	2.23422	2.22967	2.13773	2.20164	2.07896	2.16444	2.11768	2.04577	0.12379
6138	chr8	9811101	9816100	gain	NM_001167719	PTGS2	9810862	9818836	7975	5000	62.6959	2.19182	2.30051	2.20596	2.19926	2.18653	2.15377	2.04159	2.13991	2.1921	2.2764	2.08895	2.0534	0.0795187
6138	chr8	9811101	9816100	gain	NM_001167718	PTGS2	9810890	9818836	7947	5000	62.9168	2.19667	2.30469	2.21242	2.20467	2.19266	2.15876	2.04878	2.14745	2.19814	2.28169	2.09204	2.05869	0.0792943
6139	chr8	9910901	9913900	gain	NM_001031272	C8H1ORF27	9912972	9934141	21170	929	4.38829	2.3078	2.03541	2.09294	1.99789	1.97843	2.014	2.18601	1.95404	2.17021	2.21803	2.19538	2.08923	0.111458
6145	chr8	10723801	10734600	gain	NM_001177736	CDC14A	10722448	10779166	56719	10800	19.0412	2.55037	1.95894	2.11058	1.97064	1.94749	2.06327	2.18615	2.20971	2.15947	2.0364	2.06988	2.05918	0.163083
6146	chr8	10851901	10910600	gain	NM_204656	DBT	10851933	10864943	13011	13011	100	2.55615	1.82026	1.99155	1.89938	2.23873	2.13969	2.38256	2.2855	2.07043	2.17192	2.07309	2.08679	0.204086
6146	chr8	10851901	10910600	gain	NM_001031273	SASS6	10883574	10896005	12432	12432	100	2.55358	2.01592	2.22413	1.99209	1.95742	2.09295	2.36514	2.33013	2.23025	2.25405	2.25261	2.02985	0.178863
6146	chr8	10851901	10910600	gain	NM_001031562	HIAT1	10896676	10911939	15264	13925	91.2277	2.39491	1.90647	2.21415	2.36469	2.2825	2.46829	2.30771	2.12698	2.2305	2.14193	1.96724	2.07601	0.170692
6152	chr8	12485901	12520400	gain	NM_001012597	ABCD3	12494516	12520891	26376	25885	98.1385	2.63504	2.18954	2.20369	2.17102	2.11962	2.247	2.30215	2.33525	2.41629	2.3629	2.1474	2.06884	0.156013
6170	chr8	14810901	14821300	gain	NM_204481	HS2ST1	14774261	14843612	69352	10400	14.996	2.41343	2.16416	2.06177	2.1672	1.99199	2.13061	2.10359	2.29139	2.1715	2.03205	2.10771	2.04488	0.117234
6171	chr8	14844601	14848500	loss	NM_001012926	SEP15	14844249	14863626	19378	3900	20.1259	2.50948	2.17141	2.09928	2.23762	2.03205	2.08776	2.30376	2.32494	2.2984	2.21531	2.1806	2.10105	0.132543
6174	chr8	15216401	15220500	loss	NM_204382	DDAH1	15207026	15219675	12650	3275	25.8893	2.02201	2.20648	2.14056	2.07211	2.15097	1.97073	2.05866	2.16078	2.05808	2.07296	2.12809	2.05037	0.0669602
6175	chr8	15435401	15465900	both	NM_001031276	VTG2	15416743	15437448	20706	2048	9.89085	2.18088	2.17672	2.08245	2.10721	2.1927	2.15422	1.9896	2.14423	2.17517	2.03439	2.06896	2.18427	0.0670401
6182	chr8	16335101	16339300	loss	NM_001190477	LPHN2	16333132	16459457	126326	4200	3.32473	2.11592	1.87618	2.10056	2.03882	1.97695	2.08744	2.1405	2.02778	2.20632	2.0654	2.05919	2.04926	0.0829483
6191	chr8	17557601	17560100	gain	NM_001004408	VTG1	17537100	17579736	42637	2500	5.86345	2.15406	2.06376	2.15342	2.14136	2.05166	2.14855	2.25776	2.14712	2.26962	2.11915	2.01202	2.07825	0.0767745
6194	chr8	17789601	17792800	loss	NM_001006535	FUBP1	17790799	17811908	21110	2002	9.48366	2.4467	2.01798	1.99636	1.96401	1.81105	2.10101	2.04135	1.98613	2.13371	2.06161	2.01661	1.97072	0.149797
6198	chr8	18577601	18596600	gain	NM_001006536	CDC20	18577132	18582555	5424	4955	91.3532	2.18219	2.43601	2.19607	2.24451	2.35274	2.05089	1.86217	2.60026	2.33495	2.37282	2.21945	1.80854	0.228424
6198	chr8	18577601	18596600	gain	NM_001012598	ELOVL1	18585119	18597569	12451	11482	92.2175	2.1563	2.58321	2.11594	2.25502	2.19671	2.11237	2.02315	2.23905	2.17547	2.221	1.93888	1.84772	0.183105
6199	chr8	18597401	18673000	gain	NM_001012598	ELOVL1	18585119	18597569	12451	169	1.35732	2.1563	2.58321	2.11594	2.25502	2.19671	2.11237	2.02315	2.23905	2.17547	2.221	1.93888	1.84772	0.183105
6199	chr8	18597401	18673000	gain	NM_001277568	MED8	18607324	18617363	10040	10040	100	2.38699	2.81955	2.19099	2.43103	2.3898	2.1445	2.02897	2.25954	2.23877	2.05221	1.9757	1.88437	0.252973
6199	chr8	18597401	18673000	gain	NM_001277766	SZT2	18617438	18671472	54035	54035	100	2.11518	2.575	2.15184	2.32196	2.33081	2.23331	2.02466	2.22143	2.16328	2.29273	2.06925	2.04799	0.15456
6199	chr8	18597401	18673000	gain	NM_001277570	HYI	18671927	18674288	2362	1074	45.4699	2.04483	1.98037	1.80766	2.24632	1.97859	1.48667	2.21937	2.1265	2.0444	2.15512	1.61117	1.48358	0.272473
6201	chr8	19221201	19225900	loss	NM_001291755	ST3GAL3	19087003	19232172	145170	4700	3.23758	2.14058	2.27952	2.0311	2.04203	2.10901	2.02635	1.99267	2.20947	2.01786	1.91889	2.0602	2.02241	0.0990591
6201	chr8	19221201	19225900	loss	NM_001291756	ST3GAL3	19087003	19232172	145170	4700	3.23758	2.14058	2.27952	2.0311	2.04203	2.10901	2.02635	1.99267	2.20947	2.01786	1.91889	2.0602	2.02241	0.0990591
6205	chr8	19629201	19633200	loss	NM_001109987	RNF220	19472401	19629641	157241	441	0.280461	1.68771	2.13278	1.66142	1.79808	1.91177	1.85895	1.71493	1.76354	1.6965	1.63831	1.9269	1.90867	0.144925
6205	chr8	19629201	19633200	loss	NM_001012599	RNF220	19579807	19629641	49835	441	0.88492	1.93438	2.32247	1.79167	1.8784	1.93604	1.99594	1.8595	1.90936	1.80412	1.75922	2.05271	1.96134	0.1497
6205	chr8	19629201	19633200	loss	NM_001277580	TMEM53	19633059	19636284	3226	142	4.40174	1.99224	2.31423	1.56861	1.79164	1.99827	1.88593	1.62197	1.5337	1.88402	1.90942	1.95578	1.59706	0.227975
6207	chr8	19660701	19667200	loss	NM_001252126	RPS8	19666357	19670750	4394	844	19.208	2.03315	2.15843	1.95091	2.24167	2.12405	2.21963	1.97603	2.23665	1.83289	1.8868	1.94912	2.02248	0.140708
6211	chr8	20049301	20053800	gain	NM_001271932	PRDX1	20048298	20054607	6310	4500	71.3154	2.59004	2.35292	2.29637	2.30674	2.2779	2.31606	2.29925	2.35015	2.36785	2.24076	1.84476	1.81662	0.216355
6215	chr8	20385701	20390500	loss	NM_001277590	TSPAN1	20388622	20392509	3888	1879	48.3282	1.6013	2.11834	1.96255	2.06248	1.88187	2.22852	1.96997	1.79257	1.42051	1.49748	1.72877	1.70443	0.251147
6217	chr8	20754501	20786200	both	NM_001277774	KIAA0494	20756918	20769419	12502	12502	100	2.76736	2.51671	2.01701	2.19493	2.16221	2.44359	2.26546	2.30575	2.21503	1.9298	2.11048	2.1128	0.230916
6219	chr8	20843701	20857900	gain	NM_001031564	CMPK1	20839282	20851776	12495	8076	64.6339	2.25041	2.42438	1.84838	1.98813	2.02265	2.16083	1.98953	2.09821	2.03226	1.77866	2.12049	1.88933	0.178004
6234	chr8	22881201	22896300	loss	NM_001006540	RNF11	22881461	22907537	26077	14840	56.9084	2.24842	1.72207	1.98549	2.04076	1.59001	1.97685	1.95822	2.26487	2.15147	1.97841	2.10022	1.93207	0.195218
6239	chr8	23313701	23326500	gain	NM_205186	LRP8	23320488	23710578	390091	6013	1.54144	2.31655	2.22292	2.17847	2.20275	2.14633	2.17941	2.1752	2.22584	2.20054	2.13014	2.11997	2.08494	0.0601286
6240	chr8	23337101	23339700	gain	NM_205186	LRP8	23320488	23710578	390091	2600	0.666511	2.31655	2.22292	2.17847	2.20275	2.14633	2.17941	2.1752	2.22584	2.20054	2.13014	2.11997	2.08494	0.0601286
6241	chr8	23347101	23356600	gain	NM_205186	LRP8	23320488	23710578	390091	9500	2.43533	2.31655	2.22292	2.17847	2.20275	2.14633	2.17941	2.1752	2.22584	2.20054	2.13014	2.11997	2.08494	0.0601286
6241	chr8	23347101	23356600	gain	NM_001163245	GPX7	23344643	23353220	8578	6120	71.3453	2.56564	2.09766	2.18886	2.46027	2.18417	2.4041	2.1868	2.29775	2.4956	2.12018	2.31837	1.99558	0.1767
6242	chr8	23445201	23452500	gain	NM_205186	LRP8	23320488	23710578	390091	7300	1.87136	2.31655	2.22292	2.17847	2.20275	2.14633	2.17941	2.1752	2.22584	2.20054	2.13014	2.11997	2.08494	0.0601286
6243	chr8	23543501	23551500	gain	NM_205186	LRP8	23320488	23710578	390091	8000	2.0508	2.31655	2.22292	2.17847	2.20275	2.14633	2.17941	2.1752	2.22584	2.20054	2.13014	2.11997	2.08494	0.0601286
6243	chr8	23543501	23551500	gain	NM_204325	MAGOH2	23550024	23551699	1676	1477	88.1265	2.66306	2.58631	1.97897	2.806	2.33178	2.9916	2.51435	2.15976	2.65374	2.22653	2.32089	2.19195	0.298926
6244	chr8	23564101	23567400	gain	NM_205186	LRP8	23320488	23710578	390091	3300	0.845956	2.31655	2.22292	2.17847	2.20275	2.14633	2.17941	2.1752	2.22584	2.20054	2.13014	2.11997	2.08494	0.0601286
6245	chr8	23638401	23649100	gain	NM_205186	LRP8	23320488	23710578	390091	10700	2.74295	2.31655	2.22292	2.17847	2.20275	2.14633	2.17941	2.1752	2.22584	2.20054	2.13014	2.11997	2.08494	0.0601286
6246	chr8	23665401	23670000	gain	NM_205186	LRP8	23320488	23710578	390091	4600	1.17921	2.31655	2.22292	2.17847	2.20275	2.14633	2.17941	2.1752	2.22584	2.20054	2.13014	2.11997	2.08494	0.0601286
6250	chr8	24079001	24084400	loss	NM_204564	SSBP3	24073699	24124074	50376	5400	10.7194	1.7149	1.69284	1.48809	1.52898	1.52774	1.51479	1.40791	1.58611	1.62282	1.38552	1.83745	1.88787	0.158038
6251	chr8	24154801	24165700	gain	NM_001031288	DHCR24	24157605	24165812	8208	8096	98.6355	1.98944	2.58959	2.10035	2.34622	2.08565	2.48239	2.01502	2.19257	2.14297	1.9792	1.93365	1.96556	0.214189
6256	chr8	24642301	24646200	loss	NM_001130488	PPAP2B	24600649	24643414	42766	1114	2.60487	1.62949	2.01465	1.78448	1.7969	1.94876	1.93293	1.79014	1.86834	1.69869	1.88762	2.02598	2.02667	0.130174
6257	chr8	25183701	25265800	gain	NM_001277676	TACSTD2	25225841	25226768	928	928	100	3.26238	1.84241	2.74592	2.48099	2.88222	2.15373	2.47828	2.73657	2.46275	2.30335	2.3358	1.95947	0.398354
6257	chr8	25183701	25265800	gain	NM_001012927	MYSM1	25230162	25245101	14940	14940	100	2.52781	2.33087	2.25352	2.21304	2.20038	2.21702	2.22779	2.20437	2.36284	2.2359	2.2253	2.0697	0.111551
6258	chr8	25265801	25273700	loss	NM_001031289	JUN	25266746	25268452	1707	1707	100	1.35865	0.965221	1.4912	1.08711	1.08947	1.1331	1.02605	1.58591	1.27037	1.29246	1.25108	1.27117	0.185879
6270	chr8	25937701	25957900	loss	NM_205273	NFIA	25948005	26179911	231907	9896	4.26723	2.05436	2.02123	1.80157	1.84777	1.90885	1.92489	1.88968	1.94485	1.91985	1.81743	2.09576	2.02873	0.094682
6271	chr8	26062301	26079400	loss	NM_205273	NFIA	25948005	26179911	231907	17100	7.37365	2.05436	2.02123	1.80157	1.84777	1.90885	1.92489	1.88968	1.94485	1.91985	1.81743	2.09576	2.02873	0.094682
6272	chr8	26167501	26192400	loss	NM_205273	NFIA	25948005	26179911	231907	12411	5.35171	2.05436	2.02123	1.80157	1.84777	1.90885	1.92489	1.88968	1.94485	1.91985	1.81743	2.09576	2.02873	0.094682
6276	chr8	26886501	26892500	loss	NM_204509	ROR1	26884366	26926590	42225	6000	14.2096	1.67541	2.0593	1.85859	1.82791	1.96563	1.90088	1.85265	1.82061	1.8295	1.88043	2.0437	2.0253	0.111593
6278	chr8	27220801	27234900	gain	NM_001007958	LEPROT	27220963	27226804	5842	5842	100	2.43154	2.45124	2.29639	2.31646	2.2625	2.66744	2.254	2.63437	2.56162	2.20923	2.21321	2.06848	0.185781
6283	chr8	27488401	27515000	gain	NM_001031292	MIER1	27498838	27516249	17412	16163	92.8268	2.45522	2.527	2.07035	2.05462	2.14293	1.98804	1.98217	2.33397	2.15654	1.91464	2.17952	2.20935	0.189503
6285	chr8	27664601	27679600	gain	NM_001031565	LOC429115	27664268	27675028	10761	10428	96.9055	1.98911	2.54014	1.95263	2.12262	1.98422	2.21212	1.92195	1.89123	1.88258	1.9163	2.05144	1.94267	0.18714
6285	chr8	27664601	27679600	gain	NM_204884	RPE65	27675048	27681906	6859	4553	66.3799	1.98212	2.37838	1.90792	2.22519	2.23049	1.94898	1.95088	2.12883	2.24107	1.84115	2.03837	2.08185	0.163179
6288	chr8	27900301	27905900	gain	NM_001031295	LRRC40	27890885	27906740	15856	5600	35.3179	2.51581	2.30423	2.04825	2.3485	1.94393	2.30173	2.14834	2.25681	2.26075	2.10994	2.05393	2.08376	0.160708
6289	chr8	28118101	28120700	loss	NM_204856	NEGR1	28066597	28149460	82864	2600	3.13767	1.87373	2.20835	2.01937	2.21644	2.16477	2.06809	2.09649	2.11378	1.99666	2.02337	2.13632	2.0672	0.0969966
6291	chr8	28457901	28482500	gain	NM_001204815	FPGT	28457547	28462055	4509	4155	92.149	1.97333	2.41289	1.95153	1.9632	2.08028	1.95485	2.13203	2.0758	2.03623	2.15023	2.0102	1.63567	0.178753
6291	chr8	28457901	28482500	gain	NM_001204816	TNNI3K	28466300	28510637	44338	16201	36.5398	2.18044	2.44505	2.22293	2.31883	2.35646	2.28391	2.14936	2.3142	2.13439	2.28893	2.10105	2.13983	0.106149
6292	chr8	28612901	28734800	both	NM_001040466	LHX8	28607272	28618820	11549	5920	51.2598	2.08019	2.20779	1.8972	2.20499	2.10595	2.12906	2.04906	2.04442	1.99068	2.05409	2.08139	1.9138	0.0970316
6292	chr8	28612901	28734800	both	NM_001031298	CCDC101	28729101	28733359	4259	4259	100	0.917133	0.91005	0.805325	0.936672	0.801328	1.18188	1.28801	0.831733	1.18536	0.804919	1.1971	1.13383	0.183365
6298	chr9	474701	483000	gain	NM_001031773	EFHD1	470841	486067	15227	8300	54.5084	2.09023	2.10726	2.00199	2.05433	1.87078	2.06133	1.74277	2.12424	1.86521	1.99171	1.98129	1.95496	0.114139
6299	chr9	484001	578900	gain	NM_001031773	EFHD1	470841	486067	15227	2067	13.5746	2.09023	2.10726	2.00199	2.05433	1.87078	2.06133	1.74277	2.12424	1.86521	1.99171	1.98129	1.95496	0.114139
6299	chr9	484001	578900	gain	NM_001252128	GIGYF2	503222	565031	61810	61810	100	2.5472	2.51397	2.11348	2.24613	2.16891	2.28895	2.28285	2.40089	2.25709	2.13414	2.14828	2.09251	0.151979
6299	chr9	484001	578900	gain	NM_001277481	C9H2ORF82	567294	573769	6476	6476	100	2.61468	1.97408	1.98015	1.92705	2.1547	2.14005	1.89872	2.50028	2.48435	1.9208	2.3731	2.03697	0.25845
6299	chr9	484001	578900	gain	NM_001010841	NGEF	574112	597169	23058	4789	20.7694	1.96386	2.2212	1.93721	2.03799	1.9886	1.98558	1.83751	2.31992	2.0955	2.03618	2.09412	1.93584	0.131763
6300	chr9	597001	598400	loss	NM_001010841	NGEF	574112	597169	23058	169	0.732934	1.96386	2.2212	1.93721	2.03799	1.9886	1.98558	1.83751	2.31992	2.0955	2.03618	2.09412	1.93584	0.131763
6302	chr9	1014401	1015600	loss	NM_001031301	SAP130	996360	1015849	19490	1200	6.157	2.09764	2.16777	1.93939	2.09618	1.99892	2.1313	1.90264	2.02426	2.12502	1.93223	2.07329	1.91308	0.0942019
6314	chr9	2937001	2964700	loss	NM_001277715	IMP4	2934845	2940332	5488	3332	60.7143	2.07415	2.38548	1.66388	2.06665	2.11446	2.54355	1.81103	1.96301	1.97907	1.95183	1.7197	1.77856	0.260643
6314	chr9	2937001	2964700	loss	NM_001006546	CCDC61	2941278	2944795	3518	3518	100	1.27332	1.44102	1.42114	1.41123	1.58807	1.30199	1.181	1.71025	1.50296	1.52904	1.46277	1.44664	0.142222
6319	chr9	3893001	3917000	both	NM_001006544	C9H21ORF2	3889062	3895062	6001	2062	34.3609	1.92899	2.12257	1.76442	1.84712	1.90804	1.73912	1.68717	1.83824	1.92498	1.86252	1.8789	1.93966	0.112801
6319	chr9	3893001	3917000	both	NM_204678	TRA2B	3895926	3914182	18257	18257	100	2.41692	2.69875	1.94716	2.03293	2.32265	2.24084	2.16232	2.26777	2.12913	2.12518	2.07128	1.9962	0.208694
6322	chr9	4285101	4304500	gain	NM_001278350	DTYMK	4282252	4287715	5464	2615	47.8587	2.61469	2.56159	2.00526	1.96757	2.29547	2.2686	2.05369	2.26448	2.11498	2.041	2.1679	2.04495	0.211408
6322	chr9	4285101	4304500	gain	NM_213573	ATG4B	4290859	4303683	12825	12825	100	2.23909	2.79725	1.90848	2.08666	2.26809	2.13309	2.2284	2.10298	2.12661	2.03021	2.06423	1.9108	0.231694
6324	chr9	4409701	4467500	gain	NM_001277428	PPP1R7	4429145	4443753	14609	14609	100	2.08785	2.63108	1.93714	2.12956	1.92785	1.9333	2.0584	2.12044	1.91101	1.97346	2.05991	1.96374	0.196087
6324	chr9	4409701	4467500	gain	NM_001277429	PPP1R7	4429145	4443753	14609	14609	100	2.08785	2.63108	1.93714	2.12956	1.92785	1.9333	2.0584	2.12044	1.91101	1.97346	2.05991	1.96374	0.196087
6324	chr9	4409701	4467500	gain	NM_001277430	PPP1R7	4429145	4443753	14609	14609	100	2.08785	2.63108	1.93714	2.12956	1.92785	1.9333	2.0584	2.12044	1.91101	1.97346	2.05991	1.96374	0.196087
6324	chr9	4409701	4467500	gain	NM_205096	HDLBP	4447208	4467274	20067	20067	100	2.20091	2.65982	2.23699	2.38284	2.35819	2.26345	2.07465	2.35423	2.31932	2.24697	2.21441	2.18263	0.145204
6326	chr9	4619601	4621600	loss	NM_001293095	ETV5	4620865	4630246	9382	736	7.84481	1.2573	1.81656	1.31355	1.51007	1.64569	1.4614	1.38981	1.56957	1.78374	1.48919	1.83854	1.68369	0.194149
6329	chr9	4744001	4755100	gain	NM_205241	ST6GAL1	4744221	4774361	30141	10880	36.097	2.07165	2.30797	1.85949	2.06767	2.00314	2.01825	1.81068	2.04227	1.93387	1.90602	2.02274	2.09716	0.129257
6330	chr9	4881001	4882300	loss	NM_001277418	ITM2C	4865363	4881587	16225	587	3.61787	2.07374	1.90746	1.85829	2.02635	1.91003	1.90918	1.86518	2.11806	1.8923	1.97032	2.03068	2.11636	0.0960837
6332	chr9	4973101	5019800	gain	NM_204262	PER2	4981904	5005060	23157	23157	100	2.65417	2.58067	2.17212	2.17516	2.27268	2.19963	2.30431	2.3912	2.34218	2.22678	2.17703	2.11009	0.168855
6334	chr9	5102401	5114300	gain	NM_001031311	PIK3CB	5092498	5175814	83317	11900	14.2828	2.07641	2.12308	2.13466	2.17655	2.12221	2.13725	2.11425	2.04388	2.08385	2.13358	2.10178	2.04371	0.039601
6347	chr9	6216901	6321100	both	NM_001007960	SLC25A36	6243784	6274251	30468	30468	100	2.8866	2.10346	2.25792	2.30462	2.11291	2.33911	2.34229	2.4764	2.39689	2.2019	2.26415	2.09178	0.216368
6353	chr9	7129101	7131800	gain	NM_204781	EPHA4	7111079	7201192	90114	2700	2.9962	1.84634	2.03511	1.90798	2.03285	2.00132	2.04381	1.88253	1.8835	1.8726	1.96166	2.02144	2.02906	0.0758851
6354	chr9	7200801	7207000	loss	NM_204781	EPHA4	7111079	7201192	90114	392	0.435005	1.84634	2.03511	1.90798	2.03285	2.00132	2.04381	1.88253	1.8835	1.8726	1.96166	2.02144	2.02906	0.0758851
6356	chr9	7474801	7502900	gain	NM_001006543	FARSB	7473700	7508041	34342	28100	81.824	2.52421	2.57664	2.16792	2.31725	2.28324	2.31535	2.31295	2.25063	2.35337	2.28837	2.14926	2.11268	0.137588
6360	chr9	7765501	7793000	gain	NM_001031310	WDFY1	7772106	7795487	23382	20895	89.3636	2.45443	2.74527	2.60013	2.67232	2.56098	2.61485	2.63218	2.68603	2.51634	2.65577	2.09144	2.09908	0.21619
6369	chr9	8957101	9027300	gain	NM_204438	CCL20	9020472	9022582	2111	2111	100	2.95244	2.36904	2.48769	2.47125	2.07129	2.35643	2.04788	2.64599	2.31195	1.9689	2.32849	1.97852	0.291552
6377	chr9	9695301	9737300	gain	NM_001012929	RASA2	9694581	9736770	42190	41470	98.2934	2.53662	2.11063	2.14723	2.07993	2.07274	2.17734	2.25021	2.23627	2.26694	2.14237	2.10365	2.05073	0.132864
6378	chr9	9787501	9789400	loss	NM_205535	ATP1B3	9788288	9810686	22399	1113	4.96897	2.39749	2.0188	2.00428	2.08328	2.10818	2.13252	2.3396	2.10298	2.15239	2.04638	2.02625	1.94862	0.133109
6379	chr9	9882201	9889200	gain	NM_001031306	GK5	9877225	9898347	21123	7000	33.1392	2.52542	2.05264	2.12748	2.0547	2.09207	2.20222	2.1255	2.30139	2.27798	2.23543	2.09453	1.86791	0.163451
6380	chr9	9897601	9898900	loss	NM_001031306	GK5	9877225	9898347	21123	747	3.53643	2.52542	2.05264	2.12748	2.0547	2.09207	2.20222	2.1255	2.30139	2.27798	2.23543	2.09453	1.86791	0.163451
6383	chr9	10203201	10205300	loss	NM_001031305	SLC9A9	10198375	10372038	173664	2100	1.20923	2.24168	2.02995	2.18365	2.16558	2.14265	2.1923	2.27133	2.21439	2.23043	2.12883	2.10402	2.08661	0.0706456
6384	chr9	10289001	10292900	gain	NM_001031305	SLC9A9	10198375	10372038	173664	3900	2.24572	2.24168	2.02995	2.18365	2.16558	2.14265	2.1923	2.27133	2.21439	2.23043	2.12883	2.10402	2.08661	0.0706456
6397	chr9	11393701	11401500	loss	NM_204254	ZIC1	11395753	11399268	3516	3516	100	0.832216	0.804185	0.608078	0.339336	0.79297	0.678517	0.8108	0.921264	0.798564	0.911399	0.969633	1.09892	0.193102
6400	chr9	12116901	12128300	gain	NM_001006547	BDH1	12115156	12127577	12422	10677	85.9523	2.62848	2.30178	2.2518	2.32868	2.2679	2.38269	2.22456	2.61238	2.50791	2.16583	2.27518	2.10479	0.166547
6401	chr9	12178901	12230400	gain	NM_001006548	ACAP2	12171478	12228188	56711	49288	86.9108	2.46433	2.46245	2.14314	2.14605	2.09118	2.18634	2.11983	2.23247	2.18085	2.09773	2.07267	2.06627	0.137434
6404	chr9	12498401	12554700	gain	NM_001039309	OPA1	12505724	12555396	49673	48977	98.5988	2.62392	2.52647	2.21517	2.26684	2.25661	2.18092	2.33741	2.35289	2.37636	2.28065	2.14334	2.09236	0.153266
6409	chr9	13166101	13170400	loss	NM_001031315	CCDC50	13133223	13169156	35934	3056	8.50448	1.83233	2.1245	1.99173	2.12422	2.10974	2.04345	1.89819	2.07395	1.97053	2.18287	2.00896	2.0524	0.100818
6412	chr9	13582501	13590600	loss	NM_204351	TP63	13522136	13584828	62693	2328	3.71333	1.87142	2.32907	1.96184	2.00784	2.09783	2.01765	1.95999	2.0496	1.93835	2.03497	2.00308	2.06042	0.112725
6415	chr9	13872501	13877000	loss	NM_001031567	LPP	13819169	14102809	283641	4500	1.58651	1.98934	2.17625	1.96311	2.02309	2.00605	2.0388	1.88535	2.07205	1.93086	1.99888	2.06185	2.01243	0.0736263
6416	chr9	13913501	13922500	gain	NM_001031567	LPP	13819169	14102809	283641	9000	3.17303	1.98934	2.17625	1.96311	2.02309	2.00605	2.0388	1.88535	2.07205	1.93086	1.99888	2.06185	2.01243	0.0736263
6417	chr9	13949701	13962300	gain	NM_001031567	LPP	13819169	14102809	283641	12600	4.44224	1.98934	2.17625	1.96311	2.02309	2.00605	2.0388	1.88535	2.07205	1.93086	1.99888	2.06185	2.01243	0.0736263
6419	chr9	14271501	14274600	loss	NM_001012930	BCL6	14257892	14274167	16276	2667	16.3861	1.3773	1.64575	1.33505	1.25818	1.36048	1.22176	1.18246	1.39909	1.35742	1.17278	1.50549	1.57948	0.150462
6420	chr9	14337901	14409600	both	NM_213586	MASP1	14339432	14355183	15752	15752	100	1.8219	2.25022	1.69244	1.85868	1.9106	1.86942	1.75647	1.66496	1.72217	1.71635	1.88052	1.90557	0.156447
6420	chr9	14337901	14409600	both	NM_205256	TFRC	14378177	14421761	43585	31424	72.0982	2.35161	2.66303	1.91973	2.14645	2.09958	2.0021	1.73779	2.2946	2.23199	1.94463	2.08947	1.94345	0.244131
6420	chr9	14337901	14409600	both	NM_001277697	LOC424916	14396155	14398353	2199	2199	100	2.85627	2.41958	2.29712	2.23113	2.24062	2.23744	1.8014	2.3687	2.39808	2.48635	2.11575	2.01609	0.260543
6424	chr9	14738301	14751100	loss	NM_205265	NCL	14750404	14757842	7439	697	9.36954	1.97549	2.27367	1.59186	1.90088	1.86376	1.91245	1.62145	2.0572	1.84729	1.63657	1.83351	1.74146	0.195653
6425	chr9	14756401	14759100	loss	NM_205265	NCL	14750404	14757842	7439	1442	19.3843	1.97549	2.27367	1.59186	1.90088	1.86376	1.91245	1.62145	2.0572	1.84729	1.63657	1.83351	1.74146	0.195653
6434	chr9	15295501	15321200	gain	NM_001079494	AP2M1	15293532	15316234	22703	20734	91.3271	2.33516	3.03138	2.02697	2.35626	2.4232	2.44776	2.17998	2.33119	2.16368	2.06901	2.09047	1.92022	0.289532
6435	chr9	15361501	15368800	both	NM_001012934	PSMD2	15363725	15369442	5718	5076	88.7723	1.62675	2.51257	1.84879	2.04441	2.13512	1.80527	1.77749	2.09758	2.39435	1.62882	1.7393	1.76316	0.290256
6438	chr9	15422801	15438600	loss	NM_001277465	POLR2H	15422034	15423975	1942	1175	60.5046	1.97823	2.65818	1.71124	1.92836	2.12837	2.44687	2.16951	1.63666	1.96949	1.82698	2.17464	1.96846	0.291044
6438	chr9	15422801	15438600	loss	NM_001277467	POLR2H	15422034	15423975	1942	1175	60.5046	1.97823	2.65818	1.71124	1.92836	2.12837	2.44687	2.16951	1.63666	1.96949	1.82698	2.17464	1.96846	0.291044
6438	chr9	15422801	15438600	loss	NM_001277468	POLR2H	15422034	15423975	1942	1175	60.5046	1.97823	2.65818	1.71124	1.92836	2.12837	2.44687	2.16951	1.63666	1.96949	1.82698	2.17464	1.96846	0.291044
6441	chr9	15566701	15670000	gain	NM_001277408	FETUB	15620863	15628131	7269	7269	100	2.64743	2.52804	2.2743	2.13481	2.22021	2.29777	2.0456	2.66996	2.28862	2.06216	2.02811	2.14231	0.225317
6442	chr9	15674401	15685200	gain	NM_204549	EIF4A2	15671724	15678579	6856	4179	60.9539	2.31478	2.18466	1.85187	2.19248	1.95665	1.92319	1.97608	2.24786	2.19421	2.28271	1.96853	2.04248	0.1581
6442	chr9	15674401	15685200	gain	NM_001006550	RFC4	15678830	15689641	10812	6371	58.9253	2.80261	2.13005	2.22257	2.38826	2.1708	2.40774	2.09043	2.54454	2.50859	2.28496	2.22328	2.30731	0.203981
6445	chr9	15903501	15952600	gain	NM_001031318	DCUN1D1	15894431	15904156	9726	656	6.74481	2.29796	2.16961	2.23624	2.34119	2.02729	2.1298	2.35885	2.57121	2.32001	2.17714	2.16543	2.14683	0.142721
6449	chr9	16561901	16595200	gain	NM_001012601	FXR1	16565595	16587667	22073	22073	100	2.72478	2.2844	2.22411	2.25681	2.05222	2.33739	2.40543	2.52177	2.37364	2.35268	2.0889	2.16571	0.185681
6464	chr9	18295001	18300000	loss	NM_001081502	NLGN1	18200926	18471521	270596	5000	1.84777	2.0797	2.02969	2.16529	2.18323	2.09591	2.11977	2.19753	2.08599	2.21612	2.16007	2.08431	2.12187	0.0563063
6465	chr9	18399901	18406000	gain	NM_001081502	NLGN1	18200926	18471521	270596	6100	2.25428	2.0797	2.02969	2.16529	2.18323	2.09591	2.11977	2.19753	2.08599	2.21612	2.16007	2.08431	2.12187	0.0563063
6470	chr9	19184601	19186000	loss	NM_205532	EIF5A2	19184546	19188852	4307	1400	32.5052	1.71077	1.91145	1.59198	1.55362	1.68352	1.78839	1.46902	1.73093	1.92829	1.46901	1.526	1.4486	0.167986
6471	chr9	19186001	19199000	both	NM_205532	EIF5A2	19184546	19188852	4307	2852	66.2178	1.71077	1.91145	1.59198	1.55362	1.68352	1.78839	1.46902	1.73093	1.92829	1.46901	1.526	1.4486	0.167986
6471	chr9	19186001	19199000	both	NM_001277717	RPL22L1	19191722	19193717	1996	1996	100	2.69707	2.65052	2.31871	2.16579	2.15214	2.08548	1.63846	2.61458	2.74983	2.05241	2.44824	1.97676	0.342884
6473	chr9	19295601	19302800	loss	NM_001031319	PRKCI	19277891	19300841	22951	5241	22.8356	2.56157	2.51952	2.10703	2.2996	2.15493	2.27036	2.08768	2.20587	2.1642	2.17203	2.21122	1.98752	0.167505
6478	chr9	20029401	20110300	gain	NM_001004411	SERPINI1	20037605	20076593	38989	38989	100	2.76804	2.51086	2.52571	2.64981	2.3871	2.60805	2.63413	2.51387	2.47842	2.52857	2.22602	2.06028	0.192207
6478	chr9	20029401	20110300	gain	NM_001006554	PDCD10	20076838	20088362	11525	11525	100	2.62955	2.30943	2.26884	2.20822	2.2314	2.29963	2.33666	2.19959	2.30384	2.37742	2.14735	2.07947	0.137688
6487	chr9	21590701	21650200	gain	NM_001007963	KPNA4	21589008	21612223	23216	21523	92.7076	2.67374	2.10885	2.08906	2.15192	2.07333	2.0924	2.08409	2.26108	2.07496	1.98613	1.96315	1.91846	0.194916
6487	chr9	21590701	21650200	gain	NM_001031320	TRIM59	21616965	21624289	7325	7325	100	2.74507	2.1436	2.27889	2.08057	2.11508	2.04917	1.93124	2.34818	2.46398	2.05474	2.30375	1.99367	0.231216
6487	chr9	21590701	21650200	gain	NM_204518	SMC4	21626463	21657730	31268	23738	75.9179	2.72101	2.25634	2.06351	2.13329	1.94398	2.16514	2.17164	2.36222	2.31889	2.0549	2.13827	2.15002	0.198302
6490	chr9	21870001	21885600	gain	NM_001031321	MFSD1	21875726	21885559	9834	9834	100	2.812	2.47011	2.21094	2.30013	2.28519	2.21389	2.41503	2.47001	2.1839	2.30094	2.085	2.01292	0.210792
6494	chr9	22538801	22555100	gain	NM_001004412	MME	22528223	22563564	35342	16300	46.1208	2.20758	2.35111	2.3296	2.35756	2.25999	2.33189	2.24214	2.25175	2.2878	2.25941	2.11233	2.19991	0.0718178
6496	chr9	22856001	22857700	loss	NM_001031322	MBNL1	22845444	22874966	29523	1700	5.75822	2.18591	2.4155	1.9951	2.08091	2.03104	1.96766	1.72419	2.10175	2.03397	1.93789	2.0268	1.96419	0.162706
6496	chr9	22856001	22857700	loss	NM_001163324	MBNL1	22845444	22874966	29523	1700	5.75822	2.18591	2.4155	1.9951	2.08091	2.03104	1.96766	1.72419	2.10175	2.03397	1.93789	2.0268	1.96419	0.162706
6496	chr9	22856001	22857700	loss	NM_001163325	MBNL1	22845444	22874966	29523	1700	5.75822	2.18591	2.4155	1.9951	2.08091	2.03104	1.96766	1.72419	2.10175	2.03397	1.93789	2.0268	1.96419	0.162706
6496	chr9	22856001	22857700	loss	NM_001163326	MBNL1	22845444	22874966	29523	1700	5.75822	2.18591	2.4155	1.9951	2.08091	2.03104	1.96766	1.72419	2.10175	2.03397	1.93789	2.0268	1.96419	0.162706
6496	chr9	22856001	22857700	loss	NM_001163327	MBNL1	22845444	22874966	29523	1700	5.75822	2.18591	2.4155	1.9951	2.08091	2.03104	1.96766	1.72419	2.10175	2.03397	1.93789	2.0268	1.96419	0.162706
6497	chr9	22861101	22862800	loss	NM_001031322	MBNL1	22845444	22874966	29523	1700	5.75822	2.18591	2.4155	1.9951	2.08091	2.03104	1.96766	1.72419	2.10175	2.03397	1.93789	2.0268	1.96419	0.162706
6497	chr9	22861101	22862800	loss	NM_001163324	MBNL1	22845444	22874966	29523	1700	5.75822	2.18591	2.4155	1.9951	2.08091	2.03104	1.96766	1.72419	2.10175	2.03397	1.93789	2.0268	1.96419	0.162706
6497	chr9	22861101	22862800	loss	NM_001163325	MBNL1	22845444	22874966	29523	1700	5.75822	2.18591	2.4155	1.9951	2.08091	2.03104	1.96766	1.72419	2.10175	2.03397	1.93789	2.0268	1.96419	0.162706
6497	chr9	22861101	22862800	loss	NM_001163326	MBNL1	22845444	22874966	29523	1700	5.75822	2.18591	2.4155	1.9951	2.08091	2.03104	1.96766	1.72419	2.10175	2.03397	1.93789	2.0268	1.96419	0.162706
6497	chr9	22861101	22862800	loss	NM_001163327	MBNL1	22845444	22874966	29523	1700	5.75822	2.18591	2.4155	1.9951	2.08091	2.03104	1.96766	1.72419	2.10175	2.03397	1.93789	2.0268	1.96419	0.162706
6498	chr9	22864301	22871900	gain	NM_001031322	MBNL1	22845444	22874966	29523	7600	25.7426	2.18591	2.4155	1.9951	2.08091	2.03104	1.96766	1.72419	2.10175	2.03397	1.93789	2.0268	1.96419	0.162706
6498	chr9	22864301	22871900	gain	NM_001163324	MBNL1	22845444	22874966	29523	7600	25.7426	2.18591	2.4155	1.9951	2.08091	2.03104	1.96766	1.72419	2.10175	2.03397	1.93789	2.0268	1.96419	0.162706
6498	chr9	22864301	22871900	gain	NM_001163325	MBNL1	22845444	22874966	29523	7600	25.7426	2.18591	2.4155	1.9951	2.08091	2.03104	1.96766	1.72419	2.10175	2.03397	1.93789	2.0268	1.96419	0.162706
6498	chr9	22864301	22871900	gain	NM_001163326	MBNL1	22845444	22874966	29523	7600	25.7426	2.18591	2.4155	1.9951	2.08091	2.03104	1.96766	1.72419	2.10175	2.03397	1.93789	2.0268	1.96419	0.162706
6498	chr9	22864301	22871900	gain	NM_001163327	MBNL1	22845444	22874966	29523	7600	25.7426	2.18591	2.4155	1.9951	2.08091	2.03104	1.96766	1.72419	2.10175	2.03397	1.93789	2.0268	1.96419	0.162706
6503	chr9	23130001	23144800	both	NM_001079760	PFN2	23104913	23221936	117024	14800	12.647	2.01489	2.09907	1.91778	2.00677	1.98385	1.98331	1.87004	2.00895	2.0288	1.91138	1.96652	1.97496	0.0604769
6504	chr9	23228401	23236200	gain	NM_205355	RNF13	23226057	23254251	28195	7800	27.6645	2.30595	2.36641	2.04568	2.25552	2.12006	2.13862	2.12735	2.35758	2.17505	2.13169	2.08352	2.05115	0.113713
6506	chr9	23407401	23423000	gain	NM_001006558	GYG1	23410228	23425241	15014	12773	85.0739	2.99376	3.19491	2.3775	2.59684	2.56205	2.61911	2.59373	2.59707	2.63677	2.54634	2.19456	2.12599	0.294103
6512	chr10	264401	296500	gain	NM_001030392	COR7A	276437	277408	972	972	100	3.29554	2.64779	2.57532	2.2049	2.66621	2.66254	2.82475	2.10795	2.29625	2.50832	1.93893	2.20229	0.369927
6516	chr10	717901	801300	gain	NM_001005800	CSNK1G1	715233	802066	86834	83400	96.0453	2.08732	2.57834	1.96335	2.08737	2.19268	2.04666	1.89897	2.0683	2.00082	1.91914	2.02322	2.07046	0.17689
6517	chr10	837001	873500	gain	NM_001293219	CPEB1	837597	863233	25637	25637	100	2.15279	2.63257	1.99621	2.18899	2.28177	2.15679	1.89158	2.14729	2.14304	2.01894	2.04001	2.00532	0.188477
6518	chr10	874601	891500	gain	NM_001193276	LOC415324	890806	892926	2121	695	32.7676	2.22219	2.46066	2.06492	2.42492	2.3069	2.38023	2.342	2.19547	2.14444	2.2965	1.89162	1.95787	0.181056
6520	chr10	1148601	1176900	gain	NM_001030387	ARIH1	1136688	1185124	48437	28300	58.4264	2.4435	2.45386	1.95951	2.1094	2.06204	2.15915	2.01432	2.33874	2.18528	1.99253	2.08665	2.01286	0.172441
6521	chr10	1232801	1240700	loss	NM_001293210	ADPGK	1223159	1234987	11829	2187	18.4885	2.07846	2.43901	1.89538	1.8212	1.93762	2.02272	1.73908	1.94553	1.90908	1.74837	2.03082	2.04443	0.185668
6529	chr10	1923201	1932500	loss	NM_205425	CSK	1926024	1929584	3561	3561	100	0.989805	1.39942	1.12913	0.960155	1.26382	0.93992	0.830436	1.28544	1.03707	1.1265	1.15085	1.18892	0.164043
6530	chr10	1941501	1943400	loss	NM_205147	CYP1A4	1943039	1946667	3629	362	9.9752	1.49866	2.12116	1.78497	1.79182	1.88854	1.80916	1.39924	1.92346	2.1052	1.72708	1.94324	2.25926	0.247261
6531	chr10	1948101	1962600	gain	NM_001030385	EDC3	1947385	1970112	22728	14500	63.798	1.89521	2.80083	1.71974	2.05447	2.0608	2.00053	1.74613	1.95771	1.80693	1.82687	1.90584	2.02058	0.282331
6532	chr10	1963301	2054900	both	NM_001030385	EDC3	1947385	1970112	22728	6812	29.9718	1.89521	2.80083	1.71974	2.05447	2.0608	2.00053	1.74613	1.95771	1.80693	1.82687	1.90584	2.02058	0.282331
6532	chr10	1963301	2054900	both	NM_001012524	CLK3	1974016	1982145	8130	8130	100	1.82233	2.36075	1.83468	1.87906	1.85639	2.15746	1.63422	2.12245	2.09246	1.80442	1.97308	2.0297	0.197864
6532	chr10	1963301	2054900	both	NM_001256157	ARID3B	1985996	2011307	25312	25312	100	1.81082	2.47007	1.70328	1.78631	2.00733	1.78512	1.76049	1.75861	1.77528	1.70702	2.01088	2.00421	0.217553
6532	chr10	1963301	2054900	both	NM_001007824	ACTG1	2014377	2015913	1537	1537	100	2.17189	2.70427	2.00606	2.28021	2.37364	2.26484	1.60951	2.18748	2.42888	2.9752	2.06747	2.10247	0.345498
6532	chr10	1963301	2054900	both	NM_001199748	UBL7	2016798	2021942	5145	5145	100	1.79899	2.47419	1.76528	2.16541	2.26876	2.03745	1.81992	2.01333	1.92618	1.85889	2.12445	1.86934	0.215456
6532	chr10	1963301	2054900	both	NM_001199749	SEMA7A	2032589	2054936	22348	22312	99.8389	1.87221	2.79005	1.78465	2.1237	2.081	1.89893	1.79557	2.06271	1.98471	1.80818	1.89301	1.89958	0.27357
6534	chr10	2085701	2089000	loss	NM_001293202	STRA6	2087098	2097468	10371	1903	18.3492	1.30807	2.23142	1.55794	1.67215	1.826	1.7277	1.51484	1.53627	1.55284	1.67539	1.55155	1.57515	0.225048
6536	chr10	2133501	2135800	loss	NM_204389	ZP3	2131957	2134352	2396	852	35.5593	1.57739	1.78007	1.69401	1.53359	1.57767	1.78654	1.50629	1.92313	1.74425	1.66544	1.80881	1.69485	0.125403
6536	chr10	2133501	2135800	loss	NM_001277632	COMMD4	2135221	2136945	1725	580	33.6232	1.46207	1.96425	2.01465	1.65529	1.4708	1.22231	1.93383	1.10965	1.79913	1.36019	1.58448	1.33674	0.301177
6536	chr10	2133501	2135800	loss	NM_001277633	COMMD4	2135221	2136945	1725	580	33.6232	1.46207	1.96425	2.01465	1.65529	1.4708	1.22231	1.93383	1.10965	1.79913	1.36019	1.58448	1.33674	0.301177
6537	chr10	2187601	2195900	gain	NM_001080878	SNUPN	2187844	2196615	8772	8057	91.8491	1.80273	2.54571	1.84677	1.71625	1.813	1.58416	1.49771	1.92666	1.80252	1.63788	1.90129	1.74263	0.262051
6539	chr10	2332301	2338600	loss	NM_001024577	LINGO1	2245919	2332935	87017	635	0.729742	1.57334	2.42752	1.69527	1.9071	1.97939	1.77367	1.69242	1.80981	1.80771	1.73035	1.87811	1.94603	0.215821
6542	chr10	2608001	2653300	gain	NM_001257258	TSPAN3	2610853	2636388	25536	25536	100	2.67016	2.67559	2.22085	2.36511	2.42456	2.40747	2.3356	2.51628	2.34107	2.29367	2.13699	1.98606	0.200161
6543	chr10	2697301	2701000	gain	NM_001293208	RCN2	2695111	2706093	10983	3700	33.6884	2.42881	2.16597	1.88253	2.08992	1.95963	2.29146	2.00385	2.29927	2.29936	2.09679	2.16236	2.12955	0.159184
6543	chr10	2697301	2701000	gain	NM_001293230	RCN2	2695111	2706093	10983	3700	33.6884	2.42881	2.16597	1.88253	2.08992	1.95963	2.29146	2.00385	2.29927	2.29936	2.09679	2.16236	2.12955	0.159184
6544	chr10	2889901	2893000	loss	NM_001030543	ETFA	2858645	2890317	31673	417	1.31658	2.40961	2.08177	2.10885	2.2625	2.10181	2.16702	2.08899	2.40915	2.16157	2.14519	2.13875	2.07661	0.118801
6546	chr10	3229801	3288200	gain	NM_001005805	WDR61	3229280	3236971	7692	7171	93.2267	3.27672	2.53806	2.35335	2.36067	2.01709	2.36167	2.61242	3.04663	2.2578	2.32249	2.04479	2.03895	0.389647
6546	chr10	3229801	3288200	gain	NM_001005808	IDH3A	3277175	3287726	10552	10552	100	2.57946	2.26638	2.14441	2.31524	2.18349	2.31193	2.53375	2.51739	2.43042	2.35914	2.21047	2.28298	0.142777
6555	chr10	4339601	4343900	gain	NM_001289887	RORA	4187635	4536712	349078	4300	1.23182	2.08818	2.07031	2.14697	2.18829	2.12388	2.2117	2.22003	2.12161	2.14707	2.19549	2.01615	2.04465	0.0665345
6556	chr10	4536701	4542300	loss	NM_001289887	RORA	4187635	4536712	349078	12	0.00343763	2.08818	2.07031	2.14697	2.18829	2.12388	2.2117	2.22003	2.12161	2.14707	2.19549	2.01615	2.04465	0.0665345
6557	chr10	4599101	4604300	gain	NM_205351	ANXA2	4583467	4605541	22075	5200	23.5561	2.26354	1.955	2.20965	2.139	2.13011	2.24043	2.20418	2.19985	2.35546	2.28297	1.98237	1.94422	0.134157
6572	chr10	6883701	6905800	gain	NM_205375	TCF12	6903271	7004127	100857	2530	2.5085	2.32948	1.84287	1.8866	1.94359	1.85631	1.92075	1.89809	2.07345	2.09489	1.8673	2.05971	1.99672	0.140702
6573	chr10	6938401	6942900	loss	NM_205375	TCF12	6903271	7004127	100857	4500	4.46176	2.32948	1.84287	1.8866	1.94359	1.85631	1.92075	1.89809	2.07345	2.09489	1.8673	2.05971	1.99672	0.140702
6574	chr10	6970001	6971600	loss	NM_205375	TCF12	6903271	7004127	100857	1600	1.5864	2.32948	1.84287	1.8866	1.94359	1.85631	1.92075	1.89809	2.07345	2.09489	1.8673	2.05971	1.99672	0.140702
6579	chr10	7376201	7377400	loss	NM_001030548	PRTG	7331074	7416677	85604	1200	1.4018	2.1914	2.03882	2.12571	2.11574	2.12562	2.12579	2.20228	2.13899	2.16826	2.08848	2.03973	2.01547	0.0597637
6580	chr10	7388901	7392000	loss	NM_001030548	PRTG	7331074	7416677	85604	3100	3.62133	2.1914	2.03882	2.12571	2.11574	2.12562	2.12579	2.20228	2.13899	2.16826	2.08848	2.03973	2.01547	0.0597637
6581	chr10	7392001	7395100	gain	NM_001030548	PRTG	7331074	7416677	85604	3100	3.62133	2.1914	2.03882	2.12571	2.11574	2.12562	2.12579	2.20228	2.13899	2.16826	2.08848	2.03973	2.01547	0.0597637
6582	chr10	7427101	7428800	loss	NM_001024691	PYGO1	7427934	7435865	7932	867	10.9304	2.16491	1.82779	1.8586	2.05284	1.90516	2.13748	1.91695	2.03083	2.27549	2.0035	1.96392	1.83397	0.141449
6583	chr10	7454901	7482000	gain	NM_001031455	CCPG1	7454665	7473825	19161	18925	98.7683	2.5927	1.98284	2.04032	2.05363	1.97056	2.02705	2.16439	2.1886	2.10013	2.0401	2.03938	1.99439	0.169136
6589	chr10	8222201	8239300	gain	NM_001005811	FAM214A	8193075	8224908	31834	2708	8.50663	2.21275	2.05503	1.92306	2.04164	1.95996	2.14948	2.01566	2.04657	2.03579	1.97898	2.04848	2.00129	0.0786678
6589	chr10	8222201	8239300	gain	NM_001081707	ARPP19	8227077	8235364	8288	8288	100	2.36249	2.2984	2.31222	2.19612	2.0109	2.13936	1.96052	2.33327	2.33244	2.35354	1.92074	2.15602	0.160745
6614	chr10	9953101	9955700	loss	NM_001031596	COPS2	9932684	9953887	21204	787	3.71156	2.33496	1.88934	1.91345	1.97789	1.83164	1.87127	1.98023	2.00543	2.05642	1.89293	1.98905	2.09218	0.134418
6614	chr10	9953101	9955700	loss	NM_001030557	GALK2	9954985	10004822	49838	716	1.43665	2.36956	2.01347	2.0337	2.13083	2.05981	2.08752	2.21192	2.26181	2.22908	2.06556	2.02643	1.97107	0.120677
6615	chr10	10026901	10039500	gain	NM_001012525	FGF7	10039234	10066330	27097	267	0.985349	2.31814	2.06741	2.22087	2.09204	2.15977	2.19143	2.3134	2.06496	2.31065	2.24305	2.09557	2.06842	0.101508
6618	chr10	10160601	10195000	gain	NM_001293283	SLC30A4	10180539	10195131	14593	14462	99.1023	3.02259	2.38413	2.3207	2.52435	2.21166	2.39876	2.29439	2.69889	2.60599	2.49472	2.21905	2.11534	0.250582
6620	chr10	10356901	10368300	gain	NM_001012622	GABPB1	10361822	10375438	13617	6479	47.5802	2.50921	2.46052	1.84181	2.29919	2.13542	2.18506	2.39764	2.26737	2.2377	2.00909	2.27024	2.20008	0.185418
6620	chr10	10356901	10368300	gain	NM_001005816	GABPB1	10361823	10369931	8109	6478	79.8865	2.72283	2.52301	1.9371	2.47563	2.26421	2.38448	2.38881	2.41777	2.51202	2.11994	2.34797	2.26952	0.202998
6622	chr10	10675001	10714500	gain	NM_001277108	FAM103A1	10672687	10675907	3221	907	28.159	2.31997	2.4268	2.03739	2.37239	2.28288	2.46873	2.58958	2.08097	2.3858	1.96562	1.74828	2.05622	0.247141
6622	chr10	10675001	10714500	gain	NM_001277107	FAM103A1	10672960	10675907	2948	907	30.7666	2.48757	2.51728	2.12631	2.48864	2.42841	2.63328	2.73577	2.24534	2.44528	2.08031	1.79154	2.13941	0.269651
6622	chr10	10675001	10714500	gain	NM_001005819	BTBD1	10695062	10708346	13285	13285	100	2.69051	2.26905	2.02831	2.33616	1.91594	2.15916	2.25132	2.32539	2.27684	2.1639	2.00594	1.91213	0.217732
6625	chr10	10950801	10970700	gain	NM_204528	SH3GL3	10909300	10952467	43168	1667	3.86166	2.14997	2.07909	2.15836	2.14914	2.22901	2.29517	2.26548	2.34464	2.13963	2.16266	2.06414	2.10036	0.0875107
6629	chr10	11189401	11198300	gain	NM_001039256	EFTUD1	11167729	11223779	56051	8900	15.8784	2.69689	2.22703	2.20865	2.27862	2.2142	2.33725	2.35294	2.35023	2.38466	2.22713	2.14153	2.14149	0.150245
6636	chr10	12337701	12362300	gain	NM_001285869	C10H15ORF42	12330738	12347288	16551	9588	57.93	2.14359	2.80366	2.13773	2.27354	2.30654	2.33824	2.14305	2.04024	2.1275	2.19592	2.17219	2.19424	0.196159
6636	chr10	12337701	12362300	gain	NM_001004370	RHCG	12352256	12360181	7926	7926	100	1.93863	2.57772	1.64172	2.0412	2.14121	1.92462	1.64707	1.97826	1.84303	2.00399	1.96798	1.94967	0.240557
6638	chr10	12444401	12467000	gain	NM_001114851	FANCI	12445139	12467989	22851	21862	95.672	2.09585	2.86179	2.03071	2.31108	2.29575	2.18794	2.17459	2.13531	2.1715	2.14244	2.13644	2.13773	0.215198
6640	chr10	12539601	12540900	loss	NM_204955	ACAN	12540430	12583605	43176	471	1.09088	1.9118	2.5014	2.04386	2.1377	2.15532	2.10017	1.88993	2.06929	1.97654	2.15605	2.11592	1.98433	0.159314
6641	chr10	12575301	12582700	both	NM_204955	ACAN	12540430	12583605	43176	7400	17.1392	1.9118	2.5014	2.04386	2.1377	2.15532	2.10017	1.88993	2.06929	1.97654	2.15605	2.11592	1.98433	0.159314
6644	chr10	12817601	12828400	loss	NM_205169	NTRK3	12720690	12898569	177880	10800	6.07151	1.69633	2.24987	1.89548	1.98384	2.09097	1.98468	1.86687	1.92372	1.80801	1.98336	1.93066	1.9515	0.137713
6649	chr10	14098701	14117700	gain	NM_001278454	CHD2	14113229	14165837	52609	4472	8.50045	2.20533	2.29053	1.95293	1.99808	1.99635	1.98407	1.90045	2.07675	1.95091	1.97635	2.0794	1.95026	0.115096
6665	chr10	16204201	16220200	gain	NM_205032	IGF1R	16180676	16320955	140280	16000	11.4058	1.78227	1.97031	1.9402	1.93214	1.98338	1.97232	1.88002	1.94222	1.84155	1.93923	1.98736	1.97511	0.0632908
6666	chr10	16232301	16249800	loss	NM_205032	IGF1R	16180676	16320955	140280	17500	12.475	1.78227	1.97031	1.9402	1.93214	1.98338	1.97232	1.88002	1.94222	1.84155	1.93923	1.98736	1.97511	0.0632908
6667	chr10	16282801	16284800	loss	NM_205032	IGF1R	16180676	16320955	140280	2000	1.42572	1.78227	1.97031	1.9402	1.93214	1.98338	1.97232	1.88002	1.94222	1.84155	1.93923	1.98736	1.97511	0.0632908
6668	chr10	16363101	16414100	gain	NM_204809	SYNM	16360136	16380624	20489	17524	85.5288	2.94755	2.31789	2.1602	2.05292	2.00816	2.21392	2.16719	2.27194	2.34323	2.10074	2.11843	2.05585	0.249784
6668	chr10	16363101	16414100	gain	NM_001005822	LRRC28	16400550	16449275	48726	13551	27.8106	2.49787	2.19924	2.12032	2.10869	2.03698	2.12204	2.22673	2.17902	2.205	2.08645	2.08223	2.04806	0.123326
6669	chr10	16495901	16564800	both	NM_204864	MEF2A	16497421	16572140	74720	67380	90.1767	2.46397	2.16441	2.08722	2.16447	2.07119	2.07706	2.11866	2.24477	2.16303	2.04094	2.14422	2.01744	0.118302
6672	chr10	16837401	16852300	gain	NM_001012770	ASB7	16837053	16865514	28462	14900	52.3505	2.14543	2.16991	1.95638	2.08071	2.00453	2.09599	2.00994	2.07175	2.14022	1.93847	2.03197	2.07872	0.0737935
6674	chr10	17103401	17119500	both	NM_001024734	VIMP	17108666	17115643	6978	6978	100	2.32599	2.76618	1.87502	1.9719	1.77897	2.1629	2.05012	2.20475	1.98288	1.77596	1.91183	1.63939	0.301703
6674	chr10	17103401	17119500	both	NM_001005823	SNRPA1	17115825	17120833	5009	3676	73.3879	2.09858	2.25385	1.62083	1.99208	1.81263	1.94026	1.95044	1.84006	2.4257	1.72115	2.04644	2.07151	0.22293
6675	chr10	17200901	17215200	gain	NM_001293188	ANKDD1A	17199826	17213353	13528	12453	92.0535	2.55612	2.67566	2.35184	2.36639	2.30967	2.29359	2.11644	2.48426	2.40527	2.42352	2.13797	2.07119	0.180238
6675	chr10	17200901	17215200	gain	NM_001198603	SPG21	17214064	17223515	9452	1137	12.0292	2.34415	2.66627	2.17778	2.2586	2.27941	2.22862	1.98341	2.2763	2.30557	2.16039	2.24294	2.19661	0.157635
6675	chr10	17200901	17215200	gain	NM_001198604	SPG21	17214064	17223522	9459	1137	12.0203	2.34443	2.66676	2.17752	2.25693	2.28037	2.22826	1.98374	2.27566	2.3069	2.16012	2.24269	2.19554	0.15783
6683	chr10	18416901	18430900	gain	NM_001282329	C10H15orf61	18430848	18433310	2463	53	2.15185	1.83367	1.64931	1.55751	1.62979	1.14651	1.50169	1.48191	1.58952	2.25053	1.27657	1.72532	2.24456	0.33149
6684	chr10	18513001	18520700	loss	NM_001282348	MAP2K5	18441889	18553751	111863	7700	6.88342	2.03397	2.04947	1.83774	1.92223	1.90998	1.96056	1.85442	2.02548	1.89078	1.75082	2.03342	1.98516	0.0936453
6685	chr10	18575501	18578800	loss	NM_001031456	PIAS1	18576427	18624856	48430	2374	4.90192	2.36081	2.33687	1.91333	1.993	1.90073	2.07394	2.05917	2.14154	2.04446	1.89916	2.11679	2.10815	0.151562
6689	chr10	18823301	18848600	gain	NM_001030554	KIF23	18828578	18846367	17790	17790	100	2.1663	2.78926	1.96397	2.31645	2.14917	2.41114	2.06596	2.14105	2.2156	2.03528	2.17054	1.99341	0.225053
6692	chr10	19137501	19164500	gain	NM_001037173	MORF4L1	19142759	19164789	22031	21742	98.6882	2.54066	2.73624	2.19435	2.48312	2.34473	2.44318	2.26557	2.50649	2.32884	2.27725	2.10157	2.06347	0.194646
6692	chr10	19137501	19164500	gain	NM_001037176	MORF4L1	19142759	19164789	22031	21742	98.6882	2.54066	2.73624	2.19435	2.48312	2.34473	2.44318	2.26557	2.50649	2.32884	2.27725	2.10157	2.06347	0.194646
6693	chr10	19259101	19291300	both	NM_001012771	EIF3J	19252167	19260933	8767	1833	20.908	2.01678	1.8981	1.78784	1.74601	1.84578	1.84572	1.73538	1.82009	1.94316	1.70547	1.97013	1.86378	0.0967775
6693	chr10	19259101	19291300	both	NM_001012772	CTDSPL2	19265371	19301012	35642	25930	72.7512	2.37915	2.41205	1.99034	2.19029	2.18266	2.14779	2.07626	2.09986	2.04511	1.91403	2.16801	2.07387	0.144257
6694	chr10	19302101	19328700	gain	NM_001030556	CASC4	19310281	19330984	20704	18420	88.9683	2.4187	2.71122	2.0652	2.11155	2.22988	2.05401	2.01475	2.27002	2.22067	2.11631	2.19327	2.05546	0.196481
6697	chr10	19465701	19477000	loss	NM_001293297	TMED3	19476141	19478073	1933	860	44.4904	1.44914	2.07461	1.32796	1.78362	1.79748	1.48579	1.48969	1.56852	1.83054	1.84463	1.98139	1.26026	0.261936
6697	chr10	19465701	19477000	loss	NM_001293308	TMED3	19476141	19478073	1933	860	44.4904	1.44914	2.07461	1.32796	1.78362	1.79748	1.48579	1.48969	1.56852	1.83054	1.84463	1.98139	1.26026	0.261936
6698	chr10	19486601	19489000	loss	NM_204861	ANPEP	19488689	19494098	5410	312	5.7671	1.78364	2.31302	1.75229	2.44442	2.13661	1.71569	1.47848	1.67053	1.71394	1.93659	1.50871	1.61267	0.308873
6699	chr10	19509401	19529300	loss	NM_001031599	IDH2	19519615	19522933	3319	3319	100	0.897207	1.48865	0.950609	1.07902	1.13182	0.929352	0.982548	0.825499	1.29763	1.12764	1.17503	1.09434	0.184794
6700	chr10	19538801	19552000	both	NM_001277648	CIB1	19537085	19539566	2482	766	30.8622	2.07284	2.10716	1.23746	2.10605	2.45556	1.34754	1.49136	1.39354	1.71722	1.79281	2.08592	1.41522	0.392972
6700	chr10	19538801	19552000	both	NM_001277649	CIB1	19537085	19539566	2482	766	30.8622	2.07284	2.10716	1.23746	2.10605	2.45556	1.34754	1.49136	1.39354	1.71722	1.79281	2.08592	1.41522	0.392972
6702	chr10	19587101	19605100	gain	NM_204715	FURIN	19595670	19605059	9390	9390	100	2.65922	2.68665	2.16477	2.87258	2.68246	2.18054	2.11935	2.47528	2.59568	2.46235	2.17744	1.99285	0.284741
6703	chr10	19607301	19615900	gain	NM_001256948	MFAP1	19610670	19614412	3743	3743	100	2.19183	2.93923	1.90801	2.29572	2.1009	1.7778	1.67695	2.10834	2.15939	1.93275	2.12845	2.08663	0.31656
6703	chr10	19607301	19615900	gain	NM_001277654	HYPK	19614938	19615950	1013	963	95.0642	2.2561	2.49347	1.97802	1.79456	2.1129	1.3315	1.53229	2.51142	2.74706	1.35345	2.11562	2.19456	0.457693
6704	chr10	19626401	19640300	gain	NM_204110	PDIA3	19626178	19635090	8913	8690	97.498	1.9275	2.78709	1.66143	2.18578	2.12104	1.94579	2.05663	2.18547	1.96859	1.89306	2.08162	2.06857	0.267647
6704	chr10	19626401	19640300	gain	NM_204182	CKMT1A	19638523	19641544	3022	1778	58.8352	2.12133	2.33249	1.85268	2.36452	2.26464	2.07753	1.94401	2.04873	1.99292	2.0381	1.6819	2.10532	0.195071
6710	chr11	286401	318300	gain	NM_001293299	SLC7A6OS	284459	291115	6657	4715	70.8277	3.03952	2.42936	2.08125	2.45757	2.10707	2.29865	2.49153	2.46944	2.44774	2.42814	2.00467	2.12218	0.277273
6712	chr11	490901	534200	gain	NM_001030559	KATNB1	488126	505356	17231	14456	83.8953	2.0653	2.86923	1.86644	2.00014	2.21119	2.10662	1.91252	2.00197	2.08473	1.90207	1.90901	1.92868	0.271376
6712	chr11	490901	534200	gain	NM_213576	ZPD	520634	524601	3968	3968	100	1.97326	2.63582	2.0677	2.43433	2.11545	1.89998	2.05514	2.02984	1.97456	2.06938	2.06116	1.81494	0.226077
6713	chr11	556201	588100	gain	NM_001293302	POLR2C	558598	566301	7704	7704	100	1.81381	3.01724	1.81243	1.88603	2.15547	1.89015	1.79548	1.74124	1.97395	1.81465	1.91171	1.70953	0.35301
6713	chr11	556201	588100	gain	NM_001198605	COQ9	566404	572627	6224	6224	100	2.06336	2.80641	1.84243	2.51455	2.20723	1.84383	1.8431	1.90281	2.29629	1.86478	1.97894	1.85862	0.314021
6713	chr11	556201	588100	gain	NM_001005834	CIAPIN1	572669	578648	5980	5980	100	2.22185	2.53884	2.06014	2.19776	1.97172	2.02446	2.00129	1.89785	2.19166	2.15172	2.12418	2.18919	0.16501
6714	chr11	591101	601200	loss	NM_001030560	GFOD2	591976	597479	5504	5504	100	1.24686	2.17363	1.43308	1.64197	1.78457	1.89796	1.40875	1.70421	1.66767	1.52402	1.83454	1.86774	0.254033
6715	chr11	703701	708300	loss	NM_001278011	CPNE2	665609	704768	39160	1068	2.72727	1.78368	2.24092	1.76522	1.8533	1.89327	1.83061	1.77151	1.92973	1.88692	1.79738	2.00476	1.95399	0.133584
6715	chr11	703701	708300	loss	NM_001277541	FAM192A	706209	716390	10182	2092	20.5461	1.93646	2.38873	1.73369	1.93404	1.87358	1.90294	1.60219	1.95665	1.88784	1.83677	2.04816	2.05521	0.190983
6716	chr11	716001	717600	loss	NM_001277541	FAM192A	706209	716390	10182	390	3.83029	1.93646	2.38873	1.73369	1.93404	1.87358	1.90294	1.60219	1.95665	1.88784	1.83677	2.04816	2.05521	0.190983
6718	chr11	1005801	1027900	both	NM_001256963	TMEM208	1005506	1011308	5803	5508	94.9164	1.47365	2.22053	1.45751	1.33716	1.72064	1.91232	1.31685	1.80571	1.88762	1.90969	1.75996	1.8547	0.272588
6720	chr11	1099601	1131000	gain	NM_205332	CTCF	1097769	1128266	30498	28666	93.993	2.13243	2.81145	1.92875	2.09611	1.97056	2.02192	1.99785	2.15622	1.89362	1.83351	2.04571	1.96026	0.252043
6723	chr11	1224101	1310100	gain	NM_204480	ST3GAL2	1229465	1772380	542916	80636	14.8524	1.79243	2.26546	1.76821	1.90317	1.95389	1.80174	1.73037	1.90378	1.81861	1.77278	1.83226	1.82124	0.141939
6724	chr11	1335701	1337100	loss	NM_204480	ST3GAL2	1229465	1772380	542916	1400	0.257867	1.79243	2.26546	1.76821	1.90317	1.95389	1.80174	1.73037	1.90378	1.81861	1.77278	1.83226	1.82124	0.141939
6724	chr11	1335701	1337100	loss	NM_001012774	FHOD1	1336850	1351341	14492	251	1.73199	1.10804	1.47514	1.17145	1.26132	1.28898	1.16359	1.10228	1.3898	1.08031	1.3724	1.20181	1.2652	0.125273
6725	chr11	1413301	1452100	gain	NM_204480	ST3GAL2	1229465	1772380	542916	38800	7.14659	1.79243	2.26546	1.76821	1.90317	1.95389	1.80174	1.73037	1.90378	1.81861	1.77278	1.83226	1.82124	0.141939
6725	chr11	1413301	1452100	gain	NM_001277133	CNOT1	1404551	1457797	53247	38800	72.868	2.16323	2.61762	1.84945	2.03358	2.08327	2.07212	2.03507	2.14109	1.9646	1.88286	1.85229	1.92097	0.208144
6726	chr11	1455201	1467100	loss	NM_204480	ST3GAL2	1229465	1772380	542916	11900	2.19187	1.79243	2.26546	1.76821	1.90317	1.95389	1.80174	1.73037	1.90378	1.81861	1.77278	1.83226	1.82124	0.141939
6726	chr11	1455201	1467100	loss	NM_001277133	CNOT1	1404551	1457797	53247	2597	4.87727	2.16323	2.61762	1.84945	2.03358	2.08327	2.07212	2.03507	2.14109	1.9646	1.88286	1.85229	1.92097	0.208144
6726	chr11	1455201	1467100	loss	NM_205523	GOT2	1467002	1476920	9919	99	0.998084	2.21877	2.47133	2.03591	2.08013	2.21568	2.29233	1.94978	2.30159	2.27446	2.0082	2.00707	2.0455	0.159437
6727	chr11	1479001	1481100	loss	NM_204480	ST3GAL2	1229465	1772380	542916	2100	0.3868	1.79243	2.26546	1.76821	1.90317	1.95389	1.80174	1.73037	1.90378	1.81861	1.77278	1.83226	1.82124	0.141939
6727	chr11	1479001	1481100	loss	NM_205316	CALB2	1479380	1483925	4546	1721	37.8575	1.50911	1.52656	1.42903	1.37928	1.53442	1.56759	1.54281	1.39041	1.24797	1.41559	1.76839	1.75304	0.149653
6728	chr11	1589201	1693300	gain	NM_204480	ST3GAL2	1229465	1772380	542916	104100	19.1742	1.79243	2.26546	1.76821	1.90317	1.95389	1.80174	1.73037	1.90378	1.81861	1.77278	1.83226	1.82124	0.141939
6728	chr11	1589201	1693300	gain	NM_001159371	HYDIN	1537262	1641091	103830	51891	49.9769	1.9716	2.61968	2.0287	2.11162	2.26163	2.07157	1.96239	2.198	2.04205	2.05597	2.0596	2.12876	0.177588
6728	chr11	1589201	1693300	gain	NM_001030564	VAC14	1641769	1692730	50962	50962	100	1.88394	2.47362	1.90438	2.15336	2.18344	1.88101	1.88745	2.00197	1.95641	1.93197	2.00198	2.02532	0.173556
6729	chr11	1703701	1706000	loss	NM_204480	ST3GAL2	1229465	1772380	542916	2300	0.423638	1.79243	2.26546	1.76821	1.90317	1.95389	1.80174	1.73037	1.90378	1.81861	1.77278	1.83226	1.82124	0.141939
6730	chr11	1713601	1764100	gain	NM_204480	ST3GAL2	1229465	1772380	542916	50500	9.30162	1.79243	2.26546	1.76821	1.90317	1.95389	1.80174	1.73037	1.90378	1.81861	1.77278	1.83226	1.82124	0.141939
6730	chr11	1713601	1764100	gain	NM_001012775	COG4	1742789	1757447	14659	14659	100	2.06531	2.78997	2.1194	2.27507	2.27746	2.07651	2.01824	2.11973	2.34448	2.05471	2.11231	2.16342	0.21107
6732	chr11	1793901	1851900	gain	NM_205496	GLG1	1797115	1852411	55297	54786	99.0759	2.01989	2.50682	1.86546	2.08354	2.05227	1.99526	1.76858	2.06989	2.02668	1.9258	1.9879	1.99578	0.176461
6734	chr11	1906401	1941700	gain	NM_001012776	WDR59	1893270	1941775	48506	35300	72.7745	2.23132	2.74373	1.97397	2.22588	2.18749	2.17281	2.02162	2.17017	2.05999	2.04332	2.09643	2.04233	0.201415
6735	chr11	2108601	2112100	loss	NM_001012526	NUP93	2038584	2109360	70777	760	1.0738	2.20709	2.45194	2.00639	2.15606	2.17032	2.13649	2.05415	2.13467	2.01567	2.0066	2.07691	2.07342	0.123176
6735	chr11	2108601	2112100	loss	NM_205275	MT4	2110600	2112101	1502	1501	99.9334	0.511031	0.658449	0.517698	0.620584	0.428646	0.997124	0.355558	0.525393	0.747	0.424733	0.90877	0.58584	0.194992
6736	chr11	2117301	2120600	loss	NM_001012777	BBS2	2119716	2134759	15044	885	5.88274	1.86566	2.29555	1.96967	1.96617	2.05714	2.06752	1.71232	1.9105	1.94476	1.81281	1.91977	1.90785	0.145219
6738	chr11	2309301	2318500	loss	NM_001277550	GNAO1	2195646	2313150	117505	3850	3.27646	1.85065	2.22199	1.90268	1.95846	2.08684	1.9989	1.87731	1.97746	1.84938	1.93159	2.02806	2.01055	0.10717
6740	chr11	2470001	2484500	gain	NM_001005837	HSDL1	2484347	2490475	6129	154	2.51264	2.66985	2.45397	2.39307	2.5935	2.28048	2.26256	2.29942	2.71806	2.616	2.37147	2.11601	1.89089	0.241863
6745	chr11	2732701	2734600	loss	NM_001030566	ESRP2	2732929	2776481	43553	1672	3.839	1.99862	1.97342	2.00875	1.9886	2.06333	2.09289	2.11718	2.02973	1.98122	2.06117	1.96619	1.97649	0.0508385
6749	chr11	3143301	3148900	gain	NM_001030568	LPCAT2	3134165	3162107	27943	5600	20.0408	2.3287	2.17973	2.42518	2.39793	2.35659	2.50381	2.49664	2.42305	2.4988	2.44533	2.08461	2.19706	0.138634
6753	chr11	4124401	4131800	gain	NM_001185147	FTO	4130949	4353178	222230	852	0.383387	2.30598	2.0821	2.11727	2.1657	2.11335	2.24059	2.22377	2.18345	2.21146	2.17986	2.09903	2.11638	0.0674254
6754	chr11	4475801	4477000	loss	NM_001031330	RBL2	4473556	4491553	17998	1200	6.66741	2.1361	1.71936	1.82528	1.85597	1.94601	1.94955	2.1308	1.94355	1.99004	1.93695	1.79101	1.83458	0.126371
6755	chr11	4478301	4483200	loss	NM_001031330	RBL2	4473556	4491553	17998	4900	27.2252	2.1361	1.71936	1.82528	1.85597	1.94601	1.94955	2.1308	1.94355	1.99004	1.93695	1.79101	1.83458	0.126371
6756	chr11	4484301	4491100	gain	NM_001031330	RBL2	4473556	4491553	17998	6800	37.782	2.1361	1.71936	1.82528	1.85597	1.94601	1.94955	2.1308	1.94355	1.99004	1.93695	1.79101	1.83458	0.126371
6757	chr11	4491501	4576400	gain	NM_001031330	RBL2	4473556	4491553	17998	53	0.294477	2.1361	1.71936	1.82528	1.85597	1.94601	1.94955	2.1308	1.94355	1.99004	1.93695	1.79101	1.83458	0.126371
6763	chr11	5420301	5435300	loss	NM_204707	SALL1	5417622	5432367	14746	12067	81.8324	1.49982	1.52438	1.5912	1.51659	1.85812	1.62457	1.54923	1.73155	1.55548	1.6392	1.69943	2.01072	0.154322
6768	chr11	5655801	5681500	loss	NM_001293321	SNX20	5659148	5670065	10918	10918	100	2.31041	1.76268	1.84481	2.00043	1.72821	2.05015	1.80763	1.70154	2.12806	1.80081	2.03165	1.73527	0.192084
6775	chr11	7025501	7031200	loss	NM_001007831	PHKB	6993848	7061529	67682	5700	8.42174	2.57069	1.98299	2.21293	2.09777	2.05871	2.15795	2.29209	2.23898	2.31718	2.13575	2.06199	2.12539	0.155946
6778	chr11	7877101	7893400	gain	NM_001277666	LOC100858381	7874755	7877791	3037	691	22.7527	1.43469	1.98833	1.72907	1.77582	1.67121	1.59612	1.52738	1.3493	1.97365	2.19647	1.7566	1.39193	0.260069
6778	chr11	7877101	7893400	gain	NM_001277579	LOC415756	7879299	7882876	3578	3578	100	2.51159	3.47017	2.67934	2.54447	2.32392	2.52054	2.18421	2.76947	2.2426	3.60695	2.35846	2.02071	0.485615
6778	chr11	7877101	7893400	gain	NM_001277581	LOC415756	7879299	7882299	3001	3001	100	2.65605	3.57429	2.76769	2.60832	2.42706	2.56066	2.20804	2.89533	2.41554	3.74144	2.32891	2.05321	0.511035
6778	chr11	7877101	7893400	gain	NM_001277582	LOC415756	7879299	7881976	2678	2678	100	2.7136	3.58934	2.76555	2.61872	2.48434	2.59802	2.23462	2.9198	2.40254	3.79016	2.27494	2.02961	0.524907
6778	chr11	7877101	7893400	gain	NM_001277669	C11H19ORF12	7881987	7888515	6529	6529	100	2.06842	2.82128	2.11683	2.1591	2.15708	2.10189	2.23033	2.24059	2.19021	3.00772	2.24392	2.1594	0.29875
6778	chr11	7877101	7893400	gain	NM_001277671	C11H19ORF12	7881987	7888515	6529	6529	100	2.06842	2.82128	2.11683	2.1591	2.15708	2.10189	2.23033	2.24059	2.19021	3.00772	2.24392	2.1594	0.29875
6780	chr11	7933501	7944300	gain	NM_001031358	CCNE1	7933529	7945401	11873	10772	90.7269	2.3589	2.43012	2.16964	2.4188	2.44029	2.65478	2.33636	2.19813	2.50258	2.32062	2.09976	2.07897	0.17195
6789	chr11	9345001	9385700	gain	NM_001135678	ANKRD27	9345364	9384567	39204	39204	100	2.78639	2.20254	2.27614	2.31992	2.12446	2.28053	2.33444	2.4893	2.40424	2.40475	2.20911	2.08612	0.186517
6790	chr11	9386201	9395100	gain	NM_204505	RGS9BP	9386094	9390346	4253	4146	97.4841	2.40586	1.95034	2.10734	1.76632	2.04915	2.18976	2.24981	2.15321	2.40046	2.22667	1.92378	2.03188	0.190663
6793	chr11	9467301	9492000	gain	NM_001277595	C11H19ORF40	9467800	9470516	2717	2717	100	2.83602	2.06811	1.87861	2.28698	2.08695	1.925	1.83677	2.23223	2.07797	1.88411	2.12624	2.28103	0.272415
6799	chr11	10357801	10364300	gain	NM_001012778	LSM14A	10356455	10374063	17609	6500	36.9129	2.56621	1.95482	2.0835	2.06667	2.00253	2.11934	2.10793	2.28008	2.35357	2.0583	2.13244	2.14171	0.168933
6800	chr11	10451601	10473300	gain	NM_001006128	GPI	10450875	10471701	20827	20101	96.5141	2.44875	2.46273	2.28908	2.35585	2.27006	2.44064	2.30981	2.40533	2.40977	2.4303	2.05124	2.06989	0.140694
6802	chr11	10601001	10622400	gain	NM_001030571	UBA2	10605566	10619190	13625	13625	100	2.60084	2.54833	2.19584	2.26182	2.12048	2.27834	2.33623	2.23331	2.38268	2.14504	2.23461	2.06544	0.162325
6807	chr11	10817001	10823900	gain	NM_001030573	DYNC1LI2	10817082	10842245	25164	6819	27.0982	2.39128	2.04499	1.99126	2.01614	1.97429	2.31749	2.24784	2.06669	2.24922	1.98977	2.18665	2.07748	0.142969
6808	chr11	10858101	10898400	gain	NM_001001778	CMTM3	10892865	10903373	10509	5536	52.6787	2.4025	1.85574	2.14416	2.17394	1.98493	2.19534	1.97651	2.04074	2.23822	2.31514	2.22256	2.15702	0.154313
6809	chr11	10898901	10907000	loss	NM_001001778	CMTM3	10892865	10903373	10509	4473	42.5635	2.4025	1.85574	2.14416	2.17394	1.98493	2.19534	1.97651	2.04074	2.23822	2.31514	2.22256	2.15702	0.154313
6809	chr11	10898901	10907000	loss	NM_001031460	TK2	10906480	10917657	11178	521	4.66094	2.3691	2.10439	1.98402	1.91181	2.1137	2.22781	2.01246	2.12246	2.0895	1.93456	2.20398	1.98367	0.133527
6810	chr11	10923001	10931600	loss	NM_001141926	BEAN1	10927995	10965448	37454	3606	9.62781	2.24946	2.07741	2.08184	2.15441	2.05021	2.14341	2.21843	2.32118	2.15135	2.16225	2.07534	2.03577	0.0863759
6828	chr11	13587401	13598400	loss	NM_001030574	WWOX	13522705	13995483	472779	11000	2.32667	2.03953	1.95663	2.06492	2.06982	2.00962	2.10658	2.16303	2.03719	2.07449	2.06723	2.0409	2.04805	0.0501734
6829	chr11	13990601	14009200	loss	NM_001030574	WWOX	13522705	13995483	472779	4883	1.03283	2.03953	1.95663	2.06492	2.06982	2.00962	2.10658	2.16303	2.03719	2.07449	2.06723	2.0409	2.04805	0.0501734
6829	chr11	13990601	14009200	loss	NM_001044671	MAF	13994542	14154278	159737	14659	9.17696	1.64446	1.86372	1.7775	1.77907	1.84391	1.85341	1.77591	1.72968	1.67238	1.76296	1.91317	1.95925	0.0930687
6830	chr11	14050801	14055500	loss	NM_001044671	MAF	13994542	14154278	159737	4700	2.94234	1.64446	1.86372	1.7775	1.77907	1.84391	1.85341	1.77591	1.72968	1.67238	1.76296	1.91317	1.95925	0.0930687
6831	chr11	14106401	14109300	loss	NM_001044671	MAF	13994542	14154278	159737	2900	1.81548	1.64446	1.86372	1.7775	1.77907	1.84391	1.85341	1.77591	1.72968	1.67238	1.76296	1.91317	1.95925	0.0930687
6838	chr11	14885001	14936900	gain	NM_204635	BCMO1	14922969	14936617	13649	13649	100	2.31318	2.39608	2.49918	2.50873	2.32291	2.46823	2.50299	2.4884	2.46778	2.34065	2.19161	2.17288	0.120607
6843	chr11	15432701	15442500	gain	NM_001001760	CDH13	15430489	15845334	414846	9800	2.36232	2.2218	2.10086	2.23523	2.21472	2.17032	2.22863	2.29254	2.18019	2.31728	2.29162	2.10326	2.08252	0.0783935
6844	chr11	15633301	15637700	gain	NM_001001760	CDH13	15430489	15845334	414846	4400	1.06063	2.2218	2.10086	2.23523	2.21472	2.17032	2.22863	2.29254	2.18019	2.31728	2.29162	2.10326	2.08252	0.0783935
6845	chr11	15649401	15652500	gain	NM_001001760	CDH13	15430489	15845334	414846	3100	0.747265	2.2218	2.10086	2.23523	2.21472	2.17032	2.22863	2.29254	2.18019	2.31728	2.29162	2.10326	2.08252	0.0783935
6846	chr11	15826101	15831600	gain	NM_001001760	CDH13	15430489	15845334	414846	5500	1.32579	2.2218	2.10086	2.23523	2.21472	2.17032	2.22863	2.29254	2.18019	2.31728	2.29162	2.10326	2.08252	0.0783935
6847	chr11	15831601	15843100	loss	NM_001001760	CDH13	15430489	15845334	414846	11500	2.77211	2.2218	2.10086	2.23523	2.21472	2.17032	2.22863	2.29254	2.18019	2.31728	2.29162	2.10326	2.08252	0.0783935
6852	chr11	16094801	16107700	gain	NM_001112809	HSBP1	16093282	16095109	1828	309	16.9037	2.52967	2.32185	2.63403	2.35866	2.42333	2.3974	2.51282	2.8278	2.81366	2.25307	2.18721	2.38055	0.203436
6853	chr11	16230201	16240200	gain	NM_001030575	KIAA1609	16229071	16241357	12287	10000	81.3868	2.56889	2.6619	2.32689	2.65311	2.42558	2.205	2.35548	2.40993	2.46254	2.6216	2.21203	2.07334	0.190634
6856	chr11	16474101	16502900	gain	NM_001030576	HNF4beta	16459264	16479967	20704	5867	28.3375	2.05575	2.00921	2.08316	2.00952	2.00195	1.93273	2.0111	2.19291	2.04749	2.12088	2.0618	2.04058	0.0657824
6863	chr11	17050901	17062400	gain	NM_205416	IRF8	17057905	17063436	5532	4496	81.2726	2.0657	2.52578	1.79267	2.26869	1.96451	1.89074	1.6927	2.29039	1.95573	2.09256	1.9517	1.95395	0.230881
6872	chr11	17379901	17407100	gain	NM_001030578	KLHDC4	17380192	17407856	27665	26909	97.2673	2.15319	2.6664	1.90718	2.11305	2.18868	2.09063	2.07893	2.00365	1.98145	2.02086	2.12408	2.11148	0.189476
6873	chr11	17518501	17530700	gain	NM_001173545	BANP	17486311	17616586	130276	12200	9.36473	2.09409	2.18624	1.91157	1.99561	2.04729	2.01868	1.94694	2.05172	1.9587	1.86947	2.141	2.04778	0.0926021
6873	chr11	17518501	17530700	gain	NM_001173546	BANP	17486311	17616586	130276	12200	9.36473	2.09409	2.18624	1.91157	1.99561	2.04729	2.01868	1.94694	2.05172	1.9587	1.86947	2.141	2.04778	0.0926021
6875	chr11	17840501	17846800	loss	NM_001277678	CIDEC	17844837	17846636	1800	1800	100	1.2154	1.00627	1.62557	0.933827	1.25147	1.04241	0.777402	1.3215	0.914462	0.783331	1.28255	1.05543	0.247779
6876	chr11	17908201	17932700	loss	NM_001012935	RNF166	17900343	17929177	28835	20977	72.7484	1.50802	1.81886	1.56956	1.93227	1.6115	1.85756	1.52638	1.68193	1.7946	1.49544	1.60598	1.69773	0.146848
6877	chr11	17937701	18002700	both	NM_001277647	APRT	17936898	17939606	2709	1906	70.3581	1.62793	1.9818	1.39434	1.57054	1.76863	1.53289	1.31853	1.56305	1.74179	1.46532	1.50503	1.43391	0.183596
6877	chr11	17937701	18002700	both	NM_001277650	APRT	17936898	17939606	2709	1906	70.3581	1.62793	1.9818	1.39434	1.57054	1.76863	1.53289	1.31853	1.56305	1.74179	1.46532	1.50503	1.43391	0.183596
6877	chr11	17937701	18002700	both	NM_001030580	CBFA2T3	17997406	18018241	20836	5295	25.4127	1.4676	1.65898	1.36265	1.57635	1.40245	1.22326	1.15556	1.45588	1.43003	1.46767	1.51707	1.46176	0.137928
6886	chr11	18219801	18258300	gain	NM_001134359	FANCA	18225502	18257747	32246	32246	100	2.17393	2.84743	1.97004	2.20074	2.13812	2.11562	1.94333	2.13772	1.98585	1.86878	2.1244	2.07512	0.247612
6887	chr11	18266201	18289600	both	NM_001031462	MC1R	18287877	18288821	945	945	100	2.73401	2.76881	2.7834	2.34649	2.34852	1.92349	1.80284	2.39641	3.09539	2.25871	1.48679	1.92293	0.474478
6888	chr11	18315801	18317900	loss	NM_001039258	CDH1	18317522	18326276	8755	379	4.32895	1.57982	1.92305	1.77796	1.831	1.69846	1.68785	1.56578	1.66329	1.84121	1.72259	1.82919	1.67192	0.10957
6890	chr11	18359801	18361400	loss	NM_001277638	CHTF8	18358807	18360459	1653	659	39.8669	1.42206	1.842	1.65567	1.89326	1.45316	1.30767	1.74655	1.78428	1.73288	1.62183	1.48844	1.60009	0.181478
6890	chr11	18359801	18361400	loss	NM_001277645	CHTF8	18358807	18360431	1625	631	38.8308	1.44656	1.87374	1.67691	1.91786	1.4782	1.3302	1.76253	1.81503	1.76274	1.64978	1.51409	1.62256	0.182739
6892	chr11	18486101	18495000	loss	NM_001039260	WWP2	18487655	18519315	31661	7346	23.202	2.18279	1.90237	1.9964	2.148	1.96937	2.04703	1.97426	2.16899	2.35106	2.0952	1.99728	1.99791	0.125063
6896	chr11	19027901	19040700	loss	NM_001293088	ZFHX3	18936909	19035652	98744	7752	7.8506	2.02969	2.27476	1.87395	2.05842	2.03977	1.97949	1.86137	1.97475	1.94191	1.90131	2.067	2.03829	0.111382
6899	chr11	19144501	19159000	gain	NM_001030582	DHX38	19150949	19161411	10463	8052	76.9569	2.36678	2.58269	2.20801	2.31714	2.22487	2.33078	2.06418	2.28315	2.2133	2.50413	2.13373	1.98065	0.171018
6900	chr11	19202601	19239400	gain	NM_001006132	AP1G1	19195955	19237680	41726	35080	84.0723	2.57346	2.56261	2.04327	2.36105	2.184	2.34248	2.18562	2.36862	2.32264	2.21115	2.10525	2.01265	0.182512
6902	chr11	19302101	19377700	gain	NM_204468	TERF2IP	19307296	19310289	2994	2994	100	2.57079	3.01417	2.04141	2.21051	2.402	1.83927	1.99725	2.25358	2.66655	1.84086	2.083	2.03654	0.356986
6902	chr11	19302101	19377700	gain	NM_001030583	KARS	19309962	19322126	12165	12165	100	2.33941	2.56771	2.00089	2.12611	2.11241	2.14651	2.07161	2.14065	2.14396	2.06225	2.13213	2.0585	0.152667
6902	chr11	19302101	19377700	gain	NM_001012779	ADAT1	19322214	19342910	20697	20697	100	2.51545	2.72492	1.96599	2.18675	2.1615	1.99703	2.16891	2.2685	2.22116	2.28518	2.12351	1.99095	0.219899
6902	chr11	19302101	19377700	gain	NM_001282522	CHST6	19363500	19369931	6432	6432	100	2.03925	2.65244	1.90851	2.04525	2.12145	2.25693	2.06842	2.13039	2.26063	2.10247	2.25898	2.33336	0.19102
6913	chr12	541101	546200	loss	NM_205133	TNNC1	538817	544256	5440	3156	58.0147	2.08588	2.23903	1.73698	1.9186	1.83755	1.7678	1.61373	1.79855	1.97441	1.8257	2.02859	2.06267	0.176692
6914	chr12	698301	716000	gain	NM_205165	PBRM1	670077	726850	56774	17700	31.1762	2.32943	2.18785	2.02825	2.11245	2.04007	2.1052	2.05512	2.10568	2.07596	2.01885	2.07966	2.03976	0.0865975
6915	chr12	731801	741400	gain	NM_001198607	GLT8D1	738362	743596	5235	3039	58.0516	2.09015	1.72931	1.81034	1.8002	1.74712	2.1866	1.59332	1.92761	2.10147	1.96528	1.91576	1.96523	0.173961
6918	chr12	1180701	1212200	gain	NM_001142872	RFT1	1197697	1208689	10993	10993	100	2.09422	2.21831	1.94876	2.09372	3.58748	2.00673	1.91658	2.10591	4.08445	2.99646	1.99049	1.92753	0.73178
6928	chr12	2272101	2293900	both	NM_204652	GBP	2286271	2288801	2531	2531	100	1.41508	0.236415	4.06437	2.25317	2.07259	2.46326	3.13019	4.40576	4.51574	3.14899	1.9585	3.57174	1.2819
6932	chr12	2342101	2419800	both	NM_001293314	RNF123	2340051	2383402	43352	41302	95.2713	2.12889	2.53091	2.02624	2.2502	2.21611	2.05676	1.9793	2.21095	2.01346	2.12683	2.07635	2.09867	0.148766
6932	chr12	2342101	2419800	both	NM_001293315	GMPPB	2383481	2385611	2131	2131	100	1.44385	1.78886	1.93577	1.93865	2.43749	1.37208	1.38871	1.43034	1.7902	1.51903	1.83848	1.51376	0.316492
6933	chr12	2441901	2478300	gain	NM_001097540	DAG1	2441415	2452569	11155	10669	95.6432	1.73807	2.20859	1.71753	1.73496	1.98188	1.65119	1.78148	1.84104	1.89245	1.57576	1.77359	1.96413	0.170526
6935	chr12	2549601	2567300	gain	NM_001030586	TRAIP	2550031	2567832	17802	17270	97.0116	1.69763	2.76839	1.78533	2.14596	2.27518	2.02938	1.80448	1.95166	2.09055	1.82097	2.04315	1.94272	0.286239
6936	chr12	2594601	2647000	gain	NM_001030588	RBM6	2598040	2647933	49894	48961	98.13	2.15801	2.67889	2.07455	2.21424	2.26099	2.0344	2.06003	2.21328	2.10018	1.99475	2.15271	2.08323	0.179446
6937	chr12	2664201	2711900	gain	NM_001293318	RAD54L2	2660546	2697015	36470	32815	89.9781	1.87866	2.47128	1.9223	2.02266	2.09222	1.98037	1.85162	2.05174	1.9248	1.93662	1.9774	1.94377	0.162388
6939	chr12	2925001	2950500	gain	NM_001018012	ALAS1	2937527	2944369	6843	6843	100	2.18532	2.90505	1.85133	2.06	2.40719	1.9547	1.96029	2.08902	2.19154	1.93849	1.95132	2.03967	0.28681
6939	chr12	2925001	2950500	gain	NM_001030589	TWF2	2945885	2958330	12446	4616	37.0882	2.03426	2.50602	1.91785	2.20814	2.12047	1.98283	1.99597	2.01183	2.13194	2.11826	2.2051	2.00809	0.155943
6942	chr12	3146901	3163300	gain	NM_001012780	RBM5	3146012	3160949	14938	14049	94.0487	2.17909	2.78678	1.77285	1.90452	1.96557	1.98643	1.73553	1.92138	2.02077	1.76672	2.08345	1.84748	0.281927
6943	chr12	3184901	3195800	loss	NM_204258	SEMA3F	3172857	3187236	14380	2336	16.2448	1.68131	2.27774	1.6607	1.97364	1.81938	1.79006	1.73551	2.02344	2.00843	1.84591	1.75123	1.85544	0.176075
6943	chr12	3184901	3195800	loss	NM_204691	GNAT1	3189383	3192093	2711	2711	100	0.711694	0.718791	0.559749	1.31237	0.856306	0.921315	0.58861	0.768602	0.685537	0.997922	1.36216	1.08493	0.264506
6943	chr12	3184901	3195800	loss	NM_205402	GNAI2	3192877	3203402	10526	2924	27.7788	1.23029	1.61441	1.43563	1.50847	1.32112	1.30029	1.55606	1.43588	1.69676	1.17309	1.5829	1.62434	0.169089
6944	chr12	3236401	3252200	both	NM_001030591	SHISA5	3242716	3253873	11158	9485	85.0063	1.76315	2.4783	1.63366	1.85628	1.80767	1.57352	1.71006	2.01771	1.75657	1.63926	1.78701	1.77016	0.238326
6945	chr12	3309001	3310400	loss	NM_001293322	IPPK	3309299	3333849	24551	1102	4.48862	2.31189	2.18699	2.03408	2.2351	2.19448	2.10418	2.09087	2.13588	2.16773	2.02039	2.14236	2.00056	0.0919324
6946	chr12	3335601	3342700	gain	NM_001044635	CENPP	3333877	3450712	116836	7100	6.07689	2.34693	2.18578	2.13238	2.18913	2.20624	2.21488	2.24967	2.18806	2.26168	2.16822	2.10907	2.07045	0.0730607
6953	chr12	4457301	4463900	gain	NM_001030592	ATG7	4376709	4466225	89517	6600	7.3729	2.52279	2.19806	2.18937	2.18036	2.14368	2.20672	2.363	2.20586	2.28765	2.25632	2.10432	2.14049	0.114743
6954	chr12	4484801	4489700	loss	NM_001030593	VGLL4	4486121	4531943	45823	3580	7.81267	2.46494	1.90827	2.08978	2.03687	1.99314	2.18041	2.04497	2.12083	2.1515	2.06811	2.11781	2.09674	0.134478
6958	chr12	5040701	5115300	gain	NM_204907	CNBP	5041294	5050563	9270	9270	100	2.57651	2.09065	2.12404	2.13969	1.75429	2.18793	1.8463	2.29387	2.10285	1.98188	2.0533	1.96354	0.211629
6958	chr12	5040701	5115300	gain	NM_001277902	RAB43	5084337	5095477	11141	11141	100	2.57809	1.91674	2.09175	2.0733	2.04997	2.14948	1.98636	2.31905	2.32473	2.17093	2.26884	1.87913	0.19789
6961	chr12	5617801	5687800	gain	NM_001277141	HDAC11	5687404	5713262	25859	397	1.53525	2.6637	2.39199	2.224	2.22987	2.31413	2.40515	2.35026	2.19751	2.43551	2.39884	2.17075	2.11505	0.149978
6963	chr12	6033201	6037900	gain	NM_204292	WNT7A	6023716	6055705	31990	4700	14.6921	2.00548	2.14819	2.11339	2.10895	2.14371	2.14563	2.11198	2.09819	2.05311	2.19566	2.04289	2.05241	0.0543549
6972	chr12	7039501	7041100	loss	NM_205034	CACNA1D	7040116	7205468	165353	985	0.595695	2.26682	2.04123	2.21187	2.1652	2.1248	2.1939	2.33692	2.178	2.24817	2.20807	2.12026	2.07982	0.0825276
6973	chr12	7098201	7101000	gain	NM_205034	CACNA1D	7040116	7205468	165353	2800	1.69335	2.26682	2.04123	2.21187	2.1652	2.1248	2.1939	2.33692	2.178	2.24817	2.20807	2.12026	2.07982	0.0825276
6982	chr12	8538601	8548700	gain	NM_204515	IL17RD	8540089	8556027	15939	8612	54.031	2.41684	1.96774	2.22707	2.28517	2.15287	2.29928	2.35698	2.23405	2.30321	2.34178	2.04682	2.07867	0.137423
6984	chr12	8808101	8824400	gain	NM_205395	SLMAP	8747383	8821988	74606	13888	18.6151	2.38103	2.18833	2.01275	2.0795	2.01749	2.13872	2.14508	2.24439	2.16391	2.00997	2.13166	2.04786	0.109158
6985	chr12	8849901	8851600	loss	NM_001030341	FLNB	8840207	8918196	77990	1700	2.17977	1.96024	2.38403	2.07172	2.16645	2.21664	2.13175	2.05294	2.09122	2.01642	1.97813	2.04327	2.00978	0.118714
6986	chr12	8872101	8915700	gain	NM_001030341	FLNB	8840207	8918196	77990	43600	55.9046	1.96024	2.38403	2.07172	2.16645	2.21664	2.13175	2.05294	2.09122	2.01642	1.97813	2.04327	2.00978	0.118714
6987	chr12	8954401	8973800	both	NM_001030596	IP6K2	8964186	8971788	7603	7603	100	2.42481	2.66632	1.90744	1.93886	1.92544	1.99015	1.83958	2.46901	2.0079	1.92151	2.17282	1.97502	0.269162
6989	chr12	9091001	9107600	gain	NM_001030597	COPG	9090877	9109855	18979	16600	87.4651	2.08311	2.92453	1.86148	2.15106	2.13317	2.1814	1.76647	1.97216	2.09055	1.84752	2.06647	2.03065	0.29295
6992	chr12	9507601	9513100	gain	NM_001006138	RUVBL1	9495567	9513272	17706	5500	31.0629	2.60956	2.27839	2.15782	2.16177	2.16936	2.2869	2.30868	2.16347	2.43753	2.2326	2.10203	2.07921	0.151264
6994	chr12	9597801	9599200	loss	NM_001277143	MGLL	9598368	9654433	56066	833	1.48575	2.05717	2.19865	2.18166	2.12749	2.12871	2.0626	1.94739	2.16342	2.06225	2.18065	2.01324	2.07454	0.0766514
6994	chr12	9597801	9599200	loss	NM_001277142	MGLL	9598781	9654433	55653	420	0.754676	2.06951	2.21497	2.19628	2.14209	2.14346	2.07686	1.9609	2.1787	2.0773	2.19496	2.02611	2.08833	0.0773958
6995	chr12	9674401	9685300	gain	NM_001030598	ABTB1	9657986	9685150	27165	10750	39.573	2.39767	2.39936	2.24777	2.42077	2.2982	2.40866	2.17632	2.35202	2.23272	2.21652	2.09608	2.04504	0.126732
6997	chr12	9744901	9755500	gain	NM_001030599	TPRA1	9738594	9754464	15871	9564	60.2609	2.51238	2.50894	2.1775	2.31646	2.18918	2.25368	2.11529	2.3701	2.32189	2.29736	2.21387	2.12077	0.132838
7002	chr12	10366701	10395400	gain	NM_001122777	TXNRD3	10366782	10386507	19726	19726	100	2.828	2.66762	2.36161	2.5098	2.50117	2.52899	2.4644	2.3548	2.33112	2.44364	2.13814	2.11189	0.200772
7008	chr12	10983901	10986900	loss	NM_001030600	SLC6A6	10946707	10996147	49441	3000	6.06784	2.31334	2.21075	1.94747	2.07976	2.04303	2.03417	1.94561	2.10646	2.09462	1.9914	2.13603	2.08638	0.105533
7011	chr12	11223601	11249800	gain	NM_001006140	C12H3ORF19	11234246	11245591	11346	11346	100	2.65686	2.75037	2.26296	2.20861	2.1603	2.22827	2.19567	2.21372	2.30852	2.04164	2.22286	1.91717	0.230927
7012	chr12	11351001	11442500	both	NM_001278017	SETD5	11367632	11406316	38685	38685	100	2.24574	2.60443	1.96929	2.12189	2.06487	2.09805	2.01614	2.09134	2.1485	1.88461	2.18966	2.00049	0.18183
7012	chr12	11351001	11442500	both	NM_001278496	MTMR14	11414833	11444558	29726	27668	93.0768	2.04144	2.43339	2.07106	2.1301	2.09469	1.95704	1.92481	2.19784	1.99914	1.91513	2.07435	1.94918	0.144811
7015	chr12	11588301	11614400	gain	NM_001257267	QRICH1	11588096	11609298	21203	20998	99.0332	2.19465	2.81309	1.91039	2.23022	2.16553	2.29688	2.13601	2.23863	2.11427	1.89173	2.07388	2.03409	0.236477
7022	chr12	12217201	12218700	gain	NM_001277802	FHIT	12141609	12653207	511599	1500	0.293198	2.13755	2.05159	2.16373	2.17657	2.11781	2.17886	2.21525	2.13473	2.18562	2.20425	2.09082	2.08797	0.0508128
7022	chr12	12217201	12218700	gain	NM_001277803	FHIT	12141609	12653207	511599	1500	0.293198	2.13755	2.05159	2.16373	2.17657	2.11781	2.17886	2.21525	2.13473	2.18562	2.20425	2.09082	2.08797	0.0508128
7022	chr12	12217201	12218700	gain	NM_001277804	FHIT	12141609	12653207	511599	1500	0.293198	2.13755	2.05159	2.16373	2.17657	2.11781	2.17886	2.21525	2.13473	2.18562	2.20425	2.09082	2.08797	0.0508128
7023	chr12	12357801	12360200	gain	NM_001277802	FHIT	12141609	12653207	511599	2400	0.469117	2.13755	2.05159	2.16373	2.17657	2.11781	2.17886	2.21525	2.13473	2.18562	2.20425	2.09082	2.08797	0.0508128
7023	chr12	12357801	12360200	gain	NM_001277803	FHIT	12141609	12653207	511599	2400	0.469117	2.13755	2.05159	2.16373	2.17657	2.11781	2.17886	2.21525	2.13473	2.18562	2.20425	2.09082	2.08797	0.0508128
7023	chr12	12357801	12360200	gain	NM_001277804	FHIT	12141609	12653207	511599	2400	0.469117	2.13755	2.05159	2.16373	2.17657	2.11781	2.17886	2.21525	2.13473	2.18562	2.20425	2.09082	2.08797	0.0508128
7025	chr12	12967901	12974800	loss	NM_204314	PTPRG	12707875	13082730	374856	6900	1.84071	2.18994	2.05523	2.03243	2.10953	2.05898	2.0976	2.10112	2.10065	2.08794	2.12404	2.06386	2.0652	0.041129
7026	chr12	13020601	13026200	gain	NM_204314	PTPRG	12707875	13082730	374856	5600	1.49391	2.18994	2.05523	2.03243	2.10953	2.05898	2.0976	2.10112	2.10065	2.08794	2.12404	2.06386	2.0652	0.041129
7041	chr12	14755601	14762600	gain	NM_001006141	SUCLG2	14723931	14825897	101967	7000	6.86497	2.19727	2.11793	2.18646	2.1527	2.16892	2.14113	2.20321	2.18877	2.22331	2.21816	2.09124	2.14695	0.0406867
7044	chr12	15261901	15316400	gain	NM_001031409	C3ORF64	15261645	15275337	13693	13437	98.1304	2.66947	2.49418	2.44308	2.44485	2.27186	2.47538	2.38712	2.73301	2.41565	2.3359	2.16296	2.05429	0.190199
7044	chr12	15261901	15316400	gain	NM_001012605	ARL6IP5	15307478	15317008	9531	8923	93.6208	2.57459	2.25765	2.123	2.23325	2.20694	2.16057	2.08646	2.38945	2.2988	2.2843	2.18999	1.9981	0.149317
7046	chr12	15520201	15523300	gain	NM_205029	MITF	15518363	15554870	36508	3100	8.49129	2.10463	2.34968	2.09979	2.12675	2.11647	2.15525	2.13211	2.1537	2.04684	2.17419	2.07622	2.03731	0.0806513
7050	chr12	15889701	15904000	loss	NM_001024827	FOXP1	15896321	16041866	145546	7680	5.27668	1.82243	1.90846	1.75213	1.80246	1.83331	1.84613	1.75917	1.81915	1.77381	1.77564	1.99384	1.96531	0.0792023
7054	chr12	16513001	16534100	gain	NM_001006142	PPP4R2	16511966	16537837	25872	21100	81.5553	2.72846	2.14528	2.25497	2.24515	2.19099	2.16472	2.23781	2.41308	2.34489	2.24933	2.18085	2.08833	0.168524
7061	chr12	18261201	18262300	loss	NM_001097539	LRRN1	18261478	18278183	16706	823	4.92637	1.77068	2.15314	2.04366	1.90272	1.96217	1.96354	2.03675	1.90797	1.85138	2.06327	2.00011	2.1425	0.114011
7063	chr12	18425701	18440100	gain	NM_001174059	ITPR1	18398647	18538309	139663	14400	10.3105	2.07974	2.2833	2.11326	2.15573	2.13931	2.16724	2.02965	2.12958	2.00605	2.10005	2.0725	2.04633	0.0740942
7064	chr12	18565801	18588600	loss	NM_001277144	BHLHE40	18572157	18576504	4348	4348	100	1.09609	1.09746	0.940753	1.27018	0.929006	1.32818	1.28598	1.07048	1.08254	1.18173	1.19269	1.38497	0.145097
7071	chr12	19277701	19311900	gain	NM_001030603	RAD18	19282101	19316352	34252	29800	87.0022	2.15529	2.71791	2.09961	2.18016	2.1129	2.18907	2.0064	2.12749	2.12073	1.9575	2.04361	2.18195	0.190589
7072	chr12	19331901	19335600	loss	NM_001030604	SRGAP3	19326075	19388430	62356	3700	5.93367	1.95699	2.24886	1.85754	2.01659	2.07058	1.98715	1.77683	1.99669	1.92585	1.87572	2.07816	2.02019	0.122029
7073	chr12	19387401	19389400	loss	NM_001030604	SRGAP3	19326075	19388430	62356	1030	1.65181	1.95699	2.24886	1.85754	2.01659	2.07058	1.98715	1.77683	1.99669	1.92585	1.87572	2.07816	2.02019	0.122029
7074	chr12	19421501	19444500	gain	NM_001030605	IRAK2	19418089	19431605	13517	10105	74.7577	2.42243	2.53098	1.86556	2.13123	1.98715	2.03738	1.99655	2.11945	2.12988	1.94759	2.15346	2.07743	0.190111
7074	chr12	19421501	19444500	gain	NM_001001131	GHRL	19434378	19437078	2701	2701	100	2.94072	2.84118	2.12949	2.144	2.39557	2.03375	2.43092	2.56525	2.38884	1.90734	2.10685	2.26262	0.316259
7074	chr12	19421501	19444500	gain	NM_001277841	SEC13	19438541	19444496	5956	5956	100	2.3431	2.70759	2.16988	2.2194	2.40514	2.17409	2.04692	2.03901	2.32326	2.18926	2.23355	2.04205	0.188926
7087	chr13	241301	245800	loss	NM_001111130	CCNRC01	185486	257388	71903	4500	6.25843	2.07964	2.19097	2.13158	2.29393	2.18376	2.24216	2.1952	2.15629	2.04717	2.22758	2.00686	2.03071	0.0908021
7087	chr13	241301	245800	loss	NM_001111126	PCDHA1	185486	294929	109444	4500	4.11169	1.92684	1.83905	1.88522	2.10616	1.96088	2.13168	1.9476	1.99834	1.87768	2.12273	2.01622	1.79899	0.110958
7087	chr13	241301	245800	loss	NM_001111128	PCDHA11	185486	317534	132049	4500	3.40783	1.77003	1.61421	1.70665	1.9347	1.76352	1.97278	1.83366	1.75122	1.7957	1.92246	1.97054	1.5723	0.132429
7087	chr13	241301	245800	loss	NM_001111129	PCDHA12	185486	302846	117361	4500	3.83432	1.95701	1.79345	1.88767	2.14848	1.96523	2.17818	2.0252	1.94401	1.98371	2.12905	2.1907	1.75151	0.144839
7087	chr13	241301	245800	loss	NM_001111132	PCDHA2	185486	317534	132049	4500	3.40783	1.77003	1.61421	1.70665	1.9347	1.76352	1.97278	1.83366	1.75122	1.7957	1.92246	1.97054	1.5723	0.132429
7087	chr13	241301	245800	loss	NM_001111133	PCDHA3	185486	317534	132049	4500	3.40783	1.77003	1.61421	1.70665	1.9347	1.76352	1.97278	1.83366	1.75122	1.7957	1.92246	1.97054	1.5723	0.132429
7087	chr13	241301	245800	loss	NM_001111134	PCDHA4	185486	294929	109444	4500	4.11169	1.92684	1.83905	1.88522	2.10616	1.96088	2.13168	1.9476	1.99834	1.87768	2.12273	2.01622	1.79899	0.110958
[truncated: 780 more rows]
