# Supplementary material for: Genome-wide patterns of copy number variation in the diversified chicken genomes using next-generation sequencing
Source: BMC Genomics. 2014 Nov 7;15(1):962. doi: 10.1186/1471-2164-15-962 (PMC4239369; doi:10.1186/1471-2164-15-962)
Supplement: Supplementary file 10 — Additional file 10: Table S6: Functional enrichment of GO and KEGG pathway analysis of RefSeq genes covered by CNVRs. (XLSX 54 KB) [file 12864_2014_6663_MOESM10_ESM.xlsx]

## Sheet: Sheet1
Category	Term	Count	%	P-Value	Benjamini
GOTERM_BP_FAT	GO:0010604~positive regulation of macromolecule metabolic process	102	5.50459	6.89727e-11	1.1515e-07
GOTERM_BP_FAT	GO:0010628~positive regulation of gene expression	81	4.37129	5.62751e-11	1.87903e-07
GOTERM_BP_FAT	GO:0045941~positive regulation of transcription	77	4.15542	5.49579e-10	4.58761e-07
GOTERM_BP_FAT	GO:0006357~regulation of transcription from RNA polymerase II promoter	81	4.37129	4.19599e-10	4.67014e-07
GOTERM_BP_FAT	GO:0009891~positive regulation of biosynthetic process	88	4.74906	7.39542e-10	4.93866e-07
GOTERM_BP_FAT	GO:0031328~positive regulation of cellular biosynthetic process	87	4.69509	1.41636e-09	6.75602e-07
GOTERM_BP_FAT	GO:0045893~positive regulation of transcription, DNA-dependent	66	3.56179	1.23509e-09	6.87327e-07
GOTERM_BP_FAT	GO:0006350~transcription	121	6.52995	1.72458e-09	7.19798e-07
GOTERM_BP_FAT	GO:0051254~positive regulation of RNA metabolic process	66	3.56179	2.29058e-09	8.49803e-07
GOTERM_BP_FAT	GO:0010557~positive regulation of macromolecule biosynthetic process	84	4.53319	3.64079e-09	1.10514e-06
GOTERM_BP_FAT	GO:0045944~positive regulation of transcription from RNA polymerase II promoter	60	3.23799	3.38756e-09	1.13111e-06
GOTERM_BP_FAT	GO:0051173~positive regulation of nitrogen compound metabolic process	83	4.47922	4.23204e-09	1.17756e-06
GOTERM_BP_FAT	GO:0045935~positive regulation of nucleobase, nucleoside, nucleotide and nucleic acid metabolic process	81	4.37129	5.71181e-09	1.46705e-06
GOTERM_CC_FAT	GO:0005886~plasma membrane	224	12.0885	3.82349e-09	1.86586e-06
GOTERM_BP_FAT	GO:0042127~regulation of cell proliferation	84	4.53319	1.51016e-08	3.60173e-06
GOTERM_BP_FAT	GO:0032535~regulation of cellular component size	35	1.88883	6.55902e-08	1.46003e-05
GOTERM_BP_FAT	GO:0010605~negative regulation of macromolecule metabolic process	68	3.66972	2.1783e-07	4.54574e-05
GOTERM_BP_FAT	GO:0008104~protein localization	88	4.74906	2.35743e-07	4.63016e-05
GOTERM_BP_FAT	GO:0070727~cellular macromolecule localization	55	2.96816	4.07279e-07	7.55474e-05
GOTERM_BP_FAT	GO:0034613~cellular protein localization	54	2.91419	6.1198e-07	0.000102165
GOTERM_BP_FAT	GO:0009890~negative regulation of biosynthetic process	58	3.13006	5.84371e-07	0.00010269
GOTERM_CC_FAT	GO:0031974~membrane-enclosed lumen	108	5.82839	9.70065e-07	0.000157785
GOTERM_CC_FAT	GO:0043233~organelle lumen	106	5.72045	6.5849e-07	0.000160659
GOTERM_CC_FAT	GO:0070013~intracellular organelle lumen	106	5.72045	6.5849e-07	0.000160659
GOTERM_BP_FAT	GO:0010941~regulation of cell death	74	3.99352	1.18057e-06	0.000187694
GOTERM_BP_FAT	GO:0031327~negative regulation of cellular biosynthetic process	56	3.02213	1.6487e-06	0.000250197
GOTERM_CC_FAT	GO:0044459~plasma membrane part	143	7.71722	2.22282e-06	0.000271147
GOTERM_BP_FAT	GO:0043067~regulation of programmed cell death	73	3.93956	2.05477e-06	0.000298255
GOTERM_BP_FAT	GO:0046907~intracellular transport	66	3.56179	2.7253e-06	0.000379086
GOTERM_BP_FAT	GO:0042981~regulation of apoptosis	71	3.83162	4.14267e-06	0.000553143
GOTERM_BP_FAT	GO:0048729~tissue morphogenesis	36	1.9428	4.42338e-06	0.000567904
GOTERM_BP_FAT	GO:0008285~negative regulation of cell proliferation	36	1.9428	4.42338e-06	0.000567904
GOTERM_BP_FAT	GO:0002520~immune system development	43	2.32056	4.71026e-06	0.000582334
GOTERM_BP_FAT	GO:0010558~negative regulation of macromolecule biosynthetic process	53	2.86023	6.66355e-06	0.000794315
GOTERM_BP_FAT	GO:0051172~negative regulation of nitrogen compound metabolic process	51	2.75229	7.10395e-06	0.000817603
GOTERM_BP_FAT	GO:0010629~negative regulation of gene expression	49	2.64436	9.55204e-06	0.00106258
GOTERM_BP_FAT	GO:0030182~neuron differentiation	49	2.64436	9.55204e-06	0.00106258
GOTERM_BP_FAT	GO:0045934~negative regulation of nucleobase, nucleoside, nucleotide and nucleic acid metabolic process	50	2.69833	1.04371e-05	0.00112355
GOTERM_BP_FAT	GO:0048514~blood vessel morphogenesis	33	1.7809	1.17586e-05	0.0012262
GOTERM_MF_FAT	GO:0042802~identical protein binding	53	2.86023	1.61153e-06	0.00162311
GOTERM_BP_FAT	GO:0008361~regulation of cell size	23	1.24123	1.6525e-05	0.00167065
GOTERM_BP_FAT	GO:0030097~hemopoiesis	37	1.99676	1.82524e-05	0.0017909
GOTERM_BP_FAT	GO:0003006~reproductive developmental process	37	1.99676	1.82524e-05	0.0017909
GOTERM_BP_FAT	GO:0007423~sensory organ development	40	2.15866	2.11191e-05	0.00201276
GOTERM_BP_FAT	GO:0016481~negative regulation of transcription	44	2.37453	2.53907e-05	0.00235224
GOTERM_BP_FAT	GO:0045596~negative regulation of cell differentiation	36	1.9428	2.76569e-05	0.00249277
GOTERM_MF_FAT	GO:0008134~transcription factor binding	36	1.9428	5.15807e-06	0.0025963
GOTERM_BP_FAT	GO:0006886~intracellular protein transport	46	2.48246	3.02126e-05	0.00265125
GOTERM_BP_FAT	GO:0048609~reproductive process in a multicellular organism	37	1.99676	3.19278e-05	0.00272982
GOTERM_BP_FAT	GO:0032504~multicellular organism reproduction	37	1.99676	3.19278e-05	0.00272982
GOTERM_MF_FAT	GO:0016563~transcription activator activity	35	1.88883	8.34829e-06	0.00280111
GOTERM_BP_FAT	GO:0048666~neuron development	37	1.99676	4.18047e-05	0.00339882
GOTERM_BP_FAT	GO:0030030~cell projection organization	39	2.1047	4.09285e-05	0.00341075
GOTERM_BP_FAT	GO:0060429~epithelium development	32	1.72693	4.62499e-05	0.0036702
GOTERM_BP_FAT	GO:0007169~transmembrane receptor protein tyrosine kinase signaling pathway	36	1.9428	4.80119e-05	0.00372133
GOTERM_BP_FAT	GO:0048534~hemopoietic or lymphoid organ development	39	2.1047	5.26904e-05	0.0039906
GOTERM_BP_FAT	GO:0022610~biological adhesion	80	4.31732	5.72401e-05	0.00414639
GOTERM_BP_FAT	GO:0007155~cell adhesion	80	4.31732	5.72401e-05	0.00414639
GOTERM_MF_FAT	GO:0019899~enzyme binding	37	1.99676	1.66406e-05	0.00418468
GOTERM_BP_FAT	GO:0045184~establishment of protein localization	71	3.83162	5.70691e-05	0.00422569
GOTERM_BP_FAT	GO:0015031~protein transport	71	3.83162	5.70691e-05	0.00422569
GOTERM_BP_FAT	GO:0033365~protein localization in organelle	20	1.07933	6.63574e-05	0.00470326
GOTERM_BP_FAT	GO:0007517~muscle organ development	28	1.51106	7.46287e-05	0.00507269
GOTERM_BP_FAT	GO:0043069~negative regulation of programmed cell death	40	2.15866	7.40224e-05	0.00513614
GOTERM_BP_FAT	GO:0060548~negative regulation of cell death	40	2.15866	7.40224e-05	0.00513614
GOTERM_BP_FAT	GO:0045449~regulation of transcription	217	11.7107	7.86279e-05	0.00523721
GOTERM_BP_FAT	GO:0034504~protein localization in nucleus	15	0.809498	8.95935e-05	0.00584883
GOTERM_BP_FAT	GO:0006605~protein targeting	22	1.18726	9.22399e-05	0.00590563
GOTERM_CC_FAT	GO:0031981~nuclear lumen	83	4.47922	7.55284e-05	0.00612438
GOTERM_BP_FAT	GO:0043066~negative regulation of apoptosis	39	2.1047	0.000108705	0.00682538
GOTERM_BP_FAT	GO:0008585~female gonad development	13	0.701565	0.00011782	0.00712765
GOTERM_BP_FAT	GO:0008284~positive regulation of cell proliferation	47	2.53643	0.000116716	0.00719139
GOTERM_CC_FAT	GO:0000267~cell fraction	50	2.69833	7.40451e-05	0.00720102
GOTERM_BP_FAT	GO:0032268~regulation of cellular protein metabolic process	42	2.26659	0.000135149	0.00802641
GOTERM_BP_FAT	GO:0008283~cell proliferation	32	1.72693	0.000142843	0.00833329
GOTERM_BP_FAT	GO:0035107~appendage morphogenesis	24	1.2952	0.000160268	0.00918477
GOTERM_BP_FAT	GO:0035108~limb morphogenesis	24	1.2952	0.000160268	0.00918477
GOTERM_BP_FAT	GO:0010551~regulation of specific transcription from RNA polymerase II promoter	16	0.863465	0.000167074	0.0094115
GOTERM_BP_FAT	GO:0006979~response to oxidative stress	17	0.917431	0.000170075	0.00942084
GOTERM_BP_FAT	GO:0042692~muscle cell differentiation	23	1.24123	0.000177284	0.00965803
GOTERM_BP_FAT	GO:0002009~morphogenesis of an epithelium	22	1.18726	0.000194873	0.010441
GOTERM_BP_FAT	GO:0010033~response to organic substance	46	2.48246	0.000202153	0.010658
GOTERM_BP_FAT	GO:0007167~enzyme linked receptor protein signaling pathway	46	2.48246	0.000202153	0.010658
GOTERM_BP_FAT	GO:0051241~negative regulation of multicellular organismal process	21	1.1333	0.000212599	0.0110315
GOTERM_BP_FAT	GO:0048598~embryonic morphogenesis	49	2.64436	0.000223115	0.0112254
GOTERM_BP_FAT	GO:0042592~homeostatic process	69	3.72369	0.000223073	0.0113949
GOTERM_CC_FAT	GO:0009898~internal side of plasma membrane	22	1.18726	0.000168542	0.011682
GOTERM_CC_FAT	GO:0005626~insoluble fraction	42	2.26659	0.000201712	0.0122302
GOTERM_BP_FAT	GO:0035295~tube development	38	2.05073	0.000249169	0.0123423
GOTERM_BP_FAT	GO:0000122~negative regulation of transcription from RNA polymerase II promoter	25	1.34916	0.00027198	0.013268
GOTERM_CC_FAT	GO:0005912~adherens junction	18	0.971398	0.000278837	0.013517
GOTERM_CC_FAT	GO:0005829~cytosol	48	2.59039	0.000266004	0.0143217
GOTERM_BP_FAT	GO:0009611~response to wounding	32	1.72693	0.000307453	0.0145607
GOTERM_BP_FAT	GO:0051252~regulation of RNA metabolic process	165	8.90448	0.000305697	0.0146864
GOTERM_CC_FAT	GO:0070161~anchoring junction	18	0.971398	0.000450114	0.0155707
GOTERM_CC_FAT	GO:0044451~nucleoplasm part	58	3.13006	0.000391688	0.0158055
GOTERM_CC_FAT	GO:0005654~nucleoplasm	63	3.39989	0.000434274	0.0161733
GOTERM_BP_FAT	GO:0001952~regulation of cell-matrix adhesion	8	0.431732	0.000347709	0.0162219
GOTERM_CC_FAT	GO:0005624~membrane fraction	40	2.15866	0.000372935	0.0164117
GOTERM_BP_FAT	GO:0048608~reproductive structure development	19	1.02536	0.00036285	0.0166894
GOTERM_BP_FAT	GO:0007276~gamete generation	27	1.4571	0.000374178	0.0169723
GOTERM_BP_FAT	GO:0006606~protein import into nucleus	13	0.701565	0.000402538	0.0180028
GOTERM_BP_FAT	GO:0051170~nuclear import	13	0.701565	0.000402538	0.0180028
GOTERM_CC_FAT	GO:0016323~basolateral plasma membrane	22	1.18726	0.000562732	0.018146
GOTERM_BP_FAT	GO:0032989~cellular component morphogenesis	40	2.15866	0.000421586	0.0183554
GOTERM_BP_FAT	GO:0046545~development of primary female sexual characteristics	14	0.755532	0.000428023	0.0183933
GOTERM_BP_FAT	GO:0060173~limb development	24	1.2952	0.000417191	0.0184057
GOTERM_BP_FAT	GO:0048736~appendage development	24	1.2952	0.000417191	0.0184057
GOTERM_CC_FAT	GO:0005769~early endosome	10	0.539665	0.00062219	0.0188037
GOTERM_CC_FAT	GO:0042598~vesicular fraction	18	0.971398	0.000704798	0.0189331
GOTERM_CC_FAT	GO:0031410~cytoplasmic vesicle	38	2.05073	0.00068436	0.0194601
GOTERM_CC_FAT	GO:0031988~membrane-bounded vesicle	36	1.9428	0.000783605	0.0199328
GOTERM_BP_FAT	GO:0060537~muscle tissue development	23	1.24123	0.000472526	0.0200292
GOTERM_CC_FAT	GO:0016023~cytoplasmic membrane-bounded vesicle	35	1.88883	0.000836946	0.0202227
GOTERM_BP_FAT	GO:0040012~regulation of locomotion	25	1.34916	0.000490733	0.0205326
GOTERM_MF_FAT	GO:0019904~protein domain specific binding	27	1.4571	0.000123948	0.0206093
GOTERM_BP_FAT	GO:0051129~negative regulation of cellular component organization	19	1.02536	0.000525455	0.0216981
GOTERM_BP_FAT	GO:0050767~regulation of neurogenesis	22	1.18726	0.000533436	0.0217552
GOTERM_CC_FAT	GO:0031982~vesicle	39	2.1047	0.000999548	0.0229713
GOTERM_BP_FAT	GO:0006355~regulation of transcription, DNA-dependent	161	8.68861	0.000572186	0.0230363
GOTERM_MF_FAT	GO:0030528~transcription regulator activity	155	8.36481	0.000122184	0.0243328
GOTERM_BP_FAT	GO:0006913~nucleocytoplasmic transport	17	0.917431	0.000617769	0.0245534
GOTERM_BP_FAT	GO:0030099~myeloid cell differentiation	17	0.917431	0.000617769	0.0245534
GOTERM_BP_FAT	GO:0051169~nuclear transport	17	0.917431	0.000617769	0.0245534
GOTERM_CC_FAT	GO:0005768~endosome	23	1.24123	0.00112746	0.0247128
GOTERM_BP_FAT	GO:0010035~response to inorganic substance	12	0.647598	0.000643821	0.0252752
GOTERM_MF_FAT	GO:0003723~RNA binding	61	3.29196	0.000231317	0.0255777
GOTERM_BP_FAT	GO:0007389~pattern specification process	43	2.32056	0.0006786	0.0260117
GOTERM_BP_FAT	GO:0030326~embryonic limb morphogenesis	20	1.07933	0.00067137	0.0260369
GOTERM_BP_FAT	GO:0035113~embryonic appendage morphogenesis	20	1.07933	0.00067137	0.0260369
GOTERM_MF_FAT	GO:0008201~heparin binding	13	0.701565	0.000262991	0.0261646
GOTERM_CC_FAT	GO:0005730~nucleolus	28	1.51106	0.00126344	0.0264673
GOTERM_MF_FAT	GO:0005539~glycosaminoglycan binding	17	0.917431	0.000189599	0.0269354
GOTERM_BP_FAT	GO:0014706~striated muscle tissue development	22	1.18726	0.000726045	0.0271822
GOTERM_BP_FAT	GO:0016192~vesicle-mediated transport	46	2.48246	0.000718493	0.0272082
GOTERM_BP_FAT	GO:0016071~mRNA metabolic process	26	1.40313	0.000736524	0.0272637
GOTERM_CC_FAT	GO:0016585~chromatin remodeling complex	12	0.647598	0.00136452	0.0273823
GOTERM_BP_FAT	GO:0000902~cell morphogenesis	35	1.88883	0.000748322	0.027391
GOTERM_MF_FAT	GO:0046983~protein dimerization activity	49	2.64436	0.000221137	0.0274816
GOTERM_MF_FAT	GO:0030674~protein binding, bridging	9	0.485699	0.000317892	0.0287148
GOTERM_CC_FAT	GO:0005792~microsome	17	0.917431	0.00153734	0.0295855
GOTERM_BP_FAT	GO:0001568~blood vessel development	33	1.7809	0.000827545	0.0296
GOTERM_BP_FAT	GO:0007411~axon guidance	18	0.971398	0.000825757	0.0298566
GOTERM_BP_FAT	GO:0019953~sexual reproduction	30	1.619	0.000844445	0.0298757
GOTERM_CC_FAT	GO:0005794~Golgi apparatus	69	3.72369	0.00164324	0.0303961
GOTERM_BP_FAT	GO:0001944~vasculature development	34	1.83486	0.000874003	0.0305819
GOTERM_BP_FAT	GO:0007507~heart development	34	1.83486	0.000874003	0.0305819
GOTERM_BP_FAT	GO:0032583~regulation of gene-specific transcription	17	0.917431	0.000904725	0.0313124
GOTERM_BP_FAT	GO:0070271~protein complex biogenesis	33	1.7809	0.00102091	0.0349031
GOTERM_BP_FAT	GO:0006461~protein complex assembly	33	1.7809	0.00102091	0.0349031
GOTERM_BP_FAT	GO:0032990~cell part morphogenesis	27	1.4571	0.00105088	0.0355461
GOTERM_BP_FAT	GO:0046660~female sex differentiation	14	0.755532	0.00109811	0.0367428
GOTERM_BP_FAT	GO:0001654~eye development	23	1.24123	0.00112755	0.0369695
GOTERM_BP_FAT	GO:0019725~cellular homeostasis	43	2.32056	0.00114192	0.0370684
GOTERM_BP_FAT	GO:0010552~positive regulation of specific transcription from RNA polymerase II promoter	13	0.701565	0.00112201	0.0371558
GOTERM_BP_FAT	GO:0051253~negative regulation of RNA metabolic process	32	1.72693	0.00119267	0.0379477
GOTERM_BP_FAT	GO:0050877~neurological system process	51	2.75229	0.00118981	0.0382224
GOTERM_BP_FAT	GO:0051960~regulation of nervous system development	24	1.2952	0.00127525	0.0401411
GOTERM_BP_FAT	GO:0048732~gland development	24	1.2952	0.00127525	0.0401411
GOTERM_BP_FAT	GO:0006397~mRNA processing	22	1.18726	0.00129623	0.0404079
GOTERM_BP_FAT	GO:0006928~cell motion	44	2.37453	0.00136176	0.0420163
GOTERM_BP_FAT	GO:0045892~negative regulation of transcription, DNA-dependent	31	1.67296	0.00139354	0.0425832
GOTERM_BP_FAT	GO:0030900~forebrain development	25	1.34916	0.00141709	0.0428954
GOTERM_BP_FAT	GO:0043623~cellular protein complex assembly	19	1.02536	0.00143685	0.0430907
GOTERM_BP_FAT	GO:0007398~ectoderm development	19	1.02536	0.00143685	0.0430907
GOTERM_BP_FAT	GO:0007409~axonogenesis	23	1.24123	0.0014741	0.0437909
GOTERM_BP_FAT	GO:0040008~regulation of growth	33	1.7809	0.00152871	0.0449776
GOTERM_BP_FAT	GO:0045664~regulation of neuron differentiation	18	0.971398	0.00162297	0.0472705
GOTERM_BP_FAT	GO:0048232~male gamete generation	18	0.971398	0.00162297	0.0472705
GOTERM_BP_FAT	GO:0007283~spermatogenesis	18	0.971398	0.00162297	0.0472705
GOTERM_BP_FAT	GO:0043193~positive regulation of gene-specific transcription	14	0.755532	0.00167262	0.0482616
GOTERM_BP_FAT	GO:0048592~eye morphogenesis	14	0.755532	0.00167262	0.0482616
GOTERM_BP_FAT	GO:0032970~regulation of actin filament-based process	14	0.755532	0.00167262	0.0482616
GOTERM_BP_FAT	GO:0022604~regulation of cell morphogenesis	14	0.755532	0.00167262	0.0482616
GOTERM_BP_FAT	GO:0010332~response to gamma radiation	6	0.323799	0.00172911	0.0494252
GOTERM_BP_FAT	GO:0048858~cell projection morphogenesis	25	1.34916	0.00180598	0.0511301
GOTERM_MF_FAT	GO:0003700~transcription factor activity	111	5.99029	0.000639756	0.0523373
GOTERM_BP_FAT	GO:0031175~neuron projection development	26	1.40313	0.00195699	0.0543703
GOTERM_BP_FAT	GO:0044087~regulation of cellular component biogenesis	19	1.02536	0.00194717	0.0545581
GOTERM_CC_FAT	GO:0005635~nuclear envelope	20	1.07933	0.00314531	0.0553475
GOTERM_BP_FAT	GO:0007010~cytoskeleton organization	39	2.1047	0.00211932	0.0577915
GOTERM_BP_FAT	GO:0051270~regulation of cell motion	24	1.2952	0.00210163	0.0577943
GOTERM_MF_FAT	GO:0046982~protein heterodimerization activity	22	1.18726	0.000770644	0.0580259
GOTERM_BP_FAT	GO:0051899~membrane depolarization	8	0.431732	0.00216547	0.0585364
GOTERM_MF_FAT	GO:0008092~cytoskeletal protein binding	47	2.53643	0.000965342	0.0590318
GOTERM_MF_FAT	GO:0008083~growth factor activity	28	1.51106	0.000909297	0.0593015
GOTERM_MF_FAT	GO:0003677~DNA binding	192	10.3616	0.000884851	0.0617487
GOTERM_BP_FAT	GO:0048812~neuron projection morphogenesis	23	1.24123	0.00244517	0.0653258
GOTERM_BP_FAT	GO:0019226~transmission of nerve impulse	23	1.24123	0.00244517	0.0653258
GOTERM_BP_FAT	GO:0008544~epidermis development	17	0.917431	0.00251857	0.0666894
GOTERM_BP_FAT	GO:0009719~response to endogenous stimulus	21	1.1333	0.00256237	0.0672781
GOTERM_CC_FAT	GO:0030054~cell junction	43	2.32056	0.00405383	0.0683481
GOTERM_BP_FAT	GO:0010639~negative regulation of organelle organization	13	0.701565	0.00267511	0.0690533
GOTERM_BP_FAT	GO:0032956~regulation of actin cytoskeleton organization	13	0.701565	0.00267511	0.0690533
GOTERM_BP_FAT	GO:0040014~regulation of multicellular organism growth	13	0.701565	0.00267511	0.0690533
GOTERM_BP_FAT	GO:0048667~cell morphogenesis involved in neuron differentiation	24	1.2952	0.00266221	0.0692663
GOTERM_BP_FAT	GO:0035239~tube morphogenesis	24	1.2952	0.00266221	0.0692663
GOTERM_BP_FAT	GO:0060284~regulation of cell development	24	1.2952	0.00266221	0.0692663
GOTERM_CC_FAT	GO:0005938~cell cortex	18	0.971398	0.00455542	0.0715797
GOTERM_BP_FAT	GO:0030832~regulation of actin filament length	12	0.647598	0.00283591	0.0724961
GOTERM_BP_FAT	GO:0008064~regulation of actin polymerization or depolymerization	12	0.647598	0.00283591	0.0724961
GOTERM_CC_FAT	GO:0043005~neuron projection	24	1.2952	0.00453579	0.073647
GOTERM_MF_FAT	GO:0000166~nucleotide binding	280	15.1106	0.00129029	0.0736989
GOTERM_CC_FAT	GO:0005643~nuclear pore	10	0.539665	0.00494002	0.074997
GOTERM_CC_FAT	GO:0046930~pore complex	10	0.539665	0.00494002	0.074997
GOTERM_BP_FAT	GO:0009725~response to hormone stimulus	18	0.971398	0.00298618	0.0756163
GOTERM_CC_FAT	GO:0000118~histone deacetylase complex	8	0.431732	0.00536207	0.0787204
GOTERM_BP_FAT	GO:0051094~positive regulation of developmental process	33	1.7809	0.00322484	0.0790314
GOTERM_BP_FAT	GO:0044265~cellular macromolecule catabolic process	50	2.69833	0.00320921	0.0792436
GOTERM_BP_FAT	GO:0000904~cell morphogenesis involved in differentiation	27	1.4571	0.00320689	0.0797773
GOTERM_BP_FAT	GO:0008406~gonad development	15	0.809498	0.00319796	0.08016
GOTERM_BP_FAT	GO:0009057~macromolecule catabolic process	55	2.96816	0.00337516	0.0819657
GOTERM_BP_FAT	GO:0042391~regulation of membrane potential	17	0.917431	0.00341901	0.0823894
GOTERM_BP_FAT	GO:0006873~cellular ion homeostasis	29	1.56503	0.00348149	0.0832337
GOTERM_BP_FAT	GO:0055082~cellular chemical homeostasis	29	1.56503	0.00348149	0.0832337
GOTERM_CC_FAT	GO:0009986~cell surface	34	1.83486	0.00614617	0.0871368
GOTERM_CC_FAT	GO:0012505~endomembrane system	62	3.34593	0.00666255	0.088994
GOTERM_CC_FAT	GO:0045177~apical part of cell	16	0.863465	0.00659996	0.0906661
GOTERM_BP_FAT	GO:0003012~muscle system process	16	0.863465	0.00390236	0.0921783
GOTERM_BP_FAT	GO:0051301~cell division	21	1.1333	0.00422419	0.0980273
GOTERM_BP_FAT	GO:0010038~response to metal ion	8	0.431732	0.00428877	0.0980936
GOTERM_BP_FAT	GO:0001775~cell activation	29	1.56503	0.00420821	0.0983563
GOTERM_BP_FAT	GO:0045926~negative regulation of growth	12	0.647598	0.00428613	0.0987103
GOTERM_BP_FAT	GO:0031399~regulation of protein modification process	25	1.34916	0.00439708	0.099767
GOTERM_BP_FAT	GO:0007268~synaptic transmission	19	1.02536	0.00446577	0.0998947
GOTERM_BP_FAT	GO:0009953~dorsal/ventral pattern formation	15	0.809498	0.00443629	0.0999355
GOTERM_BP_FAT	GO:0030833~regulation of actin filament polymerization	11	0.593632	0.00457561	0.100882
GOTERM_BP_FAT	GO:0051493~regulation of cytoskeleton organization	17	0.917431	0.00456847	0.101399
GOTERM_BP_FAT	GO:0048872~homeostasis of number of cells	17	0.917431	0.00456847	0.101399
GOTERM_BP_FAT	GO:0060078~regulation of postsynaptic membrane potential	6	0.323799	0.00503475	0.109021
GOTERM_BP_FAT	GO:0007281~germ cell development	14	0.755532	0.0050171	0.109367
GOTERM_BP_FAT	GO:0010648~negative regulation of cell communication	21	1.1333	0.00534223	0.113831
GOTERM_BP_FAT	GO:0007610~behavior	38	2.05073	0.00542184	0.113982
GOTERM_BP_FAT	GO:0050801~ion homeostasis	32	1.72693	0.00532176	0.114146
GOTERM_BP_FAT	GO:0016337~cell-cell adhesion	39	2.1047	0.00539811	0.114228
GOTERM_CC_FAT	GO:0005681~spliceosome	11	0.593632	0.0090778	0.116281
GOTERM_BP_FAT	GO:0017038~protein import	13	0.701565	0.00563478	0.117461
GOTERM_BP_FAT	GO:0001525~angiogenesis	19	1.02536	0.00574529	0.11816
GOTERM_BP_FAT	GO:0043009~chordate embryonic development	46	2.48246	0.00573482	0.118685
GOTERM_BP_FAT	GO:0009792~embryonic development ending in birth or egg hatching	46	2.48246	0.00573482	0.118685
GOTERM_MF_FAT	GO:0030247~polysaccharide binding	18	0.971398	0.0022985	0.120906
GOTERM_MF_FAT	GO:0001871~pattern binding	18	0.971398	0.0022985	0.120906
GOTERM_BP_FAT	GO:0030334~regulation of cell migration	20	1.07933	0.0062478	0.126294
GOTERM_BP_FAT	GO:0009968~negative regulation of signal transduction	20	1.07933	0.0062478	0.126294
GOTERM_BP_FAT	GO:0048878~chemical homeostasis	39	2.1047	0.00623341	0.126786
GOTERM_CC_FAT	GO:0005739~mitochondrion	88	4.74906	0.0104244	0.129085
GOTERM_BP_FAT	GO:0007049~cell cycle	44	2.37453	0.0067309	0.134592
GOTERM_BP_FAT	GO:0030834~regulation of actin filament depolymerization	7	0.377766	0.00692291	0.137349
GOTERM_BP_FAT	GO:0030168~platelet activation	7	0.377766	0.00692291	0.137349
GOTERM_BP_FAT	GO:0030837~negative regulation of actin filament polymerization	7	0.377766	0.00692291	0.137349
GOTERM_BP_FAT	GO:0032101~regulation of response to external stimulus	16	0.863465	0.00696977	0.137403
GOTERM_BP_FAT	GO:0010942~positive regulation of cell death	29	1.56503	0.00719318	0.139856
GOTERM_BP_FAT	GO:0006692~prostanoid metabolic process	5	0.269833	0.00715606	0.139995
GOTERM_BP_FAT	GO:0006693~prostaglandin metabolic process	5	0.269833	0.00715606	0.139995
GOTERM_BP_FAT	GO:0016049~cell growth	8	0.431732	0.00767444	0.147665
GOTERM_CC_FAT	GO:0044431~Golgi apparatus part	34	1.83486	0.0123992	0.14805
GOTERM_BP_FAT	GO:0006916~anti-apoptosis	17	0.917431	0.00780922	0.149209
GOTERM_BP_FAT	GO:0045137~development of primary sexual characteristics	17	0.917431	0.00780922	0.149209
GOTERM_BP_FAT	GO:0042493~response to drug	13	0.701565	0.00786544	0.149353
GOTERM_MF_FAT	GO:0003779~actin binding	32	1.72693	0.00305683	0.149917
GOTERM_BP_FAT	GO:0051146~striated muscle cell differentiation	15	0.809498	0.00806524	0.151998
GOTERM_BP_FAT	GO:0001501~skeletal system development	37	1.99676	0.00840969	0.157095
GOTERM_BP_FAT	GO:0030036~actin cytoskeleton organization	23	1.24123	0.00904223	0.166988
GOTERM_BP_FAT	GO:0006936~muscle contraction	14	0.755532	0.00931533	0.170659
GOTERM_BP_FAT	GO:0048705~skeletal system morphogenesis	20	1.07933	0.00975469	0.177022
GOTERM_BP_FAT	GO:0009309~amine biosynthetic process	17	0.917431	0.0100078	0.178317
GOTERM_BP_FAT	GO:0030163~protein catabolic process	43	2.32056	0.0100075	0.179261
GOTERM_BP_FAT	GO:0043933~macromolecular complex subunit organization	43	2.32056	0.0100075	0.179261
GOTERM_BP_FAT	GO:0070482~response to oxygen levels	11	0.593632	0.00999404	0.179999
GOTERM_BP_FAT	GO:0032269~negative regulation of cellular protein metabolic process	15	0.809498	0.0105992	0.185892
GOTERM_BP_FAT	GO:0051248~negative regulation of protein metabolic process	15	0.809498	0.0105992	0.185892
GOTERM_BP_FAT	GO:0021700~developmental maturation	15	0.809498	0.0105992	0.185892
GOTERM_BP_FAT	GO:0016570~histone modification	15	0.809498	0.0105992	0.185892
GOTERM_BP_FAT	GO:0044257~cellular protein catabolic process	40	2.15866	0.0105637	0.186299
GOTERM_BP_FAT	GO:0043010~camera-type eye development	18	0.971398	0.0107919	0.18797
GOTERM_BP_FAT	GO:0051174~regulation of phosphorus metabolic process	38	2.05073	0.0109039	0.188757
GOTERM_BP_FAT	GO:0019220~regulation of phosphate metabolic process	38	2.05073	0.0109039	0.188757
GOTERM_BP_FAT	GO:0007568~aging	10	0.539665	0.011077	0.190485
GOTERM_BP_FAT	GO:0048593~camera-type eye morphogenesis	10	0.539665	0.011077	0.190485
GOTERM_BP_FAT	GO:0042401~biogenic amine biosynthetic process	10	0.539665	0.011077	0.190485
GOTERM_BP_FAT	GO:0030029~actin filament-based process	24	1.2952	0.0112035	0.190506
GOTERM_BP_FAT	GO:0051693~actin filament capping	6	0.323799	0.0111829	0.191155
GOTERM_BP_FAT	GO:0007098~centrosome cycle	6	0.323799	0.0111829	0.191155
GOTERM_BP_FAT	GO:0050803~regulation of synapse structure and activity	6	0.323799	0.0111829	0.191155
GOTERM_BP_FAT	GO:0030835~negative regulation of actin filament depolymerization	6	0.323799	0.0111829	0.191155
GOTERM_BP_FAT	GO:0048610~reproductive cellular process	19	1.02536	0.0114598	0.19346
GOTERM_BP_FAT	GO:0045597~positive regulation of cell differentiation	26	1.40313	0.0115548	0.193934
GOTERM_BP_FAT	GO:0009628~response to abiotic stimulus	29	1.56503	0.0117463	0.194889
GOTERM_BP_FAT	GO:0043065~positive regulation of apoptosis	28	1.51106	0.0117206	0.195467
GOTERM_BP_FAT	GO:0043068~positive regulation of programmed cell death	28	1.51106	0.0117206	0.195467
GOTERM_BP_FAT	GO:0043244~regulation of protein complex disassembly	9	0.485699	0.0120429	0.198338
GOTERM_BP_FAT	GO:0010975~regulation of neuron projection development	9	0.485699	0.0120429	0.198338
GOTERM_CC_FAT	GO:0005798~Golgi-associated vesicle	8	0.431732	0.0177675	0.200941
GOTERM_BP_FAT	GO:0007519~skeletal muscle tissue development	12	0.647598	0.0123196	0.201442
GOTERM_BP_FAT	GO:0060538~skeletal muscle organ development	12	0.647598	0.0123196	0.201442
GOTERM_MF_FAT	GO:0001882~nucleoside binding	198	10.6854	0.00453711	0.204823
GOTERM_BP_FAT	GO:0030856~regulation of epithelial cell differentiation	8	0.431732	0.0126872	0.205825
GOTERM_CC_FAT	GO:0031225~anchored to membrane	17	0.917431	0.0196629	0.21051
GOTERM_CC_FAT	GO:0048471~perinuclear region of cytoplasm	17	0.917431	0.0196629	0.21051
GOTERM_BP_FAT	GO:0033043~regulation of organelle organization	23	1.24123	0.0131548	0.211574
GOTERM_BP_FAT	GO:0016044~membrane organization	24	1.2952	0.0133804	0.213788
GOTERM_CC_FAT	GO:0030055~cell-substrate junction	12	0.647598	0.019553	0.214087
GOTERM_BP_FAT	GO:0006631~fatty acid metabolic process	18	0.971398	0.0134729	0.214091
GOTERM_BP_FAT	GO:0051603~proteolysis involved in cellular protein catabolic process	39	2.1047	0.0138398	0.218243
GOTERM_MF_FAT	GO:0042803~protein homodimerization activity	27	1.4571	0.00721845	0.22957
GOTERM_MF_FAT	GO:0004714~transmembrane receptor protein tyrosine kinase activity	19	1.02536	0.00622345	0.230644
GOTERM_BP_FAT	GO:0030155~regulation of cell adhesion	16	0.863465	0.0148814	0.231632
GOTERM_MF_FAT	GO:0001883~purine nucleoside binding	196	10.5774	0.00549931	0.23256
GOTERM_MF_FAT	GO:0003712~transcription cofactor activity	17	0.917431	0.00770288	0.235687
GOTERM_MF_FAT	GO:0004407~histone deacetylase activity	6	0.323799	0.00719932	0.236427
GOTERM_MF_FAT	GO:0033558~protein deacetylase activity	6	0.323799	0.00719932	0.236427
GOTERM_BP_FAT	GO:0065003~macromolecular complex assembly	40	2.15866	0.0153157	0.23648
GOTERM_MF_FAT	GO:0005524~ATP binding	184	9.92984	0.006153	0.236998
GOTERM_MF_FAT	GO:0030554~adenyl nucleotide binding	194	10.4695	0.00698549	0.237972
GOTERM_MF_FAT	GO:0032553~ribonucleotide binding	224	12.0885	0.00812169	0.23967
GOTERM_MF_FAT	GO:0032555~purine ribonucleotide binding	224	12.0885	0.00812169	0.23967
GOTERM_BP_FAT	GO:0031344~regulation of cell projection organization	10	0.539665	0.015953	0.241783
GOTERM_BP_FAT	GO:0007267~cell-cell signaling	30	1.619	0.0157937	0.241835
GOTERM_BP_FAT	GO:0034621~cellular macromolecular complex subunit organization	30	1.619	0.0157937	0.241835
GOTERM_BP_FAT	GO:0016568~chromatin modification	24	1.2952	0.0158817	0.241921
GOTERM_BP_FAT	GO:0044057~regulation of system process	24	1.2952	0.0158817	0.241921
GOTERM_MF_FAT	GO:0032559~adenyl ribonucleotide binding	185	9.98381	0.0060808	0.243809
GOTERM_MF_FAT	GO:0019900~kinase binding	11	0.593632	0.00693353	0.24462
GOTERM_BP_FAT	GO:0042325~regulation of phosphorylation	36	1.9428	0.0166025	0.249242
GOTERM_BP_FAT	GO:0007548~sex differentiation	19	1.02536	0.0172883	0.257026
GOTERM_BP_FAT	GO:0044092~negative regulation of molecular function	19	1.02536	0.0172883	0.257026
GOTERM_BP_FAT	GO:0032270~positive regulation of cellular protein metabolic process	19	1.02536	0.0172883	0.257026
GOTERM_BP_FAT	GO:0016569~covalent chromatin modification	15	0.809498	0.0174923	0.258518
GOTERM_CC_FAT	GO:0012506~vesicle membrane	13	0.701565	0.0254831	0.259128
GOTERM_BP_FAT	GO:0030218~erythrocyte differentiation	9	0.485699	0.0178824	0.262354
GOTERM_BP_FAT	GO:0030308~negative regulation of cell growth	9	0.485699	0.0178824	0.262354
GOTERM_BP_FAT	GO:0030325~adrenal gland development	5	0.269833	0.01801	0.262834
GOTERM_BP_FAT	GO:0060079~regulation of excitatory postsynaptic membrane potential	5	0.269833	0.01801	0.262834
GOTERM_CC_FAT	GO:0030424~axon	15	0.809498	0.0291171	0.26421
GOTERM_CC_FAT	GO:0030135~coated vesicle	16	0.863465	0.0270025	0.267037
GOTERM_CC_FAT	GO:0016604~nuclear body	9	0.485699	0.0291009	0.268972
GOTERM_CC_FAT	GO:0005924~cell-substrate adherens junction	11	0.593632	0.0280086	0.270265
GOTERM_CC_FAT	GO:0005925~focal adhesion	11	0.593632	0.0280086	0.270265
GOTERM_BP_FAT	GO:0043254~regulation of protein complex assembly	13	0.701565	0.0188021	0.271589
GOTERM_CC_FAT	GO:0000790~nuclear chromatin	10	0.539665	0.02884	0.271926
GOTERM_CC_FAT	GO:0030140~trans-Golgi network transport vesicle	5	0.269833	0.0307723	0.272227
GOTERM_MF_FAT	GO:0017076~purine nucleotide binding	233	12.5742	0.00976158	0.273101
GOTERM_BP_FAT	GO:0032271~regulation of protein polymerization	11	0.593632	0.0192726	0.27507
GOTERM_BP_FAT	GO:0019941~modification-dependent protein catabolic process	35	1.88883	0.0191864	0.275172
GOTERM_BP_FAT	GO:0043632~modification-dependent macromolecule catabolic process	35	1.88883	0.0191864	0.275172
GOTERM_BP_FAT	GO:0050770~regulation of axonogenesis	8	0.431732	0.0196805	0.278871
GOTERM_BP_FAT	GO:0010810~regulation of cell-substrate adhesion	8	0.431732	0.0196805	0.278871
GOTERM_BP_FAT	GO:0006575~cellular amino acid derivative metabolic process	18	0.971398	0.0203735	0.286027
GOTERM_MF_FAT	GO:0043565~sequence-specific DNA binding	82	4.42526	0.0106748	0.28685
GOTERM_BP_FAT	GO:0046530~photoreceptor cell differentiation	6	0.323799	0.0209839	0.289709
GOTERM_BP_FAT	GO:0007292~female gamete generation	6	0.323799	0.0209839	0.289709
GOTERM_MF_FAT	GO:0016564~transcription repressor activity	20	1.07933	0.0111741	0.290531
GOTERM_BP_FAT	GO:0032272~negative regulation of protein polymerization	7	0.377766	0.0209749	0.290782
GOTERM_BP_FAT	GO:0016050~vesicle organization	7	0.377766	0.0209749	0.290782
GOTERM_BP_FAT	GO:0051247~positive regulation of protein metabolic process	19	1.02536	0.0209533	0.291716
GOTERM_BP_FAT	GO:0051240~positive regulation of multicellular organismal process	24	1.2952	0.0219822	0.298901
GOTERM_BP_FAT	GO:0045165~cell fate commitment	23	1.24123	0.0219696	0.299952
GOTERM_BP_FAT	GO:0001666~response to hypoxia	10	0.539665	0.022233	0.300573
GOTERM_BP_FAT	GO:0016202~regulation of striated muscle tissue development	10	0.539665	0.022233	0.300573
GOTERM_BP_FAT	GO:0048634~regulation of muscle development	10	0.539665	0.022233	0.300573
GOTERM_CC_FAT	GO:0005783~endoplasmic reticulum	59	3.18403	0.0353109	0.300946
GOTERM_CC_FAT	GO:0031967~organelle envelope	50	2.69833	0.0361906	0.302164
GOTERM_MF_FAT	GO:0048306~calcium-dependent protein binding	5	0.269833	0.0125469	0.312251
GOTERM_CC_FAT	GO:0030141~secretory granule	10	0.539665	0.0401743	0.319415
GOTERM_BP_FAT	GO:0043583~ear development	17	0.917431	0.0240357	0.319551
GOTERM_CC_FAT	GO:0031975~envelope	50	2.69833	0.0443293	0.321717
GOTERM_CC_FAT	GO:0044449~contractile fiber part	14	0.755532	0.0400921	0.323977
GOTERM_CC_FAT	GO:0045121~membrane raft	13	0.701565	0.0434079	0.325481
GOTERM_CC_FAT	GO:0005615~extracellular space	45	2.42849	0.0442166	0.32571
GOTERM_CC_FAT	GO:0030133~transport vesicle	7	0.377766	0.0421053	0.327051
GOTERM_MF_FAT	GO:0019213~deacetylase activity	6	0.323799	0.0137583	0.329002
GOTERM_MF_FAT	GO:0042393~histone binding	6	0.323799	0.0137583	0.329002
GOTERM_MF_FAT	GO:0045296~cadherin binding	6	0.323799	0.0137583	0.329002
GOTERM_CC_FAT	GO:0030132~clathrin coat of coated pit	4	0.215866	0.0433994	0.330328
GOTERM_BP_FAT	GO:0043062~extracellular structure organization	19	1.02536	0.0251846	0.330844
GOTERM_BP_FAT	GO:0001932~regulation of protein amino acid phosphorylation	19	1.02536	0.0251846	0.330844
GOTERM_BP_FAT	GO:0016055~Wnt receptor signaling pathway	20	1.07933	0.025508	0.331795
GOTERM_BP_FAT	GO:0045792~negative regulation of cell size	9	0.485699	0.0255003	0.332976
GOTERM_BP_FAT	GO:0010769~regulation of cell morphogenesis involved in differentiation	9	0.485699	0.0255003	0.332976
GOTERM_BP_FAT	GO:0042113~B cell activation	11	0.593632	0.0257528	0.333148
GOTERM_CC_FAT	GO:0031226~intrinsic to plasma membrane	48	2.59039	0.0520079	0.347715
GOTERM_BP_FAT	GO:0008380~RNA splicing	15	0.809498	0.02735	0.348628
GOTERM_CC_FAT	GO:0030659~cytoplasmic vesicle membrane	11	0.593632	0.0505165	0.34868
GOTERM_CC_FAT	GO:0031090~organelle membrane	80	4.31732	0.0513617	0.348744
GOTERM_CC_FAT	GO:0005759~mitochondrial matrix	14	0.755532	0.0504542	0.35312
GOTERM_CC_FAT	GO:0048475~coated membrane	14	0.755532	0.0504542	0.35312
GOTERM_CC_FAT	GO:0030117~membrane coat	14	0.755532	0.0504542	0.35312
GOTERM_CC_FAT	GO:0031980~mitochondrial lumen	14	0.755532	0.0504542	0.35312
GOTERM_CC_FAT	GO:0031252~cell leading edge	14	0.755532	0.0504542	0.35312
GOTERM_CC_FAT	GO:0000502~proteasome complex	10	0.539665	0.0541743	0.354925
GOTERM_BP_FAT	GO:0034622~cellular macromolecular complex assembly	27	1.4571	0.0286549	0.358067
GOTERM_BP_FAT	GO:0060562~epithelial tube morphogenesis	12	0.647598	0.02854	0.358209
GOTERM_BP_FAT	GO:0046457~prostanoid biosynthetic process	4	0.215866	0.0285245	0.359362
GOTERM_BP_FAT	GO:0001516~prostaglandin biosynthetic process	4	0.215866	0.0285245	0.359362
GOTERM_BP_FAT	GO:0032331~negative regulation of chondrocyte differentiation	4	0.215866	0.0285245	0.359362
GOTERM_CC_FAT	GO:0044421~extracellular region part	80	4.31732	0.0593295	0.359484
GOTERM_BP_FAT	GO:0051338~regulation of transferase activity	26	1.40313	0.0290705	0.35964
GOTERM_BP_FAT	GO:0001569~patterning of blood vessels	8	0.431732	0.0289718	0.35995
GOTERM_BP_FAT	GO:0048545~response to steroid hormone stimulus	8	0.431732	0.0289718	0.35995
GOTERM_BP_FAT	GO:0032869~cellular response to insulin stimulus	8	0.431732	0.0289718	0.35995
GOTERM_BP_FAT	GO:0060041~retina development in camera-type eye	8	0.431732	0.0289718	0.35995
GOTERM_CC_FAT	GO:0000228~nuclear chromosome	16	0.863465	0.0630819	0.361004
GOTERM_CC_FAT	GO:0042995~cell projection	39	2.1047	0.0588058	0.361169
GOTERM_CC_FAT	GO:0030120~vesicle coat	8	0.431732	0.0608271	0.362604
GOTERM_CC_FAT	GO:0042641~actomyosin	5	0.269833	0.0585302	0.364162
GOTERM_CC_FAT	GO:0032432~actin filament bundle	5	0.269833	0.0585302	0.364162
GOTERM_CC_FAT	GO:0001725~stress fiber	5	0.269833	0.0585302	0.364162
GOTERM_CC_FAT	GO:0016607~nuclear speck	5	0.269833	0.0585302	0.364162
GOTERM_CC_FAT	GO:0030118~clathrin coat	9	0.485699	0.05771	0.364439
GOTERM_CC_FAT	GO:0030027~lamellipodium	9	0.485699	0.05771	0.364439
GOTERM_CC_FAT	GO:0030662~coated vesicle membrane	9	0.485699	0.05771	0.364439
GOTERM_CC_FAT	GO:0017053~transcriptional repressor complex	6	0.323799	0.0630124	0.36475
GOTERM_CC_FAT	GO:0030660~Golgi-associated vesicle membrane	6	0.323799	0.0630124	0.36475
GOTERM_CC_FAT	GO:0019898~extrinsic to membrane	24	1.2952	0.0570633	0.365633
GOTERM_CC_FAT	GO:0044463~cell projection part	11	0.593632	0.0653143	0.367329
GOTERM_CC_FAT	GO:0044433~cytoplasmic vesicle part	11	0.593632	0.0653143	0.367329
GOTERM_BP_FAT	GO:0045637~regulation of myeloid cell differentiation	10	0.539665	0.0301009	0.368519
GOTERM_BP_FAT	GO:0043434~response to peptide hormone stimulus	10	0.539665	0.0301009	0.368519
GOTERM_BP_FAT	GO:0055001~muscle cell development	10	0.539665	0.0301009	0.368519
GOTERM_BP_FAT	GO:0055080~cation homeostasis	21	1.1333	0.0302483	0.368654
GOTERM_CC_FAT	GO:0005657~replication fork	7	0.377766	0.0629664	0.368695
GOTERM_CC_FAT	GO:0005667~transcription factor complex	29	1.56503	0.070366	0.386001
GOTERM_BP_FAT	GO:0007565~female pregnancy	7	0.377766	0.0323753	0.386392
GOTERM_BP_FAT	GO:0051216~cartilage development	14	0.755532	0.0323588	0.387573
GOTERM_CC_FAT	GO:0005764~lysosome	12	0.647598	0.0752597	0.403083
GOTERM_CC_FAT	GO:0043292~contractile fiber	14	0.755532	0.0763489	0.403553
GOTERM_BP_FAT	GO:0051130~positive regulation of cellular component organization	16	0.863465	0.0344586	0.404337
GOTERM_BP_FAT	GO:0003013~circulatory system process	16	0.863465	0.0344586	0.404337
GOTERM_BP_FAT	GO:0008015~blood circulation	16	0.863465	0.0344586	0.404337
GOTERM_MF_FAT	GO:0030246~carbohydrate binding	28	1.51106	0.0188558	0.404645
GOTERM_BP_FAT	GO:0051347~positive regulation of transferase activity	20	1.07933	0.0355257	0.405835
GOTERM_BP_FAT	GO:0040007~growth	21	1.1333	0.0353784	0.405862
GOTERM_BP_FAT	GO:0040013~negative regulation of locomotion	9	0.485699	0.0351159	0.406206
GOTERM_BP_FAT	GO:0034101~erythrocyte homeostasis	9	0.485699	0.0351159	0.406206
GOTERM_BP_FAT	GO:0051145~smooth muscle cell differentiation	5	0.269833	0.0353102	0.406597
GOTERM_BP_FAT	GO:0048477~oogenesis	5	0.269833	0.0353102	0.406597
GOTERM_BP_FAT	GO:0001936~regulation of endothelial cell proliferation	5	0.269833	0.0353102	0.406597
GOTERM_BP_FAT	GO:0051928~positive regulation of calcium ion transport	5	0.269833	0.0353102	0.406597
GOTERM_BP_FAT	GO:0021515~cell differentiation in spinal cord	5	0.269833	0.0353102	0.406597
GOTERM_BP_FAT	GO:0042461~photoreceptor cell development	5	0.269833	0.0353102	0.406597
GOTERM_BP_FAT	GO:0001754~eye photoreceptor cell differentiation	5	0.269833	0.0353102	0.406597
GOTERM_BP_FAT	GO:0010522~regulation of calcium ion transport into cytosol	5	0.269833	0.0353102	0.406597
GOTERM_BP_FAT	GO:0050807~regulation of synapse organization	5	0.269833	0.0353102	0.406597
GOTERM_BP_FAT	GO:0051224~negative regulation of protein transport	5	0.269833	0.0353102	0.406597
GOTERM_BP_FAT	GO:0001709~cell fate determination	6	0.323799	0.0350448	0.406923
GOTERM_BP_FAT	GO:0000302~response to reactive oxygen species	6	0.323799	0.0350448	0.406923
GOTERM_BP_FAT	GO:0002761~regulation of myeloid leukocyte differentiation	6	0.323799	0.0350448	0.406923
GOTERM_BP_FAT	GO:0045682~regulation of epidermis development	6	0.323799	0.0350448	0.406923
GOTERM_BP_FAT	GO:0007569~cell aging	6	0.323799	0.0350448	0.406923
GOTERM_BP_FAT	GO:0008286~insulin receptor signaling pathway	6	0.323799	0.0350448	0.406923
GOTERM_BP_FAT	GO:0051297~centrosome organization	6	0.323799	0.0350448	0.406923
GOTERM_BP_FAT	GO:0042060~wound healing	17	0.917431	0.0350434	0.408274
GOTERM_MF_FAT	GO:0008565~protein transporter activity	13	0.701565	0.018663	0.409923
GOTERM_BP_FAT	GO:0001708~cell fate specification	12	0.647598	0.0363495	0.411753
GOTERM_MF_FAT	GO:0050839~cell adhesion molecule binding	7	0.377766	0.0203837	0.412737
GOTERM_MF_FAT	GO:0019901~protein kinase binding	9	0.485699	0.0201007	0.416453
GOTERM_BP_FAT	GO:0033554~cellular response to stress	44	2.37453	0.0392287	0.435062
GOTERM_BP_FAT	GO:0050730~regulation of peptidyl-tyrosine phosphorylation	10	0.539665	0.0397188	0.437778
GOTERM_BP_FAT	GO:0043603~cellular amide metabolic process	8	0.431732	0.040822	0.444115
GOTERM_BP_FAT	GO:0001838~embryonic epithelial tube formation	8	0.431732	0.040822	0.444115
GOTERM_BP_FAT	GO:0031400~negative regulation of protein modification process	8	0.431732	0.040822	0.444115
GOTERM_BP_FAT	GO:0048585~negative regulation of response to stimulus	8	0.431732	0.040822	0.444115
GOTERM_BP_FAT	GO:0035148~tube lumen formation	8	0.431732	0.040822	0.444115
GOTERM_BP_FAT	GO:0010608~posttranscriptional regulation of gene expression	15	0.809498	0.0407843	0.445188
GOTERM_CC_FAT	GO:0016581~NuRD complex	4	0.215866	0.08958	0.448319
GOTERM_CC_FAT	GO:0000242~pericentriolar material	4	0.215866	0.08958	0.448319
GOTERM_MF_FAT	GO:0042562~hormone binding	6	0.323799	0.0233949	0.449295
GOTERM_BP_FAT	GO:0002521~leukocyte differentiation	18	0.971398	0.041848	0.449667
GOTERM_CC_FAT	GO:0042383~sarcolemma	7	0.377766	0.0888772	0.4499
GOTERM_CC_FAT	GO:0030018~Z disc	7	0.377766	0.0888772	0.4499
GOTERM_BP_FAT	GO:0008219~cell death	32	1.72693	0.0418112	0.45075
GOTERM_CC_FAT	GO:0044454~nuclear chromosome part	14	0.755532	0.0920066	0.453301
GOTERM_CC_FAT	GO:0005901~caveola	6	0.323799	0.0937011	0.455426
GOTERM_MF_FAT	GO:0005545~phosphatidylinositol binding	5	0.269833	0.0250338	0.455811
GOTERM_MF_FAT	GO:0003682~chromatin binding	18	0.971398	0.024452	0.455905
GOTERM_BP_FAT	GO:0021537~telencephalon development	11	0.593632	0.0431046	0.458277
GOTERM_BP_FAT	GO:0043523~regulation of neuron apoptosis	11	0.593632	0.0431046	0.458277
GOTERM_BP_FAT	GO:0050678~regulation of epithelial cell proliferation	11	0.593632	0.0431046	0.458277
GOTERM_BP_FAT	GO:0030031~cell projection assembly	11	0.593632	0.0431046	0.458277
GOTERM_CC_FAT	GO:0005905~coated pit	5	0.269833	0.0956519	0.458439
GOTERM_MF_FAT	GO:0008047~enzyme activator activity	27	1.4571	0.0258838	0.459227
GOTERM_BP_FAT	GO:0048511~rhythmic process	12	0.647598	0.045541	0.475746
GOTERM_BP_FAT	GO:0032844~regulation of homeostatic process	12	0.647598	0.045541	0.475746
GOTERM_BP_FAT	GO:0001701~in utero embryonic development	23	1.24123	0.0459624	0.477538
GOTERM_BP_FAT	GO:0022403~cell cycle phase	23	1.24123	0.0459624	0.477538
GOTERM_BP_FAT	GO:0006875~cellular metal ion homeostasis	13	0.701565	0.047237	0.481489
GOTERM_BP_FAT	GO:0048638~regulation of developmental growth	9	0.485699	0.0469084	0.481833
GOTERM_BP_FAT	GO:0040018~positive regulation of multicellular organism growth	7	0.377766	0.0471413	0.482169
GOTERM_BP_FAT	GO:0043242~negative regulation of protein complex disassembly	7	0.377766	0.0471413	0.482169
GOTERM_BP_FAT	GO:0048515~spermatid differentiation	7	0.377766	0.0471413	0.482169
GOTERM_BP_FAT	GO:0015711~organic anion transport	7	0.377766	0.0471413	0.482169
GOTERM_BP_FAT	GO:0031333~negative regulation of protein complex assembly	7	0.377766	0.0471413	0.482169
GOTERM_BP_FAT	GO:0002573~myeloid leukocyte differentiation	7	0.377766	0.0471413	0.482169
GOTERM_BP_FAT	GO:0048562~embryonic organ morphogenesis	22	1.18726	0.0467773	0.482256
GOTERM_MF_FAT	GO:0030145~manganese ion binding	12	0.647598	0.0294192	0.487717
GOTERM_MF_FAT	GO:0004713~protein tyrosine kinase activity	29	1.56503	0.0289149	0.489406
GOTERM_BP_FAT	GO:0001558~regulation of cell growth	15	0.809498	0.0490134	0.49306
GOTERM_BP_FAT	GO:0022402~cell cycle process	30	1.619	0.0494019	0.494458
GOTERM_BP_FAT	GO:0051726~regulation of cell cycle	24	1.2952	0.0512998	0.50508
GOTERM_BP_FAT	GO:0016331~morphogenesis of embryonic epithelium	10	0.539665	0.0512198	0.505918
GOTERM_BP_FAT	GO:0048469~cell maturation	10	0.539665	0.0512198	0.505918
GOTERM_BP_FAT	GO:0032870~cellular response to hormone stimulus	10	0.539665	0.0512198	0.505918
GOTERM_BP_FAT	GO:0016265~death	32	1.72693	0.0518752	0.507681
GOTERM_BP_FAT	GO:0001502~cartilage condensation	6	0.323799	0.0537223	0.517494
GOTERM_BP_FAT	GO:0033559~unsaturated fatty acid metabolic process	6	0.323799	0.0537223	0.517494
GOTERM_BP_FAT	GO:0048730~epidermis morphogenesis	6	0.323799	0.0537223	0.517494
GOTERM_BP_FAT	GO:0035136~forelimb morphogenesis	6	0.323799	0.0537223	0.517494
GOTERM_BP_FAT	GO:0006690~icosanoid metabolic process	6	0.323799	0.0537223	0.517494
GOTERM_BP_FAT	GO:0048568~embryonic organ development	27	1.4571	0.0537	0.518737
GOTERM_MF_FAT	GO:0005543~phospholipid binding	18	0.971398	0.0337994	0.521655
GOTERM_MF_FAT	GO:0035091~phosphoinositide binding	15	0.809498	0.0330989	0.521727
GOTERM_MF_FAT	GO:0003713~transcription coactivator activity	10	0.539665	0.037052	0.525851
GOTERM_BP_FAT	GO:0001894~tissue homeostasis	8	0.431732	0.05542	0.527397
GOTERM_BP_FAT	GO:0051781~positive regulation of cell division	8	0.431732	0.05542	0.527397
GOTERM_BP_FAT	GO:0022602~ovulation cycle process	8	0.431732	0.05542	0.527397
GOTERM_BP_FAT	GO:0042698~ovulation cycle	8	0.431732	0.05542	0.527397
GOTERM_MF_FAT	GO:0016860~intramolecular oxidoreductase activity	6	0.323799	0.0365041	0.527487
GOTERM_MF_FAT	GO:0043498~cell surface binding	6	0.323799	0.0365041	0.527487
GOTERM_BP_FAT	GO:0030855~epithelial cell differentiation	12	0.647598	0.0561999	0.531104
GOTERM_BP_FAT	GO:0033674~positive regulation of kinase activity	19	1.02536	0.0564633	0.531424
GOTERM_MF_FAT	GO:0005096~GTPase activator activity	22	1.18726	0.0354994	0.531885
GOTERM_MF_FAT	GO:0043566~structure-specific DNA binding	12	0.647598	0.0364791	0.534413
GOTERM_BP_FAT	GO:0042471~ear morphogenesis	13	0.701565	0.0574401	0.536322
GOTERM_BP_FAT	GO:0016042~lipid catabolic process	15	0.809498	0.0583265	0.53781
GOTERM_BP_FAT	GO:0030003~cellular cation homeostasis	16	0.863465	0.058205	0.538418
GOTERM_BP_FAT	GO:0051276~chromosome organization	40	2.15866	0.0587112	0.538859
GOTERM_BP_FAT	GO:0048754~branching morphogenesis of a tube	14	0.755532	0.0581048	0.539166
GOTERM_BP_FAT	GO:0043967~histone H4 acetylation	5	0.269833	0.0594376	0.542022
GOTERM_BP_FAT	GO:0031290~retinal ganglion cell axon guidance	5	0.269833	0.0594376	0.542022
GOTERM_BP_FAT	GO:0043616~keratinocyte proliferation	5	0.269833	0.0594376	0.542022
GOTERM_BP_FAT	GO:0007595~lactation	5	0.269833	0.0594376	0.542022
GOTERM_BP_FAT	GO:0006636~unsaturated fatty acid biosynthetic process	5	0.269833	0.0594376	0.542022
GOTERM_BP_FAT	GO:0046456~icosanoid biosynthetic process	5	0.269833	0.0594376	0.542022
GOTERM_BP_FAT	GO:0045884~regulation of survival gene product expression	5	0.269833	0.0594376	0.542022
GOTERM_BP_FAT	GO:0042542~response to hydrogen peroxide	5	0.269833	0.0594376	0.542022
GOTERM_BP_FAT	GO:0043627~response to estrogen stimulus	5	0.269833	0.0594376	0.542022
GOTERM_BP_FAT	GO:0031345~negative regulation of cell projection organization	5	0.269833	0.0594376	0.542022
GOTERM_BP_FAT	GO:0042462~eye photoreceptor cell development	4	0.215866	0.0605772	0.547676
GOTERM_BP_FAT	GO:0051890~regulation of cardioblast differentiation	4	0.215866	0.0605772	0.547676
GOTERM_BP_FAT	GO:0032469~endoplasmic reticulum calcium ion homeostasis	4	0.215866	0.0605772	0.547676
GOTERM_BP_FAT	GO:0048070~regulation of pigmentation during development	4	0.215866	0.0605772	0.547676
GOTERM_BP_FAT	GO:0055012~ventricular cardiac muscle cell differentiation	4	0.215866	0.0605772	0.547676
GOTERM_BP_FAT	GO:0051891~positive regulation of cardioblast differentiation	4	0.215866	0.0605772	0.547676
GOTERM_BP_FAT	GO:0030949~positive regulation of vascular endothelial growth factor receptor signaling pathway	4	0.215866	0.0605772	0.547676
GOTERM_BP_FAT	GO:0045885~positive regulation of survival gene product expression	4	0.215866	0.0605772	0.547676
GOTERM_BP_FAT	GO:0010524~positive regulation of calcium ion transport into cytosol	4	0.215866	0.0605772	0.547676
GOTERM_BP_FAT	GO:0021517~ventral spinal cord development	4	0.215866	0.0605772	0.547676
GOTERM_BP_FAT	GO:0032845~negative regulation of homeostatic process	4	0.215866	0.0605772	0.547676
GOTERM_BP_FAT	GO:0002011~morphogenesis of an epithelial sheet	4	0.215866	0.0605772	0.547676
GOTERM_MF_FAT	GO:0051082~unfolded protein binding	14	0.755532	0.041278	0.558308
GOTERM_BP_FAT	GO:0012501~programmed cell death	29	1.56503	0.0631733	0.56192
GOTERM_BP_FAT	GO:0008016~regulation of heart contraction	10	0.539665	0.0647023	0.569505
GOTERM_BP_FAT	GO:0014031~mesenchymal cell development	10	0.539665	0.0647023	0.569505
GOTERM_BP_FAT	GO:0007498~mesoderm development	10	0.539665	0.0647023	0.569505
GOTERM_BP_FAT	GO:0048738~cardiac muscle tissue development	10	0.539665	0.0647023	0.569505
GOTERM_BP_FAT	GO:0043549~regulation of kinase activity	24	1.2952	0.0655052	0.571406
GOTERM_BP_FAT	GO:0001841~neural tube formation	7	0.377766	0.0654486	0.572444
GOTERM_BP_FAT	GO:0048145~regulation of fibroblast proliferation	7	0.377766	0.0654486	0.572444
GOTERM_BP_FAT	GO:0050768~negative regulation of neurogenesis	7	0.377766	0.0654486	0.572444
GOTERM_MF_FAT	GO:0005509~calcium ion binding	92	4.96492	0.0440156	0.575189
GOTERM_BP_FAT	GO:0035270~endocrine system development	11	0.593632	0.0670402	0.578766
GOTERM_MF_FAT	GO:0043121~neurotrophin binding	4	0.215866	0.0464825	0.582025
GOTERM_MF_FAT	GO:0016209~antioxidant activity	8	0.431732	0.0457624	0.582886
GOTERM_BP_FAT	GO:0021915~neural tube development	12	0.647598	0.068392	0.584948
GOTERM_BP_FAT	GO:0012502~induction of programmed cell death	15	0.809498	0.0687687	0.585671
GOTERM_BP_FAT	GO:0006917~induction of apoptosis	15	0.809498	0.0687687	0.585671
GOTERM_BP_FAT	GO:0055065~metal ion homeostasis	13	0.701565	0.069016	0.58568
GOTERM_BP_FAT	GO:0051674~localization of cell	29	1.56503	0.0700896	0.590182
GOTERM_BP_FAT	GO:0048870~cell motility	29	1.56503	0.0700896	0.590182
GOTERM_MF_FAT	GO:0022890~inorganic cation transmembrane transporter activity	23	1.24123	0.0484311	0.590811
GOTERM_BP_FAT	GO:0006091~generation of precursor metabolites and energy	34	1.83486	0.0719948	0.599026
GOTERM_BP_FAT	GO:0030336~negative regulation of cell migration	8	0.431732	0.0728731	0.602302
GOTERM_BP_FAT	GO:0051494~negative regulation of cytoskeleton organization	8	0.431732	0.0728731	0.602302
GOTERM_BP_FAT	GO:0032868~response to insulin stimulus	8	0.431732	0.0728731	0.602302
GOTERM_BP_FAT	GO:0055002~striated muscle cell development	8	0.431732	0.0728731	0.602302
GOTERM_BP_FAT	GO:0045860~positive regulation of protein kinase activity	18	0.971398	0.0761101	0.617557
GOTERM_BP_FAT	GO:0001974~blood vessel remodeling	6	0.323799	0.0771133	0.621234
GOTERM_BP_FAT	GO:0031023~microtubule organizing center organization	6	0.323799	0.0771133	0.621234
GOTERM_BP_FAT	GO:0048747~muscle fiber development	6	0.323799	0.0771133	0.621234
GOTERM_BP_FAT	GO:0002260~lymphocyte homeostasis	6	0.323799	0.0771133	0.621234
GOTERM_BP_FAT	GO:0006939~smooth muscle contraction	6	0.323799	0.0771133	0.621234
GOTERM_BP_FAT	GO:0045185~maintenance of protein location	6	0.323799	0.0771133	0.621234
GOTERM_BP_FAT	GO:0007286~spermatid development	6	0.323799	0.0771133	0.621234
GOTERM_BP_FAT	GO:0045787~positive regulation of cell cycle	9	0.485699	0.0774928	0.621784
GOTERM_BP_FAT	GO:0042633~hair cycle	9	0.485699	0.0774928	0.621784
GOTERM_BP_FAT	GO:0042303~molting cycle	9	0.485699	0.0774928	0.621784
GOTERM_BP_FAT	GO:0006937~regulation of muscle contraction	9	0.485699	0.0774928	0.621784
GOTERM_BP_FAT	GO:0001942~hair follicle development	9	0.485699	0.0774928	0.621784
GOTERM_BP_FAT	GO:0022404~molting cycle process	9	0.485699	0.0774928	0.621784
GOTERM_BP_FAT	GO:0022405~hair cycle process	9	0.485699	0.0774928	0.621784
GOTERM_BP_FAT	GO:0045927~positive regulation of growth	10	0.539665	0.0802261	0.633747
GOTERM_BP_FAT	GO:0009791~post-embryonic development	10	0.539665	0.0802261	0.633747
GOTERM_BP_FAT	GO:0048762~mesenchymal cell differentiation	10	0.539665	0.0802261	0.633747
GOTERM_BP_FAT	GO:0060485~mesenchyme development	10	0.539665	0.0802261	0.633747
GOTERM_BP_FAT	GO:0001763~morphogenesis of a branching structure	14	0.755532	0.0813656	0.637839
GOTERM_BP_FAT	GO:0003002~regionalization	27	1.4571	0.0828713	0.643564
GOTERM_BP_FAT	GO:0045859~regulation of protein kinase activity	23	1.24123	0.0848551	0.651341
GOTERM_BP_FAT	GO:0043085~positive regulation of catalytic activity	29	1.56503	0.0854637	0.652782
GOTERM_MF_FAT	GO:0005516~calmodulin binding	10	0.539665	0.0580897	0.65296
GOTERM_BP_FAT	GO:0050679~positive regulation of epithelial cell proliferation	7	0.377766	0.0873346	0.659801
GOTERM_BP_FAT	GO:0051640~organelle localization	7	0.377766	0.0873346	0.659801
GOTERM_BP_FAT	GO:0001776~leukocyte homeostasis	7	0.377766	0.0873346	0.659801
GOTERM_BP_FAT	GO:0006403~RNA localization	7	0.377766	0.0873346	0.659801
GOTERM_BP_FAT	GO:0035051~cardiac cell differentiation	7	0.377766	0.0873346	0.659801
GOTERM_BP_FAT	GO:0010721~negative regulation of cell development	7	0.377766	0.0873346	0.659801
GOTERM_MF_FAT	GO:0003707~steroid hormone receptor activity	13	0.701565	0.0611521	0.666017
GOTERM_BP_FAT	GO:0046394~carboxylic acid biosynthetic process	17	0.917431	0.0891143	0.666255
GOTERM_BP_FAT	GO:0016053~organic acid biosynthetic process	17	0.917431	0.0891143	0.666255
GOTERM_BP_FAT	GO:0007243~protein kinase cascade	21	1.1333	0.0902729	0.668644
GOTERM_BP_FAT	GO:0032507~maintenance of protein location in cell	5	0.269833	0.0902006	0.669618
GOTERM_BP_FAT	GO:0009154~purine ribonucleotide catabolic process	5	0.269833	0.0902006	0.669618
GOTERM_BP_FAT	GO:0030100~regulation of endocytosis	5	0.269833	0.0902006	0.669618
GOTERM_BP_FAT	GO:0009261~ribonucleotide catabolic process	5	0.269833	0.0902006	0.669618
GOTERM_BP_FAT	GO:0034599~cellular response to oxidative stress	5	0.269833	0.0902006	0.669618
GOTERM_BP_FAT	GO:0032846~positive regulation of homeostatic process	5	0.269833	0.0902006	0.669618
GOTERM_BP_FAT	GO:0008360~regulation of cell shape	5	0.269833	0.0902006	0.669618
GOTERM_BP_FAT	GO:0031069~hair follicle morphogenesis	5	0.269833	0.0902006	0.669618
GOTERM_BP_FAT	GO:0035115~embryonic forelimb morphogenesis	5	0.269833	0.0902006	0.669618
GOTERM_BP_FAT	GO:0034097~response to cytokine stimulus	8	0.431732	0.093204	0.679624
GOTERM_BP_FAT	GO:0014033~neural crest cell differentiation	8	0.431732	0.093204	0.679624
GOTERM_BP_FAT	GO:0051271~negative regulation of cell motion	8	0.431732	0.093204	0.679624
GOTERM_BP_FAT	GO:0014032~neural crest cell development	8	0.431732	0.093204	0.679624
GOTERM_MF_FAT	GO:0019903~protein phosphatase binding	5	0.269833	0.0661563	0.689443
GOTERM_MF_FAT	GO:0019902~phosphatase binding	5	0.269833	0.0661563	0.689443
GOTERM_BP_FAT	GO:0048706~embryonic skeletal system development	13	0.701565	0.0964264	0.690102
GOTERM_BP_FAT	GO:0030198~extracellular matrix organization	13	0.701565	0.0964264	0.690102
GOTERM_BP_FAT	GO:0048871~multicellular organismal homeostasis	9	0.485699	0.0963797	0.691175
GOTERM_BP_FAT	GO:0009064~glutamine family amino acid metabolic process	9	0.485699	0.0963797	0.691175
GOTERM_BP_FAT	GO:0048771~tissue remodeling	9	0.485699	0.0963797	0.691175
GOTERM_BP_FAT	GO:0042398~cellular amino acid derivative biosynthetic process	10	0.539665	0.0978099	0.693042
GOTERM_BP_FAT	GO:0006633~fatty acid biosynthetic process	10	0.539665	0.0978099	0.693042
GOTERM_BP_FAT	GO:0018130~heterocycle biosynthetic process	10	0.539665	0.0978099	0.693042
GOTERM_BP_FAT	GO:0006007~glucose catabolic process	12	0.647598	0.0975278	0.693187
GOTERM_BP_FAT	GO:0042472~inner ear morphogenesis	12	0.647598	0.0975278	0.693187
GOTERM_BP_FAT	GO:0019320~hexose catabolic process	12	0.647598	0.0975278	0.693187
GOTERM_MF_FAT	GO:0008022~protein C-terminus binding	9	0.485699	0.0737409	0.723875
GOTERM_MF_FAT	GO:0008289~lipid binding	32	1.72693	0.0768642	0.727551
GOTERM_MF_FAT	GO:0003714~transcription corepressor activity	7	0.377766	0.0761773	0.729999
GOTERM_MF_FAT	GO:0008094~DNA-dependent ATPase activity	7	0.377766	0.0761773	0.729999
GOTERM_MF_FAT	GO:0017046~peptide hormone binding	4	0.215866	0.0804182	0.738516
GOTERM_MF_FAT	GO:0005080~protein kinase C binding	3	0.1619	0.0893059	0.770851
GOTERM_MF_FAT	GO:0045294~alpha-catenin binding	3	0.1619	0.0893059	0.770851
GOTERM_MF_FAT	GO:0005030~neurotrophin receptor activity	3	0.1619	0.0893059	0.770851
GOTERM_MF_FAT	GO:0008028~monocarboxylic acid transmembrane transporter activity	5	0.269833	0.094664	0.786096
GOTERM_MF_FAT	GO:0010843~promoter binding	5	0.269833	0.094664	0.786096
GOTERM_MF_FAT	GO:0005003~ephrin receptor activity	6	0.323799	0.0981664	0.793625
