# Supplementary material for: Genome-wide patterns of copy number variation in the diversified chicken genomes using next-generation sequencing
Source: BMC Genomics. 2014 Nov 7;15(1):962. doi: 10.1186/1471-2164-15-962 (PMC4239369; doi:10.1186/1471-2164-15-962)
Supplement: Supplementary file 11 — Additional file 11: Table S7: The overlap information of QTLs and CNVRs across the chicken genome. (XLSX 70 KB) [file 12864_2014_6663_MOESM11_ESM.xlsx]

## Sheet: Sheet1
CNVR ID	Chr.	Start (bp)	End (bp)	Type	Start (bp)	End (bp)	QTL Size	Covered Bases	Covered Pct.	QTL Description
271	chr1	26949801	26962800	both	26884164	26954347	70184	4547	6.47868	Cecal bacterial burden after challenge with Salmonella E QTL (9363)
323	chr1	33019201	33034500	gain	32999212	33069395	70184	15300	21.7998	Albumen height QTL (16744)
358	chr1	38364201	38368800	gain	38185504	39042200	856697	4600	0.536946	Femur bending strength QTL (6758)
359	chr1	38776801	38781100	loss	38185504	39042200	856697	4300	0.501928	Femur bending strength QTL (6758)
360	chr1	38852401	38858000	gain	38185504	39042200	856697	5600	0.653673	Femur bending strength QTL (6758)
481	chr1	51163301	51165900	loss	51133775	51203958	70184	2600	3.70455	Abdominal fat percentage QTL (14477)
482	chr1	51180401	51182200	loss	51133775	51203958	70184	1800	2.56469	Abdominal fat percentage QTL (14477)
483	chr1	51189701	51209400	gain	51133775	51203958	70184	14258	20.3152	Abdominal fat percentage QTL (14477)
484	chr1	51375201	51376300	loss	51327581	51397763	70183	1100	1.56733	Feather length, tail QTL (19641)
485	chr1	51380201	51387000	loss	51327581	51397763	70183	6800	9.68896	Feather length, tail QTL (19641)
486	chr1	51397101	51422400	gain	51327581	51397763	70183	663	0.944673	Feather length, tail QTL (19641)
486	chr1	51397101	51422400	gain	51411801	51481984	70184	10601	15.1046	Abdominal fat percentage QTL (19467)
487	chr1	51450401	51461400	loss	51411801	51481984	70184	11000	15.6731	Abdominal fat percentage QTL (19467)
498	chr1	52841501	52850100	gain	52730452	53187445	456994	8600	1.88186	Feather length, tail QTL (19649);Carcass fat content, dry matter basis QTL (17117);Feet weight QTL (12456);Lung weight QTL (12455);Liver weight QTL (12454);Body weight (35 days) QTL (6807);Hematocrit value QTL (19674);Gizzard weight QTL (19673);Feed intake QTL (19672);Body weight (41 days) QTL (19671);Abdominal fat weight QTL (9665);Body weight (42 days) QTL (9664);Abdominal fat weight QTL (6869)…
499	chr1	53087801	53092300	loss	52730452	53187445	456994	4500	0.984696	Feather length, tail QTL (19649);Carcass fat content, dry matter basis QTL (17117);Feet weight QTL (12456);Lung weight QTL (12455);Liver weight QTL (12454);Body weight (35 days) QTL (6807);Hematocrit value QTL (19674);Gizzard weight QTL (19673);Feed intake QTL (19672);Body weight (41 days) QTL (19671);Abdominal fat weight QTL (9665);Body weight (42 days) QTL (9664);Abdominal fat weight QTL (6869)…
517	chr1	55966801	55976300	gain	55959698	56029881	70184	9500	13.5358	Abdominal fat percentage QTL (19677);Feed intake QTL (19676);Body weight (41 days) QTL (19675)
521	chr1	56520801	56531600	gain	56486075	56556258	70184	10800	15.3881	Abdominal fat weight QTL (11922)
549	chr1	60363201	60403600	gain	60384376	60454559	70184	19226	27.3937	Carcass weight QTL (19563);Carcass weight QTL (19562);Carcass weight QTL (19561);Body weight (84 days) QTL (19560);Carcass weight QTL (19559);Carcass weight QTL (19558);Carcass weight QTL (19557);Body weight (84 days) QTL (19556);Body weight (70 days) QTL (19555);Body weight (56 days) QTL (19554);Body weight (42 days) QTL (19553);Carcass weight QTL (19552);Carcass weight QTL (19551);Carcass weigh…
555	chr1	61088801	61106200	gain	61086212	61191487	105276	17400	16.528	Feather length, wing QTL (19656);Abdominal fat weight QTL (6873);Breast muscle weight QTL (6872);Body weight (42 days) QTL (6871);Body weight (21 days) QTL (6870)
570	chr1	62565401	62579000	gain	62517785	62587968	70184	13600	19.3776	Egg production rate QTL (16702)
595	chr1	65408601	65418400	gain	65395313	65465495	70183	9800	13.9635	Growth (14-28 days) QTL (12485);Shank length QTL (9133)
611	chr1	67054101	67067000	gain	67044627	67114810	70184	12900	18.3803	Thyroxine level QTL (9221)
621	chr1	67831201	67841900	gain	67781555	67851738	70184	10700	15.2456	Fear-restraint test QTL (1810)
660	chr1	71245901	71250700	loss	71250144	71786705	536562	558	0.103995	Interferon-gamma level QTL (13439);Interferon-gamma level QTL (13438);Interferon-gamma level QTL (13437);Oocyst shedding QTL (13427);Oocyst shedding QTL (13426);Oocyst shedding QTL (13425);Body weight (28 days) QTL (6747)
661	chr1	71386001	71387500	loss	71250144	71786705	536562	1500	0.279558	Interferon-gamma level QTL (13439);Interferon-gamma level QTL (13438);Interferon-gamma level QTL (13437);Oocyst shedding QTL (13427);Oocyst shedding QTL (13426);Oocyst shedding QTL (13425);Body weight (28 days) QTL (6747)
662	chr1	71425101	71430600	gain	71250144	71786705	536562	5500	1.02504	Interferon-gamma level QTL (13439);Interferon-gamma level QTL (13438);Interferon-gamma level QTL (13437);Oocyst shedding QTL (13427);Oocyst shedding QTL (13426);Oocyst shedding QTL (13425);Body weight (28 days) QTL (6747)
663	chr1	71482601	71535900	both	71250144	71786705	536562	53300	9.93361	Interferon-gamma level QTL (13439);Interferon-gamma level QTL (13438);Interferon-gamma level QTL (13437);Oocyst shedding QTL (13427);Oocyst shedding QTL (13426);Oocyst shedding QTL (13425);Body weight (28 days) QTL (6747)
664	chr1	71543401	71559600	gain	71250144	71786705	536562	16200	3.01922	Interferon-gamma level QTL (13439);Interferon-gamma level QTL (13438);Interferon-gamma level QTL (13437);Oocyst shedding QTL (13427);Oocyst shedding QTL (13426);Oocyst shedding QTL (13425);Body weight (28 days) QTL (6747)
665	chr1	71571101	71576900	gain	71250144	71786705	536562	5800	1.08096	Interferon-gamma level QTL (13439);Interferon-gamma level QTL (13438);Interferon-gamma level QTL (13437);Oocyst shedding QTL (13427);Oocyst shedding QTL (13426);Oocyst shedding QTL (13425);Body weight (28 days) QTL (6747)
666	chr1	71687601	71691200	gain	71250144	71786705	536562	3600	0.670938	Interferon-gamma level QTL (13439);Interferon-gamma level QTL (13438);Interferon-gamma level QTL (13437);Oocyst shedding QTL (13427);Oocyst shedding QTL (13426);Oocyst shedding QTL (13425);Body weight (28 days) QTL (6747)
715	chr1	75018501	75025900	both	75002207	75072390	70184	7400	10.5437	Body weight QTL (1815)
716	chr1	75038001	75042500	gain	75002207	75072390	70184	4500	6.41172	Body weight QTL (1815)
731	chr1	76532101	76593800	gain	76593563	76663745	70183	239	0.340538	Plasma coloration QTL (9108);Growth (post-challenge) QTL (9107)
734	chr1	76799301	76801200	loss	76772053	76842235	70183	1900	2.70721	Drumstick percentage QTL (12374);Breast muscle percentage QTL (12373);Drumstick weight QTL (12372);Breast muscle weight QTL (12371);Tibia length QTL (12370);Tibia bone mineral density QTL (12369);Shank weight to length ratio QTL (12368);Shank weight QTL (12367);Tibia length QTL (12366);Body weight (56 days) QTL (12365);Body weight (42 days) QTL (12364);Body weight (28 days) QTL (12363);Body weigh…
744	chr1	77584801	77591900	gain	77579164	77649347	70184	7100	10.1163	Interferon-gamma level QTL (13441);Interferon-gamma level QTL (13440)
745	chr1	77596401	77613900	both	77579164	77649347	70184	17500	24.9345	Interferon-gamma level QTL (13441);Interferon-gamma level QTL (13440)
746	chr1	77631601	77635500	gain	77579164	77649347	70184	3900	5.55682	Interferon-gamma level QTL (13441);Interferon-gamma level QTL (13440)
747	chr1	77639701	77649900	both	77579164	77649347	70184	9647	13.7453	Interferon-gamma level QTL (13441);Interferon-gamma level QTL (13440)
761	chr1	78099201	78101800	loss	78058563	78128746	70184	2600	3.70455	Oocyst shedding QTL (6556)
769	chr1	78485701	78490300	gain	78441481	78954835	513355	4600	0.896066	Antibody titer to SRBC antigen QTL (14391);Growth (1-8 days) QTL (9489)
770	chr1	78497801	78515300	gain	78441481	78954835	513355	17500	3.40895	Antibody titer to SRBC antigen QTL (14391);Growth (1-8 days) QTL (9489)
771	chr1	78532201	78545400	loss	78441481	78954835	513355	13200	2.57132	Antibody titer to SRBC antigen QTL (14391);Growth (1-8 days) QTL (9489)
772	chr1	78561901	78583500	gain	78441481	78954835	513355	21600	4.20761	Antibody titer to SRBC antigen QTL (14391);Growth (1-8 days) QTL (9489)
773	chr1	78595801	78605000	gain	78441481	78954835	513355	9200	1.79213	Antibody titer to SRBC antigen QTL (14391);Growth (1-8 days) QTL (9489)
774	chr1	78611801	78622500	gain	78441481	78954835	513355	10700	2.08433	Antibody titer to SRBC antigen QTL (14391);Growth (1-8 days) QTL (9489)
775	chr1	78681401	78684800	loss	78441481	78954835	513355	3400	0.66231	Antibody titer to SRBC antigen QTL (14391);Growth (1-8 days) QTL (9489)
776	chr1	78914901	78936700	loss	78441481	78954835	513355	21800	4.24657	Antibody titer to SRBC antigen QTL (14391);Growth (1-8 days) QTL (9489)
778	chr1	79077901	79089600	both	79079735	79149917	70183	9867	14.059	Antibody titer to SRBC antigen QTL (14392)
779	chr1	79212101	79220400	gain	79216593	79286775	70183	3809	5.42724	Growth (70-77 days) QTL (6756)
793	chr1	80611401	80615900	loss	80603397	80673580	70184	4500	6.41172	Abdominal fat weight QTL (9667);Oocyst shedding QTL (9366)
809	chr1	82432001	82435300	gain	82375533	82445716	70184	3300	4.70193	Growth (161-175 days) QTL (14420)
823	chr1	84355801	84363300	gain	84323128	84393311	70184	7500	10.6862	Carcass weight QTL (19466);Carcass weight QTL (19465);Body weight (90 days) QTL (19464);Abdominal fat weight QTL (19463);Breast muscle weight QTL (19462);Carcass weight QTL (19461);Carcass weight QTL (19460);Carcass weight QTL (19459);Body weight (90 days) QTL (19458)
824	chr1	84392701	84401100	gain	84323128	84393311	70184	611	0.870569	Carcass weight QTL (19466);Carcass weight QTL (19465);Body weight (90 days) QTL (19464);Abdominal fat weight QTL (19463);Breast muscle weight QTL (19462);Carcass weight QTL (19461);Carcass weight QTL (19460);Carcass weight QTL (19459);Body weight (90 days) QTL (19458)
833	chr1	85458701	85466600	gain	85419257	85489440	70184	7900	11.2561	Fear-tonic immobility duration QTL (4335)
846	chr1	86720001	86728000	gain	86682562	86752745	70184	8000	11.3986	Egg production rate QTL (9669)
874	chr1	90279801	90286100	gain	90258868	90329051	70184	6300	8.9764	Breast muscle weight QTL (6876);Body weight (42 days) QTL (6875);Body weight (21 days) QTL (6874)
876	chr1	90736201	90744000	loss	90644878	90750152	105275	7800	7.40917	Liver percentage QTL (1820);Growth (161-175 days) QTL (14421)
885	chr1	91554001	91563500	loss	91553292	91623475	70184	9500	13.5358	Feather length, tail QTL (19650)
888	chr1	91726301	91732300	loss	91693659	91763842	70184	6000	8.54896	Body weight (21 days) QTL (6878)
889	chr1	91733601	91742500	gain	91693659	91763842	70184	8900	12.681	Body weight (21 days) QTL (6878)
893	chr1	92066801	92072900	gain	92044577	92114760	70184	6100	8.69144	Bone mineral content QTL (9185)
894	chr1	92091101	92092400	loss	92044577	92114760	70184	1300	1.85227	Bone mineral content QTL (9185)
895	chr1	92107801	92115100	loss	92044577	92114760	70184	6960	9.91679	Bone mineral content QTL (9185)
938	chr1	96566001	96572300	loss	96529460	96599642	70183	6300	8.97653	Body weight (1 day) QTL (6578)
939	chr1	96739501	96744000	loss	96669827	96740009	70183	509	0.725247	Growth (46-112 days) QTL (9491);Body weight (112 days) QTL (9487)
971	chr1	99518201	99525700	loss	99514134	99584316	70183	7500	10.6863	Growth (8-46 days) QTL (9490);Body weight (46 days) QTL (9486)
999	chr1	102699901	102706700	gain	102684874	102755056	70183	6800	9.68896	Growth (42-56 days) QTL (12489)
1000	chr1	102748701	102757800	gain	102684874	102755056	70183	6356	9.05632	Growth (42-56 days) QTL (12489)
1016	chr1	104973201	104977500	loss	104909627	104979810	70184	4300	6.12675	Growth (28-42 days) QTL (12488);Shank weight to length ratio QTL (9131);Tibia length QTL (9130);Body weight (56 days) QTL (1838);Body weight (42 days) QTL (1837);Fear-tonic immobility duration QTL (1780)
1042	chr1	109233001	109238800	loss	109234996	109235995	1000	1001	100.1	Crooked digits QTL (9317)
1085	chr1	113533101	113660900	both	113576010	113646192	70183	70184	100.001	Feather pecking QTL (15618)
1167	chr1	122898001	122909200	gain	122831799	122901982	70184	3982	5.67366	Antibody titer to SRBC antigen QTL (14394)
1173	chr1	123563101	123568300	gain	123519598	123589781	70184	5200	7.4091	Body weight (84 days) QTL (15314);Body weight (77 days) QTL (15309)
1186	chr1	124105201	124108200	gain	124102122	124172305	70184	3000	4.27448	Egg production rate QTL (9674);Body weight (42 days) QTL (9673);Abdominal fat weight QTL (9672);Egg production rate QTL (9671);Body weight (42 days) QTL (9670);Egg number QTL (6881);Breast muscle weight QTL (6880);Body weight (42 days) QTL (6879)
1187	chr1	124160601	124165700	loss	124102122	124172305	70184	5100	7.26661	Egg production rate QTL (9674);Body weight (42 days) QTL (9673);Abdominal fat weight QTL (9672);Egg production rate QTL (9671);Body weight (42 days) QTL (9670);Egg number QTL (6881);Breast muscle weight QTL (6880);Body weight (42 days) QTL (6879)
1195	chr1	125145901	125147500	loss	125081183	125151366	70184	1600	2.27972	Antibody titer to SRBC antigen QTL (14395)
1256	chr1	129964101	129978400	gain	129895965	129966148	70184	2048	2.91804	Abdominal fat weight QTL (6885);Breast muscle weight QTL (6884);Body weight (42 days) QTL (6883);Body weight (21 days) QTL (6882)
1261	chr1	130549801	130551600	loss	130492526	130562708	70183	1800	2.56472	Abdominal fat percentage QTL (11929)
1331	chr1	139267901	139270800	gain	139265555	139335738	70184	2900	4.132	Breast muscle weight QTL (6965);Egg number QTL (6887);Body weight (21 days) QTL (6886)
1332	chr1	139282801	139288600	gain	139265555	139335738	70184	5800	8.26399	Breast muscle weight QTL (6965);Egg number QTL (6887);Body weight (21 days) QTL (6886)
1333	chr1	139289101	139294400	gain	139265555	139335738	70184	5300	7.55158	Breast muscle weight QTL (6965);Egg number QTL (6887);Body weight (21 days) QTL (6886)
1334	chr1	139295901	139298200	gain	139265555	139335738	70184	2300	3.2771	Breast muscle weight QTL (6965);Egg number QTL (6887);Body weight (21 days) QTL (6886)
1335	chr1	139298801	139301700	gain	139265555	139335738	70184	2900	4.132	Breast muscle weight QTL (6965);Egg number QTL (6887);Body weight (21 days) QTL (6886)
1344	chr1	139748301	139751200	gain	139644233	139749508	105276	1208	1.14746	Heart percentage QTL (12567);Growth (1-8 days) QTL (9494)
1356	chr1	140892601	140899100	loss	140860305	140930488	70184	6500	9.26137	Body weight (42 days) QTL (6749)
1357	chr1	140920101	140926700	loss	140860305	140930488	70184	6600	9.40385	Body weight (42 days) QTL (6749)
1366	chr1	141672701	141681000	both	141664133	141734316	70184	8300	11.8261	Egg production rate QTL (9663);Body weight (42 days) QTL (9662);Body weight (21 days) QTL (6961);Breast muscle weight QTL (6868)
1377	chr1	143080701	143082900	gain	143080726	143150909	70184	2176	3.10042	Average daily gain QTL (6850)
1378	chr1	143128201	143133000	gain	143080726	143150909	70184	4800	6.83917	Average daily gain QTL (6850)
1379	chr1	143133201	143139900	loss	143080726	143150909	70184	6700	9.54634	Average daily gain QTL (6850)
1384	chr1	143561101	143570300	loss	143501828	143572010	70183	9200	13.1086	Carcass weight QTL (6852)
1392	chr1	144570601	144576400	gain	144564462	144634644	70183	5800	8.26411	Triiodothyronine level QTL (9249)
1465	chr1	149706701	149713100	loss	149698950	149769132	70183	6400	9.11902	Spleen percentage QTL (12540)
1466	chr1	149734101	149738700	loss	149698950	149769132	70183	4600	6.55429	Spleen percentage QTL (12540)
1501	chr1	151415201	151417300	loss	151411892	151517167	105276	2100	1.99476	Abdominal fat weight QTL (6964);Growth (14-28 days) QTL (12516);Bone mineral content QTL (9184);Body weight (28 days) QTL (1840)
1502	chr1	151494401	151496800	loss	151411892	151517167	105276	2400	2.27972	Abdominal fat weight QTL (6964);Growth (14-28 days) QTL (12516);Bone mineral content QTL (9184);Body weight (28 days) QTL (1840)
1521	chr1	153814501	153822300	loss	153784314	153866040	81727	7800	9.54397	Drumstick percentage QTL (12541);Fear-headflicks QTL (1841)
1532	chr1	155171401	155172500	loss	154977435	155535308	557874	1100	0.197177	Marek's disease-related traits QTL (17340)
1533	chr1	155394801	155396400	loss	154977435	155535308	557874	1600	0.286803	Marek's disease-related traits QTL (17340)
1541	chr1	156041801	156047400	loss	155991502	156061685	70184	5600	7.97903	Body weight (63 days) QTL (6849)
1547	chr1	156374201	156390100	gain	156379993	156450175	70183	10109	14.4038	Drumstick weight QTL (1794)
1605	chr1	160641801	160644300	loss	160601404	160706679	105276	2500	2.37471	Body weight (42 days) QTL (6847);Cecal bacterial burden after challenge with Salmonella E QTL (1844);Spleen bacterial burden after challenge with Salmonella E QTL (1843)
1606	chr1	160652101	160659700	loss	160601404	160706679	105276	7600	7.21912	Body weight (42 days) QTL (6847);Cecal bacterial burden after challenge with Salmonella E QTL (1844);Spleen bacterial burden after challenge with Salmonella E QTL (1843)
1607	chr1	160661901	160667300	gain	160601404	160706679	105276	5400	5.12937	Body weight (42 days) QTL (6847);Cecal bacterial burden after challenge with Salmonella E QTL (1844);Spleen bacterial burden after challenge with Salmonella E QTL (1843)
1608	chr1	160667501	160670900	loss	160601404	160706679	105276	3400	3.22961	Body weight (42 days) QTL (6847);Cecal bacterial burden after challenge with Salmonella E QTL (1844);Spleen bacterial burden after challenge with Salmonella E QTL (1843)
1609	chr1	160674201	160675600	loss	160601404	160706679	105276	1400	1.32984	Body weight (42 days) QTL (6847);Cecal bacterial burden after challenge with Salmonella E QTL (1844);Spleen bacterial burden after challenge with Salmonella E QTL (1843)
1611	chr1	160808001	160828000	both	160814538	160884721	70184	13464	19.1839	Abdominal fat percentage QTL (14476)
1684	chr1	169070601	169089300	gain	169009272	169079454	70183	8854	12.6156	Body weight (21 days) QTL (6746)
1715	chr1	172757201	172765400	both	172721615	172791798	70184	8200	11.6836	Abdominal fat weight QTL (6822);Body weight (70 days) QTL (6821)
1723	chr1	174200501	174205500	gain	174195471	174265653	70183	5000	7.12423	Body weight (35 days) QTL (6825)
1724	chr1	174230001	174234600	loss	174195471	174265653	70183	4600	6.55429	Body weight (35 days) QTL (6825)
1725	chr1	174234601	174244700	gain	174195471	174265653	70183	10100	14.3909	Body weight (35 days) QTL (6825)
1726	chr1	174264101	174282500	gain	174195471	174265653	70183	1553	2.21279	Body weight (35 days) QTL (6825)
1732	chr1	174729301	174733500	loss	174700793	174770975	70183	4200	5.98436	Wing weight QTL (16812);Drumstick and thigh muscle weight QTL (16811);Breast muscle weight QTL (16810);Body weight (90 days) QTL (16809)
1736	chr1	175039301	175048800	gain	175020128	175090310	70183	9500	13.536	Wing weight QTL (16816);Breast muscle weight QTL (16815);Body weight (90 days) QTL (16814);Average daily gain QTL (16813)
1746	chr1	175938101	175939200	loss	175936024	176006206	70183	1100	1.56733	Wing weight QTL (16828);Drumstick and thigh muscle weight QTL (16827);Breast muscle weight QTL (16826);Body weight (90 days) QTL (16825);Average daily gain QTL (16824);Average daily gain QTL (16823)
1749	chr1	176332001	176333200	loss	176304488	176374670	70183	1200	1.70982	Abdominal fat percentage QTL (14493)
1752	chr1	176641701	176649400	gain	176616805	176686987	70183	7700	10.9713	Growth (46-112 days) QTL (9500);Body weight (112 days) QTL (9497)
1757	chr1	178163401	178168300	loss	178160844	178231027	70184	4900	6.98165	Body weight (200 days) QTL (9498)
1769	chr1	179880401	179891200	gain	179845250	179915433	70184	10800	15.3881	Body weight (56 days) QTL (9460)
1808	chr1	183814501	183817800	loss	183748109	183818291	70183	3300	4.70199	Shank weight QTL (9132);Bone mineral content QTL (9128)
1813	chr1	184468401	184503200	gain	184485036	184555219	70184	18166	25.8834	Growth (0-14 days) QTL (12484);Body weight (14 days) QTL (1861)
1814	chr1	184545301	184548100	gain	184485036	184555219	70184	2800	3.98951	Growth (0-14 days) QTL (12484);Body weight (14 days) QTL (1861)
1815	chr1	184613801	184617400	loss	184567528	184637711	70184	3600	5.12937	Response to novel food QTL (1859)
1816	chr1	184686701	184697700	gain	184695587	184765770	70184	2115	3.01351	Shank weight QTL (9190)
1819	chr1	185053901	185058300	gain	185046505	185116688	70184	4400	6.26924	Breast muscle weight QTL (6966);Body weight (42 days) QTL (6889);Body weight (8 days) QTL (6580)
1822	chr1	185554201	185570600	gain	185550099	185620281	70183	16400	23.3675	Breast muscle weight QTL (12566)
1835	chr1	186653401	186659500	gain	186583415	186653597	70183	197	0.280695	Shank length QTL (9192)
1843	chr1	187617801	187623100	gain	187601077	187671260	70184	5300	7.55158	Body weight (14 days) QTL (9462)
1873	chr1	191560001	191565900	loss	191559432	191629615	70184	5900	8.40647	Egg shell thickness QTL (16746)
1874	chr1	191594901	191599400	gain	191559432	191629615	70184	4500	6.41172	Egg shell thickness QTL (16746)
1917	chr1	194355601	194361000	loss	194350709	194420892	70184	5400	7.69406	Abdominal fat weight QTL (9677);Egg production rate QTL (9676);Body weight (42 days) QTL (9675)
1926	chr1	195091801	195126300	gain	195064641	195134824	70184	34500	49.1565	Carcass weight QTL (9678)
1987	chr2	5407101	5410000	loss	5348475	5442180	93706	2900	3.09479	Haugh units QTL (9283);Blood and meat spots QTL (15341);Body weight (42 days) QTL (6890)
1993	chr2	6487101	6489700	loss	6472023	6534494	62472	2600	4.16186	Abdominal fat percentage QTL (12592)
2002	chr2	7407501	7414500	loss	7409089	7979531	570443	5413	0.948912	Shank circumference QTL (19313);Shank length QTL (19312);Shank circumference QTL (19325);Wing percentage QTL (19324);Carcass weight QTL (19323);Shank circumference QTL (19311);Shank length QTL (19310);Wing percentage QTL (19309);Carcass weight QTL (19308);Shank circumference QTL (19322);Drumstick and thigh muscle percentage QTL (19321);Drumstick and thigh percentage QTL (19320);Body weight (84 da…
2003	chr2	7492701	7495300	loss	7409089	7979531	570443	2600	0.455786	Shank circumference QTL (19313);Shank length QTL (19312);Shank circumference QTL (19325);Wing percentage QTL (19324);Carcass weight QTL (19323);Shank circumference QTL (19311);Shank length QTL (19310);Wing percentage QTL (19309);Carcass weight QTL (19308);Shank circumference QTL (19322);Drumstick and thigh muscle percentage QTL (19321);Drumstick and thigh percentage QTL (19320);Body weight (84 da…
2004	chr2	7647801	7652300	loss	7409089	7979531	570443	4500	0.788861	Shank circumference QTL (19313);Shank length QTL (19312);Shank circumference QTL (19325);Wing percentage QTL (19324);Carcass weight QTL (19323);Shank circumference QTL (19311);Shank length QTL (19310);Wing percentage QTL (19309);Carcass weight QTL (19308);Shank circumference QTL (19322);Drumstick and thigh muscle percentage QTL (19321);Drumstick and thigh percentage QTL (19320);Body weight (84 da…
2005	chr2	7826201	7836900	gain	7409089	7979531	570443	10700	1.87574	Shank circumference QTL (19313);Shank length QTL (19312);Shank circumference QTL (19325);Wing percentage QTL (19324);Carcass weight QTL (19323);Shank circumference QTL (19311);Shank length QTL (19310);Wing percentage QTL (19309);Carcass weight QTL (19308);Shank circumference QTL (19322);Drumstick and thigh muscle percentage QTL (19321);Drumstick and thigh percentage QTL (19320);Body weight (84 da…
2006	chr2	7840101	7841800	loss	7409089	7979531	570443	1700	0.298014	Shank circumference QTL (19313);Shank length QTL (19312);Shank circumference QTL (19325);Wing percentage QTL (19324);Carcass weight QTL (19323);Shank circumference QTL (19311);Shank length QTL (19310);Wing percentage QTL (19309);Carcass weight QTL (19308);Shank circumference QTL (19322);Drumstick and thigh muscle percentage QTL (19321);Drumstick and thigh percentage QTL (19320);Body weight (84 da…
2007	chr2	7892801	7896000	loss	7409089	7979531	570443	3200	0.560968	Shank circumference QTL (19313);Shank length QTL (19312);Shank circumference QTL (19325);Wing percentage QTL (19324);Carcass weight QTL (19323);Shank circumference QTL (19311);Shank length QTL (19310);Wing percentage QTL (19309);Carcass weight QTL (19308);Shank circumference QTL (19322);Drumstick and thigh muscle percentage QTL (19321);Drumstick and thigh percentage QTL (19320);Body weight (84 da…
2008	chr2	7904201	7920100	loss	7409089	7979531	570443	15900	2.78731	Shank circumference QTL (19313);Shank length QTL (19312);Shank circumference QTL (19325);Wing percentage QTL (19324);Carcass weight QTL (19323);Shank circumference QTL (19311);Shank length QTL (19310);Wing percentage QTL (19309);Carcass weight QTL (19308);Shank circumference QTL (19322);Drumstick and thigh muscle percentage QTL (19321);Drumstick and thigh percentage QTL (19320);Body weight (84 da…
2009	chr2	7955301	7964000	gain	7409089	7979531	570443	8700	1.52513	Shank circumference QTL (19313);Shank length QTL (19312);Shank circumference QTL (19325);Wing percentage QTL (19324);Carcass weight QTL (19323);Shank circumference QTL (19311);Shank length QTL (19310);Wing percentage QTL (19309);Carcass weight QTL (19308);Shank circumference QTL (19322);Drumstick and thigh muscle percentage QTL (19321);Drumstick and thigh percentage QTL (19320);Body weight (84 da…
2282	chr2	46929201	46936800	loss	46932732	47901032	968301	4070	0.420324	Egg production rate QTL (9684);Antibody response to KLH antigen QTL (1899)
2283	chr2	47318301	47327300	gain	46932732	47901032	968301	9000	0.929463	Egg production rate QTL (9684);Antibody response to KLH antigen QTL (1899)
2284	chr2	47497701	47510800	gain	46932732	47901032	968301	13100	1.35289	Egg production rate QTL (9684);Antibody response to KLH antigen QTL (1899)
2285	chr2	47520001	47521300	loss	46932732	47901032	968301	1300	0.134256	Egg production rate QTL (9684);Antibody response to KLH antigen QTL (1899)
2286	chr2	47532101	47546700	gain	46932732	47901032	968301	14600	1.5078	Egg production rate QTL (9684);Antibody response to KLH antigen QTL (1899)
2287	chr2	47588701	47592600	gain	46932732	47901032	968301	3900	0.402767	Egg production rate QTL (9684);Antibody response to KLH antigen QTL (1899)
2288	chr2	47615801	47623700	gain	46932732	47901032	968301	7900	0.815862	Egg production rate QTL (9684);Antibody response to KLH antigen QTL (1899)
2289	chr2	47817301	47823000	loss	46932732	47901032	968301	5700	0.58866	Egg production rate QTL (9684);Antibody response to KLH antigen QTL (1899)
2290	chr2	47860601	47863900	loss	46932732	47901032	968301	3300	0.340803	Egg production rate QTL (9684);Antibody response to KLH antigen QTL (1899)
2322	chr2	51181901	51183900	loss	51129419	51191888	62470	2000	3.20154	Dressing percentage QTL (1897)
2323	chr2	51271901	51274700	loss	51254361	51316830	62470	2800	4.48215	Body weight (112 days) QTL (6592);Body weight (46 days) QTL (6591);Growth (1-8 days) QTL (6590);Body weight (8 days) QTL (6589)
2350	chr2	53782801	53798500	both	53744451	53806921	62471	15700	25.1317	Haugh units QTL (9281)
2464	chr2	66188801	66197200	gain	66162243	66224712	62470	8400	13.4465	Antibody titer to SRBC antigen QTL (14396)
2485	chr2	69070501	69080300	loss	69018005	69080475	62471	9800	15.6873	Antibody titer to SRBC antigen QTL (14398)
2493	chr2	69597001	69609500	loss	69570873	69633344	62472	12500	20.009	Breast muscle weight QTL (6968);Abdominal fat weight QTL (6900);Body weight (42 days) QTL (6899)
2494	chr2	69619801	69628300	gain	69570873	69633344	62472	8500	13.6061	Breast muscle weight QTL (6968);Abdominal fat weight QTL (6900);Body weight (42 days) QTL (6899)
2538	chr2	75156501	75168200	gain	75143253	75205723	62471	11700	18.7287	Egg weight QTL (19521);Egg weight QTL (19515)
2539	chr2	75191701	75201800	loss	75143253	75205723	62471	10100	16.1675	Egg weight QTL (19521);Egg weight QTL (19515)
2575	chr2	77832601	77837300	gain	77794524	77856994	62471	4700	7.52349	Heart weight QTL (12570)
2631	chr2	83520301	83550600	gain	83507818	83570288	62471	30300	48.5025	Glucose level QTL (9252)
2633	chr2	83831401	83853100	gain	83788937	83851408	62472	20008	32.0271	Breast muscle percentage QTL (1905)
2634	chr2	84018901	84026700	gain	84007586	85007121	999536	7800	0.780362	Breast muscle percentage QTL (12569);Body weight (42 days) QTL (6901);Egg shell color QTL (1914)
2635	chr2	84052501	84061400	loss	84007586	85007121	999536	8900	0.890413	Breast muscle percentage QTL (12569);Body weight (42 days) QTL (6901);Egg shell color QTL (1914)
2636	chr2	84076601	84083500	gain	84007586	85007121	999536	6900	0.69032	Breast muscle percentage QTL (12569);Body weight (42 days) QTL (6901);Egg shell color QTL (1914)
2637	chr2	84352201	84357200	gain	84007586	85007121	999536	5000	0.500232	Breast muscle percentage QTL (12569);Body weight (42 days) QTL (6901);Egg shell color QTL (1914)
2638	chr2	84380701	84384700	gain	84007586	85007121	999536	4000	0.400186	Breast muscle percentage QTL (12569);Body weight (42 days) QTL (6901);Egg shell color QTL (1914)
2639	chr2	84399301	84417000	loss	84007586	85007121	999536	17700	1.77082	Breast muscle percentage QTL (12569);Body weight (42 days) QTL (6901);Egg shell color QTL (1914)
2640	chr2	84993701	85000500	loss	84007586	85007121	999536	6800	0.680316	Breast muscle percentage QTL (12569);Body weight (42 days) QTL (6901);Egg shell color QTL (1914)
2675	chr2	89097801	89099500	loss	89062949	89125420	62472	1700	2.72122	Shank length QTL (9195)
2707	chr2	93123701	93137600	gain	93073763	93136234	62472	12534	20.0634	Growth (0-14 days) QTL (12491)
2717	chr2	94347901	94359200	loss	94291948	94354418	62471	6518	10.4336	Breast muscle weight QTL (1901)
2731	chr2	96304601	96306800	gain	96197313	96853258	655946	2200	0.335393	Growth (14-28 days) QTL (12493);Marek's disease-related traits QTL (4590);Carcass weight QTL (9685);Weight of the front half of the carcass QTL (6569)
2732	chr2	96451901	96481900	gain	96197313	96853258	655946	30000	4.57355	Growth (14-28 days) QTL (12493);Marek's disease-related traits QTL (4590);Carcass weight QTL (9685);Weight of the front half of the carcass QTL (6569)
2733	chr2	96555101	96560800	loss	96197313	96853258	655946	5700	0.868974	Growth (14-28 days) QTL (12493);Marek's disease-related traits QTL (4590);Carcass weight QTL (9685);Weight of the front half of the carcass QTL (6569)
2734	chr2	96781501	96787500	loss	96197313	96853258	655946	6000	0.914709	Growth (14-28 days) QTL (12493);Marek's disease-related traits QTL (4590);Carcass weight QTL (9685);Weight of the front half of the carcass QTL (6569)
2737	chr2	97048901	97054200	loss	97037548	97100018	62471	5300	8.48394	Egg shell weight QTL (16739)
2738	chr2	97098201	97130400	gain	97037548	97100018	62471	1818	2.91015	Egg shell weight QTL (16739)
2774	chr2	100610201	100617600	gain	100552031	100621776	69746	7400	10.6099	Body weight (28 days) QTL (1913);Cloacal bacterial burden after challenge with Salmonella E QTL (9359)
2777	chr2	101120701	101125600	gain	101090309	101152780	62472	4900	7.84351	Body weight (56 days) QTL (1918);Body weight (42 days) QTL (1915)
2779	chr2	101522001	101526700	loss	101502618	101565088	62471	4700	7.52349	Antibody titer to SRBC antigen QTL (14400)
2780	chr2	101554301	101561400	gain	101502618	101565088	62471	7100	11.3653	Antibody titer to SRBC antigen QTL (14400)
2786	chr2	102171401	102174300	gain	102152317	102214786	62470	2900	4.64223	Growth (0-14 days) QTL (12518);Body weight (14 days) QTL (1912)
2787	chr2	102185301	102192300	gain	102152317	102214786	62470	7000	11.2054	Growth (0-14 days) QTL (12518);Body weight (14 days) QTL (1912)
2795	chr2	102844701	102849100	gain	102808262	102870732	62471	4400	7.04327	Pectoralis minor percent QTL (11962)
2815	chr2	105091601	105094500	loss	105071685	105134156	62472	2900	4.64208	Pectoralis major weight QTL (11940)
2816	chr2	105130801	105133200	gain	105071685	105134156	62472	2400	3.84172	Pectoralis major weight QTL (11940)
2822	chr2	105724801	105742600	both	105727631	105790101	62471	14971	23.9647	Abdominal fat percentage QTL (11997)
2825	chr2	105997801	106017100	gain	105980639	106043109	62471	19300	30.8943	Abdominal fat percentage QTL (14494);Growth (119-133 days) QTL (14422)
2830	chr2	106983701	106997900	gain	106932841	107869905	937065	14200	1.51537	Pectoralis major percent QTL (11946);Pectoralis minor weight QTL (11951);Growth (119-133 days) QTL (14423);Triglyceride level QTL (1919)
2831	chr2	107312001	107319200	loss	106932841	107869905	937065	7200	0.768357	Pectoralis major percent QTL (11946);Pectoralis minor weight QTL (11951);Growth (119-133 days) QTL (14423);Triglyceride level QTL (1919)
2832	chr2	107564801	107568600	loss	106932841	107869905	937065	3800	0.405521	Pectoralis major percent QTL (11946);Pectoralis minor weight QTL (11951);Growth (119-133 days) QTL (14423);Triglyceride level QTL (1919)
2848	chr2	109448901	109466800	loss	109400445	109462916	62472	14016	22.4357	Abdominal fat weight QTL (9686)
2856	chr2	109993301	110003700	gain	109857983	110795047	937065	10400	1.10985	Spleen percentage QTL (12571);Pectoralis major percent QTL (1882);Breast muscle percentage QTL (1880);Marek's disease-related traits QTL (1888)
2857	chr2	110020601	110023000	loss	109857983	110795047	937065	2400	0.256119	Spleen percentage QTL (12571);Pectoralis major percent QTL (1882);Breast muscle percentage QTL (1880);Marek's disease-related traits QTL (1888)
2858	chr2	110062901	110076600	gain	109857983	110795047	937065	13700	1.46201	Spleen percentage QTL (12571);Pectoralis major percent QTL (1882);Breast muscle percentage QTL (1880);Marek's disease-related traits QTL (1888)
2859	chr2	110076701	110079500	loss	109857983	110795047	937065	2800	0.298805	Spleen percentage QTL (12571);Pectoralis major percent QTL (1882);Breast muscle percentage QTL (1880);Marek's disease-related traits QTL (1888)
2860	chr2	110119301	110122400	loss	109857983	110795047	937065	3100	0.33082	Spleen percentage QTL (12571);Pectoralis major percent QTL (1882);Breast muscle percentage QTL (1880);Marek's disease-related traits QTL (1888)
2861	chr2	110147601	110158600	gain	109857983	110795047	937065	11000	1.17388	Spleen percentage QTL (12571);Pectoralis major percent QTL (1882);Breast muscle percentage QTL (1880);Marek's disease-related traits QTL (1888)
2862	chr2	110231101	110237500	loss	109857983	110795047	937065	6400	0.682984	Spleen percentage QTL (12571);Pectoralis major percent QTL (1882);Breast muscle percentage QTL (1880);Marek's disease-related traits QTL (1888)
2863	chr2	110243301	110247900	loss	109857983	110795047	937065	4600	0.490894	Spleen percentage QTL (12571);Pectoralis major percent QTL (1882);Breast muscle percentage QTL (1880);Marek's disease-related traits QTL (1888)
2864	chr2	110316201	110318900	loss	109857983	110795047	937065	2700	0.288134	Spleen percentage QTL (12571);Pectoralis major percent QTL (1882);Breast muscle percentage QTL (1880);Marek's disease-related traits QTL (1888)
2865	chr2	110411601	110415600	loss	109857983	110795047	937065	4000	0.426865	Spleen percentage QTL (12571);Pectoralis major percent QTL (1882);Breast muscle percentage QTL (1880);Marek's disease-related traits QTL (1888)
2866	chr2	110494801	110496100	loss	109857983	110795047	937065	1300	0.138731	Spleen percentage QTL (12571);Pectoralis major percent QTL (1882);Breast muscle percentage QTL (1880);Marek's disease-related traits QTL (1888)
2867	chr2	110522301	110528100	gain	109857983	110795047	937065	5800	0.618954	Spleen percentage QTL (12571);Pectoralis major percent QTL (1882);Breast muscle percentage QTL (1880);Marek's disease-related traits QTL (1888)
2868	chr2	110554801	110556600	loss	109857983	110795047	937065	1800	0.192089	Spleen percentage QTL (12571);Pectoralis major percent QTL (1882);Breast muscle percentage QTL (1880);Marek's disease-related traits QTL (1888)
2869	chr2	110556601	110564200	gain	109857983	110795047	937065	7600	0.811043	Spleen percentage QTL (12571);Pectoralis major percent QTL (1882);Breast muscle percentage QTL (1880);Marek's disease-related traits QTL (1888)
2870	chr2	110619701	110621800	loss	109857983	110795047	937065	2100	0.224104	Spleen percentage QTL (12571);Pectoralis major percent QTL (1882);Breast muscle percentage QTL (1880);Marek's disease-related traits QTL (1888)
2892	chr2	113046801	113061400	gain	113025493	113087963	62471	14600	23.3708	Abdominal fat weight QTL (6894);Breast muscle weight QTL (6893);Body weight (42 days) QTL (6892);Body weight (21 days) QTL (6891)
2893	chr2	113064201	113074400	loss	113025493	113087963	62471	10200	16.3276	Abdominal fat weight QTL (6894);Breast muscle weight QTL (6893);Body weight (42 days) QTL (6892);Body weight (21 days) QTL (6891)
2901	chr2	113735501	113742300	gain	113725483	113819189	93707	6800	7.25666	Drumstick and thigh muscle weight QTL (19370);Drumstick and thigh weight QTL (19369);Carcass weight QTL (19368);Body weight (84 days) QTL (19367);Shank circumference QTL (19366);Shank length QTL (19365);Carcass weight QTL (19364);Body weight (84 days) QTL (19363);Shank circumference QTL (19362);Shank length QTL (19361);Drumstick and thigh muscle weight QTL (19360);Carcass weight QTL (19359);Body …
2902	chr2	113775101	113782000	gain	113725483	113819189	93707	6900	7.36338	Drumstick and thigh muscle weight QTL (19370);Drumstick and thigh weight QTL (19369);Carcass weight QTL (19368);Body weight (84 days) QTL (19367);Shank circumference QTL (19366);Shank length QTL (19365);Carcass weight QTL (19364);Body weight (84 days) QTL (19363);Shank circumference QTL (19362);Shank length QTL (19361);Drumstick and thigh muscle weight QTL (19360);Carcass weight QTL (19359);Body …
2903	chr2	113805301	113823000	gain	113725483	113819189	93707	13889	14.8217	Drumstick and thigh muscle weight QTL (19370);Drumstick and thigh weight QTL (19369);Carcass weight QTL (19368);Body weight (84 days) QTL (19367);Shank circumference QTL (19366);Shank length QTL (19365);Carcass weight QTL (19364);Body weight (84 days) QTL (19363);Shank circumference QTL (19362);Shank length QTL (19361);Drumstick and thigh muscle weight QTL (19360);Carcass weight QTL (19359);Body …
2959	chr2	120926301	120940100	gain	120888125	120950595	62471	13800	22.0902	Abdominal fat percentage QTL (14495)
2965	chr2	121588501	121596000	loss	121547573	121610044	62472	7500	12.0054	Spleen weight QTL (1886)
2982	chr2	123190001	123198600	loss	123130834	123193304	62471	3304	5.28885	Abdominal fat percentage QTL (14496)
2991	chr2	124172701	124177700	gain	124158481	124283422	124942	5000	4.00186	Bone mineral density QTL (9134);Shank length QTL (9138);Shank weight to length ratio QTL (9135);Body weight (21 days) QTL (6902);Egg shell thickness QTL (3333);Body weight QTL (3332)
2992	chr2	124274501	124281900	gain	124158481	124283422	124942	7400	5.92275	Bone mineral density QTL (9134);Shank length QTL (9138);Shank weight to length ratio QTL (9135);Body weight (21 days) QTL (6902);Egg shell thickness QTL (3333);Body weight QTL (3332)
2993	chr2	124338301	124343400	loss	124314659	124381063	66405	5100	7.68014	Abdominal fat percentage QTL (14497);Shank weight QTL (9137)
3049	chr2	129660401	129661500	loss	129599625	129662096	62472	1100	1.76079	Carcass weight QTL (9688);Body weight (42 days) QTL (9687)
3092	chr2	133051201	133055400	loss	133037363	133099832	62470	4200	6.72323	Breast muscle weight QTL (6969)
3098	chr2	133403301	133405800	loss	133385308	133447778	62471	2500	4.00186	Egg shell thickness QTL (16750)
3099	chr2	133410701	133413700	loss	133385308	133447778	62471	3000	4.80223	Egg shell thickness QTL (16750)
3105	chr2	133811001	133818100	gain	133755779	133818249	62471	7100	11.3653	Breast pH QTL (6671)
3168	chr2	141555801	141589000	gain	141535573	141598043	62471	33200	53.1447	Body weight (200 days) QTL (9504)
3221	chr2	148694101	148705600	gain	148694921	148757390	62470	10681	17.0978	Growth (8-46 days) QTL (6596)
3222	chr2	148737701	148755700	loss	148694921	148757390	62470	18000	28.8138	Growth (8-46 days) QTL (6596)
3282	chr3	6615701	6619200	gain	6602211	6669462	67252	3500	5.20431	Growth (1-8 days) QTL (6598);Body weight (8 days) QTL (6597)
3283	chr3	6639401	6642700	loss	6602211	6669462	67252	3300	4.90692	Growth (1-8 days) QTL (6598);Body weight (8 days) QTL (6597)
3286	chr3	6949901	6954400	gain	6890780	6958030	67251	4500	6.69135	Abdominal fat percentage QTL (14499)
3295	chr3	8043501	8078000	gain	8031252	8098503	67252	34500	51.2996	Alternative complement activation by BRBC QTL (14513)
3379	chr3	18810401	18816200	gain	18781926	18849176	67251	5800	8.62441	Egg weight QTL (15373);Egg weight QTL (15372);Egg number QTL (15371);Egg number QTL (15370);Egg number QTL (15369);Egg number QTL (15368);Egg number QTL (15367);Egg number QTL (15366);Egg number QTL (15365)
3399	chr3	21722501	21729600	both	21727298	21794548	67251	2304	3.42597	Pectoralis minor weight QTL (11915)
3482	chr3	33524901	33526600	loss	33489678	33556928	67251	1700	2.52784	Pectoralis minor weight QTL (12595)
3511	chr3	37101701	37104200	loss	37053774	37121024	67251	2500	3.71742	Breast muscle percentage QTL (12596)
3575	chr3	44070001	44076200	loss	44045008	44112259	67252	6200	9.21906	Growth (46-112 days) QTL (6609);Growth (8-46 days) QTL (6608);Body weight (200 days) QTL (6607);Body weight (112 days) QTL (6606);Body weight (46 days) QTL (6605);Body weight (8 days) QTL (6604)
3579	chr3	44777001	44818700	gain	44751146	44818396	67251	41396	61.5545	Feather length, back QTL (19657)
3580	chr3	44873201	44895200	gain	44825122	44892373	67252	19173	28.5092	Abdominal fat percentage QTL (14478)
3602	chr3	47250401	47256400	loss	47190279	47257529	67251	6000	8.9218	Spleen percentage QTL (1946)
3673	chr3	55822301	55836100	loss	55791901	55859152	67252	13800	20.5198	Feather pecking QTL (15627)
3675	chr3	56058001	56070900	gain	56050819	56118069	67251	12900	19.1819	Cecal bacterial burden after challenge with Salmonella E QTL (13649);Body weight (119 days) QTL (13583);Body weight (119 days) QTL (13582);Body weight (91 days) QTL (13581);Body weight (77 days) QTL (13580);Body weight (77 days) QTL (13579);Body weight (49 days) QTL (13578)
3676	chr3	56107301	56111500	loss	56050819	56118069	67251	4200	6.24526	Cecal bacterial burden after challenge with Salmonella E QTL (13649);Body weight (119 days) QTL (13583);Body weight (119 days) QTL (13582);Body weight (91 days) QTL (13581);Body weight (77 days) QTL (13580);Body weight (77 days) QTL (13579);Body weight (49 days) QTL (13578)
3698	chr3	59275001	59278600	loss	59271467	59338718	67252	3600	5.353	Feather pecking QTL (15629);Feather pecking QTL (15628)
3699	chr3	59288501	59302700	gain	59271467	59338718	67252	14200	21.1146	Feather pecking QTL (15629);Feather pecking QTL (15628)
3700	chr3	59332501	59338300	loss	59271467	59338718	67252	5800	8.62428	Feather pecking QTL (15629);Feather pecking QTL (15628)
3702	chr3	59586501	59623400	both	59530385	59597635	67251	11135	16.5574	Feather pecking QTL (15633);Feather pecking QTL (15632);Feather pecking QTL (15631)
3742	chr3	62768801	62787300	gain	62760174	62827424	67251	18500	27.5089	Feather pecking QTL (15634)
3787	chr3	68804901	68813200	gain	68811205	68878455	67251	1997	2.96947	Breast muscle percentage QTL (12597)
3797	chr3	69630101	69640600	loss	69618219	69685470	67252	10500	15.6129	Body weight (200 days) QTL (9507)
3799	chr3	69732701	69741200	gain	69719096	69786346	67251	8500	12.6392	Body weight (42 days) QTL (12600);Weight of the front half of the carcass QTL (12599);Pectoralis major weight QTL (12598);Breast muscle weight QTL (1973)
3801	chr3	70068301	70078100	gain	70021727	70088977	67251	9800	14.5723	Carcass weight QTL (12602);Weight of the front half of the carcass QTL (12601)
3834	chr3	73703001	73710200	gain	73686917	73754167	67251	7200	10.7062	Pectoralis major percent QTL (1976)
3846	chr3	75201601	75216000	gain	75039513	75375768	336256	14400	4.28245	Marek's disease-related traits QTL (4063);Marek's disease-related traits QTL (4062);Marek's disease-related traits QTL (4061);Marek's disease-related traits QTL (4060);Marek's disease-related traits QTL (4059)
3847	chr3	75219601	75235100	gain	75039513	75375768	336256	15500	4.60958	Marek's disease-related traits QTL (4063);Marek's disease-related traits QTL (4062);Marek's disease-related traits QTL (4061);Marek's disease-related traits QTL (4060);Marek's disease-related traits QTL (4059)
3848	chr3	75239101	75255400	gain	75039513	75375768	336256	16300	4.8475	Marek's disease-related traits QTL (4063);Marek's disease-related traits QTL (4062);Marek's disease-related traits QTL (4061);Marek's disease-related traits QTL (4060);Marek's disease-related traits QTL (4059)
3849	chr3	75276201	75280400	gain	75039513	75375768	336256	4200	1.24905	Marek's disease-related traits QTL (4063);Marek's disease-related traits QTL (4062);Marek's disease-related traits QTL (4061);Marek's disease-related traits QTL (4060);Marek's disease-related traits QTL (4059)
3850	chr3	75283201	75288800	gain	75039513	75375768	336256	5600	1.6654	Marek's disease-related traits QTL (4063);Marek's disease-related traits QTL (4062);Marek's disease-related traits QTL (4061);Marek's disease-related traits QTL (4060);Marek's disease-related traits QTL (4059)
3881	chr3	80911301	80913500	loss	80910988	81247243	336256	2200	0.654263	Egg shell strength QTL (14370)
3882	chr3	81145001	81147800	loss	80910988	81247243	336256	2800	0.832699	Egg shell strength QTL (14370)
3930	chr3	86765801	86770000	loss	86716200	86783451	67252	4200	6.24517	Abdominal fat weight QTL (6972);Body weight (42 days) QTL (6911)
3968	chr3	91925001	91926900	loss	91880760	91948010	67251	1900	2.82524	Insulin-like growth factor level QTL (9227)
4007	chr3	96830601	96834500	gain	96768240	96835490	67251	3900	5.79917	Thyroxine level QTL (9224)
4010	chr3	97407801	97412600	gain	97364476	97431726	67251	4800	7.13744	Growth (0-14 days) QTL (9464);Body weight (14 days) QTL (9463)
4021	chr3	98246701	98256500	gain	98253809	98321059	67251	2693	4.0044	Residual feed intake QTL (9277);Specific gravity QTL (9276);Body weight (130 days) QTL (9275);Age at first egg QTL (9274)
4025	chr3	98688201	98689600	loss	98657316	98724566	67251	1400	2.08175	Body weight (63 days) QTL (15694)
4029	chr3	99256401	99268600	gain	99228951	99565206	336256	12200	3.62819	Body weight (42 days) QTL (15693);Breast muscle weight QTL (15697);Body weight (42 days) QTL (1983);Breast muscle weight QTL (6854)
4030	chr3	99268601	99272300	loss	99228951	99565206	336256	3700	1.10035	Body weight (42 days) QTL (15693);Breast muscle weight QTL (15697);Body weight (42 days) QTL (1983);Breast muscle weight QTL (6854)
4031	chr3	99460301	99463500	loss	99228951	99565206	336256	3200	0.951656	Body weight (42 days) QTL (15693);Breast muscle weight QTL (15697);Body weight (42 days) QTL (1983);Breast muscle weight QTL (6854)
4032	chr3	99497801	99499400	loss	99228951	99565206	336256	1600	0.475828	Body weight (42 days) QTL (15693);Breast muscle weight QTL (15697);Body weight (42 days) QTL (1983);Breast muscle weight QTL (6854)
4033	chr3	99557101	99568800	gain	99228951	99565206	336256	8106	2.41066	Body weight (42 days) QTL (15693);Breast muscle weight QTL (15697);Body weight (42 days) QTL (1983);Breast muscle weight QTL (6854)
4036	chr3	100092701	100100300	gain	100035965	100103216	67252	7600	11.3008	Ratio of triiodothyronine to thyroxine QTL (9226)
4061	chr3	103173501	103179100	gain	103155837	103223088	67252	5600	8.32689	Albumen weight QTL (3335);Egg weight QTL (3334)
4066	chr3	104584001	104639400	gain	104635364	104702614	67251	4038	6.00437	Cecal bacterial burden after challenge with Salmonella T QTL (16736)
4067	chr3	104640301	104646700	loss	104635364	104702614	67251	6400	9.51659	Cecal bacterial burden after challenge with Salmonella T QTL (16736)
4068	chr3	104674501	104683800	loss	104635364	104702614	67251	9300	13.8288	Cecal bacterial burden after challenge with Salmonella T QTL (16736)
4072	chr3	104983901	104991700	loss	104984146	105051397	67252	7556	11.2354	Egg number QTL (6914);Body weight (21 days) QTL (6913)
4073	chr3	104995601	105072300	gain	104984146	105051397	67252	55797	82.967	Egg number QTL (6914);Body weight (21 days) QTL (6913)
4078	chr3	105557901	105565600	gain	105543255	105996742	453488	7700	1.69795	Chest width QTL (16709);Chest width QTL (16708)
4091	chr3	107398201	107402300	loss	107399360	107769241	369882	2942	0.795389	Marek's disease-related traits QTL (4595);Abdominal fat percentage QTL (1987)
4092	chr3	107559101	107563700	loss	107399360	107769241	369882	4600	1.24364	Marek's disease-related traits QTL (4595);Abdominal fat percentage QTL (1987)
4093	chr3	107667701	107672600	gain	107399360	107769241	369882	4900	1.32475	Marek's disease-related traits QTL (4595);Abdominal fat percentage QTL (1987)
4094	chr3	107727701	107731500	loss	107399360	107769241	369882	3800	1.02735	Marek's disease-related traits QTL (4595);Abdominal fat percentage QTL (1987)
4139	chr4	1838701	1873200	gain	1869042	1937950	68909	4160	6.03695	Pectoralis minor weight QTL (11916)
4140	chr4	1874301	1961600	both	1869042	1937950	68909	63650	92.3682	Pectoralis minor weight QTL (11916)
4220	chr4	12748701	12751500	loss	12744951	12813860	68910	2800	4.06327	Albumen weight QTL (3347);Haugh units QTL (3346);Egg shell color QTL (3345);Feed intake QTL (3344)
4221	chr4	12762401	12772400	gain	12744951	12813860	68910	10000	14.5117	Albumen weight QTL (3347);Haugh units QTL (3346);Egg shell color QTL (3345);Feed intake QTL (3344)
4222	chr4	12779201	12785300	gain	12744951	12813860	68910	6100	8.85213	Albumen weight QTL (3347);Haugh units QTL (3346);Egg shell color QTL (3345);Feed intake QTL (3344)
4223	chr4	12788401	12843000	gain	12744951	12813860	68910	25460	36.9467	Albumen weight QTL (3347);Haugh units QTL (3346);Egg shell color QTL (3345);Feed intake QTL (3344)
4285	chr4	19393001	19399900	gain	19380900	19449807	68908	6900	10.0134	Egg production rate QTL (9697)
4286	chr4	19437801	19443100	loss	19380900	19449807	68908	5300	7.69141	Egg production rate QTL (9697)
4287	chr4	19448101	19456700	gain	19380900	19449807	68908	1707	2.47722	Egg production rate QTL (9697)
4384	chr4	30523401	30529800	gain	30501147	30570055	68909	6400	9.28761	Growth (42-56 days) QTL (9465)
4386	chr4	30978501	30981500	loss	30914601	30983509	68909	3000	4.35357	Body weight (70 days) QTL (9467);Growth (56-70 days) QTL (9466)
4420	chr4	36084101	36087500	loss	36016053	36084961	68909	861	1.24947	Body weight (56 days) QTL (9468)
4430	chr4	36868801	36871800	loss	36867369	36936276	68908	3000	4.35363	Thigh bone weight QTL (7061)
4431	chr4	36888601	36892900	loss	36867369	36936276	68908	4300	6.2402	Thigh bone weight QTL (7061)
4435	chr4	37321301	37322600	loss	37315277	38038820	723544	1300	0.179671	Abdominal fat weight QTL (6975);Body weight (42 days) QTL (6974);Body weight (21 days) QTL (6973);Breast muscle weight QTL (6915);Marek's disease-related traits QTL (6795);Marek's disease-related traits QTL (6794);Thigh bone weight QTL (6694);Body weight (40 days) QTL (6693)
4436	chr4	37511201	37516700	gain	37315277	38038820	723544	5500	0.760147	Abdominal fat weight QTL (6975);Body weight (42 days) QTL (6974);Body weight (21 days) QTL (6973);Breast muscle weight QTL (6915);Marek's disease-related traits QTL (6795);Marek's disease-related traits QTL (6794);Thigh bone weight QTL (6694);Body weight (40 days) QTL (6693)
4437	chr4	37611901	37615800	loss	37315277	38038820	723544	3900	0.539014	Abdominal fat weight QTL (6975);Body weight (42 days) QTL (6974);Body weight (21 days) QTL (6973);Breast muscle weight QTL (6915);Marek's disease-related traits QTL (6795);Marek's disease-related traits QTL (6794);Thigh bone weight QTL (6694);Body weight (40 days) QTL (6693)
4438	chr4	37813001	37817400	gain	37315277	38038820	723544	4400	0.608118	Abdominal fat weight QTL (6975);Body weight (42 days) QTL (6974);Body weight (21 days) QTL (6973);Breast muscle weight QTL (6915);Marek's disease-related traits QTL (6795);Marek's disease-related traits QTL (6794);Thigh bone weight QTL (6694);Body weight (40 days) QTL (6693)
4439	chr4	37961501	37963900	loss	37315277	38038820	723544	2400	0.331701	Abdominal fat weight QTL (6975);Body weight (42 days) QTL (6974);Body weight (21 days) QTL (6973);Breast muscle weight QTL (6915);Marek's disease-related traits QTL (6795);Marek's disease-related traits QTL (6794);Thigh bone weight QTL (6694);Body weight (40 days) QTL (6693)
4440	chr4	38007101	38012400	loss	37315277	38038820	723544	5300	0.732506	Abdominal fat weight QTL (6975);Body weight (42 days) QTL (6974);Body weight (21 days) QTL (6973);Breast muscle weight QTL (6915);Marek's disease-related traits QTL (6795);Marek's disease-related traits QTL (6794);Thigh bone weight QTL (6694);Body weight (40 days) QTL (6693)
4517	chr4	47132701	47142600	gain	47090971	47194333	103363	9900	9.5779	Spleen weight QTL (1999);Body weight QTL (2001)
4519	chr4	47782701	47785000	loss	47780061	47848968	68908	2300	3.33778	Body weight (21 days) QTL (19663)
4532	chr4	49474001	49484200	gain	49457734	49561096	103363	10200	9.86813	Feather tract width, breast QTL (19647);Abdominal fat weight QTL (6978);Breast muscle weight QTL (6977);Body weight (42 days) QTL (6976);Body weight (21 days) QTL (6921);Thigh muscle weight QTL (6697);Bone mineral content QTL (9140)
4533	chr4	49551901	49565300	gain	49457734	49561096	103363	9196	8.8968	Feather tract width, breast QTL (19647);Abdominal fat weight QTL (6978);Breast muscle weight QTL (6977);Body weight (42 days) QTL (6976);Body weight (21 days) QTL (6921);Thigh muscle weight QTL (6697);Bone mineral content QTL (9140)
4534	chr4	49692701	49695900	loss	49628155	49697063	68909	3200	4.64381	Classical complement activation by SRBC QTL (14543);Antibody titer to KLH antigen QTL (14542)
4535	chr4	49802201	49807100	gain	49803873	49872781	68909	3229	4.68589	Classical complement activation by SRBC QTL (14544)
4536	chr4	49829101	49847700	gain	49803873	49872781	68909	18600	26.9921	Classical complement activation by SRBC QTL (14544)
4537	chr4	49860501	49866500	gain	49803873	49872781	68909	6000	8.70714	Classical complement activation by SRBC QTL (14544)
4543	chr4	50674301	50699900	gain	50611960	50698095	86136	23795	27.6249	Bone mineral density QTL (9141);Feather pecking QTL (15641)
4549	chr4	51762201	51766300	gain	51762740	51835094	72355	3562	4.92295	Spleen bacterial burden after challenge with Salmonella E QTL (19593);Cecal bacterial burden after challenge with Salmonella E QTL (19592);Feather pecking QTL (15647);Feather pecking QTL (15646)
4550	chr4	51827301	51830200	gain	51762740	51835094	72355	2900	4.00802	Spleen bacterial burden after challenge with Salmonella E QTL (19593);Cecal bacterial burden after challenge with Salmonella E QTL (19592);Feather pecking QTL (15647);Feather pecking QTL (15646)
4552	chr4	52260801	52267100	gain	52214094	52283002	68909	6300	9.14249	Feather pecking QTL (15644);Feather pecking QTL (15643)
4554	chr4	52424601	52425700	loss	52420821	52489729	68909	1100	1.59631	Conformation score QTL (7059)
4573	chr4	55550001	55554400	loss	55518225	55587133	68909	4400	6.38523	Abdominal fat percentage QTL (19471);Abdominal fat weight QTL (19470)
4574	chr4	55573001	55582000	loss	55518225	55587133	68909	9000	13.0607	Abdominal fat percentage QTL (19471);Abdominal fat weight QTL (19470)
4640	chr4	63342701	63345000	loss	63315522	63384430	68909	2300	3.33774	Receiving feather pecking QTL (15604)
4641	chr4	63365101	63369900	loss	63315522	63384430	68909	4800	6.96571	Receiving feather pecking QTL (15604)
4673	chr4	66423501	66430000	gain	66424401	66493309	68909	5601	8.12811	Spleen weight QTL (12547);Shank weight to length ratio QTL (9146)
4682	chr4	67826201	67830600	gain	67551415	67964868	413454	4400	1.06421	Carcass weight QTL (9291);Body weight QTL (9289);Body weight (21 days) QTL (6920);Body weight (14 days) QTL (1996);Tibia bone mineral density QTL (9345);Femur weight QTL (9321)
4683	chr4	68163501	68177200	gain	68147127	68247395	100269	13700	13.6632	Abdominal fat percentage QTL (14487);Abdominal fat percentage QTL (14484);Abdominal fat percentage QTL (12607);Abdominal fat weight QTL (2009)
4689	chr4	68972801	68976900	gain	68974035	69042942	68908	2867	4.16062	Abdominal fat percentage QTL (14485);Specific gravity QTL (3343);Albumen weight QTL (3342);Egg shell weight QTL (3341);Egg weight QTL (3340);Body weight QTL (3339)
4690	chr4	68979901	68998100	both	68974035	69042942	68908	18200	26.412	Abdominal fat percentage QTL (14485);Specific gravity QTL (3343);Albumen weight QTL (3342);Egg shell weight QTL (3341);Egg weight QTL (3340);Body weight QTL (3339)
4691	chr4	69000401	69049500	gain	68974035	69042942	68908	42542	61.7374	Abdominal fat percentage QTL (14485);Specific gravity QTL (3343);Albumen weight QTL (3342);Egg shell weight QTL (3341);Egg weight QTL (3340);Body weight QTL (3339)
4773	chr4	77540201	77541700	loss	77192653	77709482	516830	1500	0.290231	Body weight (28 days) QTL (2047);Carcass weight QTL (17111);Body weight (84 days) QTL (15315);Wing weight QTL (17106)
4774	chr4	77600501	77604500	gain	77192653	77709482	516830	4000	0.773949	Body weight (28 days) QTL (2047);Carcass weight QTL (17111);Body weight (84 days) QTL (15315);Wing weight QTL (17106)
4775	chr4	77615601	77618200	loss	77192653	77709482	516830	2600	0.503067	Body weight (28 days) QTL (2047);Carcass weight QTL (17111);Body weight (84 days) QTL (15315);Wing weight QTL (17106)
4776	chr4	77696501	77699800	loss	77192653	77709482	516830	3300	0.638508	Body weight (28 days) QTL (2047);Carcass weight QTL (17111);Body weight (84 days) QTL (15315);Wing weight QTL (17106)
4779	chr4	77887501	77905600	gain	77778392	78019560	241169	18100	7.50511	Tibia length QTL (9196);Body weight (140 days) QTL (17078)
4780	chr4	78101501	78139200	gain	78098806	78167714	68909	37700	54.7098	Age at first egg QTL (16754)
4781	chr4	78139401	78149300	gain	78098806	78167714	68909	9900	14.3668	Age at first egg QTL (16754)
4782	chr4	78285901	78291000	gain	78221971	78294324	72354	5100	7.04868	Bone mineral density QTL (9142);Average daily gain QTL (15317);Body weight (84 days) QTL (15311);Body weight (77 days) QTL (15307)
4797	chr4	80471701	80474800	loss	80469796	80538704	68909	3100	4.49869	Average daily gain QTL (15319);Body weight (84 days) QTL (15316);Body weight (56 days) QTL (15304)
4798	chr4	80531401	80537000	gain	80469796	80538704	68909	5600	8.12666	Average daily gain QTL (15319);Body weight (84 days) QTL (15316);Body weight (56 days) QTL (15304)
4799	chr4	80835401	80844100	gain	80817786	80886694	68909	8700	12.6253	Abdominal fat percentage QTL (14500)
4800	chr4	80844401	80853100	gain	80817786	80886694	68909	8700	12.6253	Abdominal fat percentage QTL (14500)
4801	chr4	80855501	80858100	loss	80817786	80886694	68909	2600	3.77309	Abdominal fat percentage QTL (14500)
4802	chr4	80866501	80872100	loss	80817786	80886694	68909	5600	8.12666	Abdominal fat percentage QTL (14500)
4808	chr4	81601801	81607100	gain	81596458	81768729	172272	5300	3.07653	Egg weight QTL (19522);Egg weight QTL (19516);Egg weight QTL (19514);Egg weight QTL (19512);Egg weight QTL (16756);Egg weight QTL (19523);Egg weight QTL (19517);Body weight (56 days) QTL (2051);Tibia length QTL (9143);Egg weight QTL (16755)
4809	chr4	81656701	81660700	loss	81596458	81768729	172272	4000	2.32191	Egg weight QTL (19522);Egg weight QTL (19516);Egg weight QTL (19514);Egg weight QTL (19512);Egg weight QTL (16756);Egg weight QTL (19523);Egg weight QTL (19517);Body weight (56 days) QTL (2051);Tibia length QTL (9143);Egg weight QTL (16755)
4810	chr4	81712901	81716600	loss	81596458	81768729	172272	3700	2.14777	Egg weight QTL (19522);Egg weight QTL (19516);Egg weight QTL (19514);Egg weight QTL (19512);Egg weight QTL (16756);Egg weight QTL (19523);Egg weight QTL (19517);Body weight (56 days) QTL (2051);Tibia length QTL (9143);Egg weight QTL (16755)
4811	chr4	81803701	81809700	gain	81772987	81823856	50870	6000	11.7948	Fear-tonic immobility attempts QTL (2052)
4812	chr4	81900401	81906100	gain	81876351	81945277	68927	5700	8.26962	Body weight (14 days) QTL (2056);Drumstick percentage QTL (12548);Shank weight QTL (9148);Tibia length QTL (9144);Liver percentage QTL (2054)
4813	chr4	81916801	81918700	loss	81876351	81945277	68927	1900	2.75654	Body weight (14 days) QTL (2056);Drumstick percentage QTL (12548);Shank weight QTL (9148);Tibia length QTL (9144);Liver percentage QTL (2054)
4820	chr4	82973101	82979300	loss	82875531	82978894	103364	5794	5.60543	Shank length QTL (9150);Bone mineral content QTL (9139);Body weight (42 days) QTL (2055)
4820	chr4	82973101	82979300	loss	82978913	83047821	68909	389	0.564513	Abdominal fat percentage QTL (12000)
4821	chr4	82989501	82993900	loss	82978913	83047821	68909	4400	6.38523	Abdominal fat percentage QTL (12000)
4822	chr4	83024701	83026300	loss	82978913	83047821	68909	1600	2.3219	Abdominal fat percentage QTL (12000)
4840	chr4	84794601	84796300	loss	84705801	84809164	103364	1700	1.64467	Abdominal fat weight QTL (9700);Body weight (42 days) QTL (9699);Breast muscle weight QTL (6923);Body weight (42 days) QTL (6922);Feather tract width, breast QTL (19659)
4897	chr5	1	64400	both	1	1000	1000	1000	100	Drumstick and thigh percentage QTL (11988);Drumstick and thigh weight QTL (11979);Pectoralis minor percent QTL (11966);Pectoralis minor percent QTL (11965);Pectoralis minor weight QTL (11953);Pectoralis minor weight QTL (11952);Pectoralis major weight QTL (11942);Abdominal fat percentage QTL (11931)
4983	chr5	8740601	8742600	loss	8701266	8760555	59290	2000	3.37325	Weight of the front half of the carcass QTL (12609);Pectoralis major weight QTL (12608);Breast muscle weight QTL (2067);Body weight (42 days) QTL (2062)
4984	chr5	8751701	8761200	gain	8701266	8760555	59290	8855	14.9351	Weight of the front half of the carcass QTL (12609);Pectoralis major weight QTL (12608);Breast muscle weight QTL (2067);Body weight (42 days) QTL (2062)
4989	chr5	8864501	8926800	gain	8877820	8937109	59290	48982	82.6143	Insulin-like growth factor II level QTL (9259)
5129	chr5	22836301	22938000	gain	22797347	22856636	59290	20336	34.2992	Egg shell strength QTL (12861);Egg shell percentage QTL (12860)
5130	chr5	22948401	22950300	loss	22945572	23004862	59291	1900	3.20453	Carcass weight QTL (9701)
5131	chr5	22970201	22973100	loss	22945572	23004862	59291	2900	4.89113	Carcass weight QTL (9701)
5188	chr5	28163501	28166100	loss	27765551	28732191	966641	2600	0.268973	Alternative complement activation by BRBC QTL (14558)
5189	chr5	28245701	28285700	gain	27765551	28732191	966641	40000	4.13804	Alternative complement activation by BRBC QTL (14558)
5190	chr5	28289001	28294000	gain	27765551	28732191	966641	5000	0.517255	Alternative complement activation by BRBC QTL (14558)
5191	chr5	28337501	28340200	gain	27765551	28732191	966641	2700	0.279318	Alternative complement activation by BRBC QTL (14558)
5192	chr5	28370401	28377600	gain	27765551	28732191	966641	7200	0.744847	Alternative complement activation by BRBC QTL (14558)
5193	chr5	28408401	28412300	gain	27765551	28732191	966641	3900	0.403459	Alternative complement activation by BRBC QTL (14558)
5194	chr5	28437501	28452400	both	27765551	28732191	966641	14900	1.54142	Alternative complement activation by BRBC QTL (14558)
5195	chr5	28516201	28526800	loss	27765551	28732191	966641	10600	1.09658	Alternative complement activation by BRBC QTL (14558)
5240	chr5	33109401	33117600	gain	33105697	33677892	572196	8200	1.43308	Drumstick bone weight QTL (6708);Classical complement activation by SRBC QTL (14552);Antibody titer to KLH antigen QTL (14551)
5241	chr5	33371301	33373200	loss	33105697	33677892	572196	1900	0.332054	Drumstick bone weight QTL (6708);Classical complement activation by SRBC QTL (14552);Antibody titer to KLH antigen QTL (14551)
5242	chr5	33514401	33519400	loss	33105697	33677892	572196	5000	0.873826	Drumstick bone weight QTL (6708);Classical complement activation by SRBC QTL (14552);Antibody titer to KLH antigen QTL (14551)
5243	chr5	33598201	33599500	loss	33105697	33677892	572196	1300	0.227195	Drumstick bone weight QTL (6708);Classical complement activation by SRBC QTL (14552);Antibody titer to KLH antigen QTL (14551)
5245	chr5	33747501	33759000	gain	33732713	33792003	59291	11500	19.3959	Receiving feather pecking QTL (15607)
5249	chr5	34215901	34222000	loss	34202611	34261900	59290	6100	10.2884	Classical complement activation by SRBC QTL (14554);Antibody titer to KLH antigen QTL (14553)
5277	chr5	37496101	37497900	loss	37496816	37556105	59290	1086	1.83167	Spleen percentage QTL (9546);Abdominal fat percentage QTL (9545);Breast muscle percentage QTL (9544);Spleen weight QTL (9543);Abdominal fat weight QTL (9542);Breast muscle weight QTL (9541);Shank weight to length ratio QTL (9540);Shank length percentage QTL (9539);Shank weight percentage QTL (9538);Growth (42-56 days) QTL (9531);Growth (28-42 days) QTL (9530);Growth (14-28 days) QTL (9529);Growth…
5310	chr5	40944701	40953000	loss	40941279	41030213	88935	8300	9.33266	Muscle fiber density QTL (19625);Muscle fiber diameter QTL (19624);Body weight (42 days) QTL (9704);Marek's disease-related traits QTL (4072);Marek's disease-related traits QTL (4071);Drumstick percentage QTL (2089)
5312	chr5	41146101	41152300	gain	41110256	41169545	59290	6200	10.4571	Feather pecking QTL (15660)
5324	chr5	43072601	43133000	gain	43100319	43159608	59290	32683	55.124	Antibody titer to KLH antigen QTL (14575)
5325	chr5	43134401	43142000	gain	43100319	43159608	59290	7600	12.8184	Antibody titer to KLH antigen QTL (14575)
5334	chr5	44367401	44383400	gain	44375947	44435237	59291	7455	12.5736	Abdominal fat weight QTL (6924)
5335	chr5	44426601	44441100	gain	44375947	44435237	59291	8637	14.5671	Abdominal fat weight QTL (6924)
5336	chr5	44508801	44515300	gain	44461029	44520318	59290	6500	10.9631	Growth (0-14 days) QTL (12523);Body weight (14 days) QTL (2082)
5374	chr5	49256201	49257400	loss	49202793	49265047	62255	1200	1.92756	Alternative complement activation by BRBC QTL (14556);Alternative complement activation by BRBC QTL (14555)
5375	chr5	49259801	49321400	gain	49202793	49265047	62255	5247	8.42824	Alternative complement activation by BRBC QTL (14556);Alternative complement activation by BRBC QTL (14555)
5389	chr5	50314101	50331600	gain	50313143	50372432	59290	17500	29.5159	Abdominal fat weight QTL (9710);Carcass weight QTL (9709);Body weight (42 days) QTL (9708);Breast muscle weight QTL (6930);Body weight (42 days) QTL (6929);Body weight (21 days) QTL (6928);Abdominal fat weight QTL (6563)
5398	chr5	51751901	51758100	gain	51755573	51817827	62255	2529	4.06232	Shank circumference QTL (19213);Breast muscle percentage QTL (19211);Shank circumference QTL (19212)
5403	chr5	52628201	52633400	loss	52597816	52657106	59291	5200	8.7703	Wing weight QTL (19218);Breast muscle weight QTL (19217);Drumstick and thigh weight QTL (19216);Carcass weight QTL (19215);Body weight (84 days) QTL (19214)
5410	chr5	53545101	53546700	loss	53508203	53567493	59291	1600	2.69855	Egg weight QTL (16758)
5413	chr5	53708701	53724700	gain	53703861	53763150	59290	16000	26.986	Breast muscle weight QTL (6827)
5426	chr5	55072901	55075100	loss	55061607	55120896	59290	2200	3.71058	Egg weight QTL (19513)
5438	chr5	56324601	56338900	gain	56241482	56327451	85970	2851	3.31627	Wing weight QTL (19355);Breast muscle percentage QTL (19354);Drumstick and thigh muscle weight QTL (19353);Drumstick and thigh weight QTL (19352);Breast muscle weight QTL (19351);Drumstick and thigh muscle weight QTL (19350);Drumstick and thigh weight QTL (19349);Shank circumference QTL (19348);Breast muscle weight QTL (19347);Drumstick and thigh muscle weight QTL (19346);Drumstick and thigh perc…
5445	chr5	57502201	57551800	gain	57528079	57587368	59290	23723	40.0118	Marek's disease-related traits QTL (4600);Antibody response to SE (Salmonella enteritidis) QTL (2101);Cecal bacterial burden after challenge with Salmonella E QTL (2100);Spleen bacterial burden after challenge with Salmonella E QTL (2099);Antibody response to E. coli QTL (2098)
5481	chr6	2478101	2483600	gain	2472467	2528520	56054	5500	9.81197	Body weight (14 days) QTL (2102)
5579	chr6	15704601	15705700	loss	15697717	15753770	56054	1100	1.96239	Insulin level QTL (9261)
5589	chr6	17389901	17395800	gain	17325416	17409496	84081	5900	7.01704	Feather pecking QTL (15666);Feather pecking QTL (15665);Drumstick percentage QTL (2117)
5590	chr6	17399501	17413500	gain	17325416	17409496	84081	9996	11.8885	Feather pecking QTL (15666);Feather pecking QTL (15665);Drumstick percentage QTL (2117)
5758	chr6	34950301	34951700	loss	34950655	34951654	1000	1001	100.1	Egg weight QTL (19518);Yolk weight QTL (16762);Alternative complement activation by BRBC QTL (14584);Alternative complement activation by BRBC QTL (14582);Cecal bacterial burden after challenge with Salmonella E QTL (13645);Cecal bacterial burden after challenge with Salmonella E QTL (13644);Carcass weight QTL (12624);Pectoralis minor weight QTL (12623);Body weight (42 days) QTL (12622);Pectorali…
5765	chr7	921201	933800	gain	844644	1398883	554240	12600	2.27338	Body weight (300 days) QTL (19530);Egg number QTL (19529);Age at first egg QTL (19528);Body weight (126 days) QTL (15691);Body weight (112 days) QTL (15690);Body weight (98 days) QTL (15689);Body weight (84 days) QTL (15688);Body weight (70 days) QTL (15687);Body weight (56 days) QTL (15686);Body weight (42 days) QTL (15685)
5766	chr7	1034201	1039100	gain	844644	1398883	554240	4900	0.884094	Body weight (300 days) QTL (19530);Egg number QTL (19529);Age at first egg QTL (19528);Body weight (126 days) QTL (15691);Body weight (112 days) QTL (15690);Body weight (98 days) QTL (15689);Body weight (84 days) QTL (15688);Body weight (70 days) QTL (15687);Body weight (56 days) QTL (15686);Body weight (42 days) QTL (15685)
5767	chr7	1103501	1108500	loss	844644	1398883	554240	5000	0.902136	Body weight (300 days) QTL (19530);Egg number QTL (19529);Age at first egg QTL (19528);Body weight (126 days) QTL (15691);Body weight (112 days) QTL (15690);Body weight (98 days) QTL (15689);Body weight (84 days) QTL (15688);Body weight (70 days) QTL (15687);Body weight (56 days) QTL (15686);Body weight (42 days) QTL (15685)
5768	chr7	1261401	1271600	gain	844644	1398883	554240	10200	1.84036	Body weight (300 days) QTL (19530);Egg number QTL (19529);Age at first egg QTL (19528);Body weight (126 days) QTL (15691);Body weight (112 days) QTL (15690);Body weight (98 days) QTL (15689);Body weight (84 days) QTL (15688);Body weight (70 days) QTL (15687);Body weight (56 days) QTL (15686);Body weight (42 days) QTL (15685)
5769	chr7	1349401	1367000	gain	844644	1398883	554240	17600	3.17552	Body weight (300 days) QTL (19530);Egg number QTL (19529);Age at first egg QTL (19528);Body weight (126 days) QTL (15691);Body weight (112 days) QTL (15690);Body weight (98 days) QTL (15689);Body weight (84 days) QTL (15688);Body weight (70 days) QTL (15687);Body weight (56 days) QTL (15686);Body weight (42 days) QTL (15685)
5798	chr7	5376301	5383300	gain	5354137	5395635	41499	7000	16.8679	Abdominal fat percentage QTL (12552)
5814	chr7	6925901	7011000	both	6922629	6964128	41500	38228	92.1157	Shank weight QTL (9161)
5829	chr7	9153501	9166100	gain	9139782	9181281	41500	12600	30.3614	Growth (147-161 days) QTL (14425)
5830	chr7	9178901	9186000	gain	9139782	9181281	41500	2381	5.73735	Growth (147-161 days) QTL (14425)
5842	chr7	10339701	10345100	gain	10324358	10365857	41500	5400	13.012	Breast muscle weight QTL (6982)
5918	chr7	18487901	18491700	gain	18453260	18494759	41500	3800	9.15663	Abdominal fat percentage QTL (14504)
6004	chr7	29779801	29787400	gain	29784054	29825553	41500	3348	8.06747	Abdominal fat percentage QTL (14506)
6005	chr7	29805901	29811900	gain	29784054	29825553	41500	6000	14.4578	Abdominal fat percentage QTL (14506)
6018	chr7	32335901	32341700	gain	32338949	32380448	41500	2753	6.63373	Shank length QTL (9203);Bone mineral density QTL (9201)
6099	chr8	5233901	5238100	loss	5213265	5261346	48082	4200	8.73508	Bone mineral content QTL (9205)
6100	chr8	5241101	5246800	loss	5213265	5261346	48082	5700	11.8547	Bone mineral content QTL (9205)
6118	chr8	6848801	6978900	both	6843499	6891580	48082	42780	88.973	Drumstick percentage QTL (12558)
6141	chr8	10322101	10326000	loss	10316530	10364612	48083	3900	8.11097	Insulin level QTL (9233)
6145	chr8	10723801	10734600	gain	10675842	10723924	48083	124	0.257887	Breast muscle weight QTL (2176)
6157	chr8	13490301	13498200	gain	13468723	13516804	48082	7900	16.4303	Abdominal fat weight QTL (9720);Body weight (42 days) QTL (9719)
6158	chr8	13513001	13516300	loss	13468723	13516804	48082	3300	6.86328	Abdominal fat weight QTL (9720);Body weight (42 days) QTL (9719)
6181	chr8	16322001	16329700	gain	16322846	16370927	48082	6856	14.259	Breast muscle percentage QTL (12556);Drumstick weight QTL (2177)
6182	chr8	16335101	16339300	loss	16322846	16370927	48082	4200	8.73508	Breast muscle percentage QTL (12556);Drumstick weight QTL (2177)
6321	chr9	3986401	4025000	gain	3970636	4009114	38479	22714	59.0296	Breast muscle percentage QTL (11938)
6366	chr9	8647301	8651500	gain	8649408	8687885	38478	2094	5.44207	Abdominal fat percentage QTL (11932)
6397	chr9	11393701	11401500	loss	11386855	11444571	57717	7800	13.5142	Liver percentage QTL (2216);Feather length, tail QTL (19654);Residual feed intake QTL (6732)
6486	chr9	21583301	21588400	gain	21546330	21584807	38478	1507	3.91652	Breast muscle percentage QTL (12559)
6489	chr9	21759201	21762600	loss	21681004	22665529	984526	3400	0.345344	Tibia length QTL (9212);Blood and meat spots QTL (13458);Blood and meat spots QTL (13457);Egg production rate QTL (13456);Egg production rate QTL (13455);Egg shell yellowness QTL (13454);Egg shell stiffness QTL (12701);Egg shell thickness QTL (12700);Egg shell weight QTL (12699);Long length of egg QTL (12698);Short length of egg QTL (12697);Egg weight QTL (12696);Egg shell thickness QTL (11827);Y…
6490	chr9	21870001	21885600	gain	21681004	22665529	984526	15600	1.58452	Tibia length QTL (9212);Blood and meat spots QTL (13458);Blood and meat spots QTL (13457);Egg production rate QTL (13456);Egg production rate QTL (13455);Egg shell yellowness QTL (13454);Egg shell stiffness QTL (12701);Egg shell thickness QTL (12700);Egg shell weight QTL (12699);Long length of egg QTL (12698);Short length of egg QTL (12697);Egg weight QTL (12696);Egg shell thickness QTL (11827);Y…
6491	chr9	22293801	22303200	both	21681004	22665529	984526	9400	0.954774	Tibia length QTL (9212);Blood and meat spots QTL (13458);Blood and meat spots QTL (13457);Egg production rate QTL (13456);Egg production rate QTL (13455);Egg shell yellowness QTL (13454);Egg shell stiffness QTL (12701);Egg shell thickness QTL (12700);Egg shell weight QTL (12699);Long length of egg QTL (12698);Short length of egg QTL (12697);Egg weight QTL (12696);Egg shell thickness QTL (11827);Y…
6492	chr9	22463801	22476400	gain	21681004	22665529	984526	12600	1.2798	Tibia length QTL (9212);Blood and meat spots QTL (13458);Blood and meat spots QTL (13457);Egg production rate QTL (13456);Egg production rate QTL (13455);Egg shell yellowness QTL (13454);Egg shell stiffness QTL (12701);Egg shell thickness QTL (12700);Egg shell weight QTL (12699);Long length of egg QTL (12698);Short length of egg QTL (12697);Egg weight QTL (12696);Egg shell thickness QTL (11827);Y…
6493	chr9	22518501	22522900	loss	21681004	22665529	984526	4400	0.446916	Tibia length QTL (9212);Blood and meat spots QTL (13458);Blood and meat spots QTL (13457);Egg production rate QTL (13456);Egg production rate QTL (13455);Egg shell yellowness QTL (13454);Egg shell stiffness QTL (12701);Egg shell thickness QTL (12700);Egg shell weight QTL (12699);Long length of egg QTL (12698);Short length of egg QTL (12697);Egg weight QTL (12696);Egg shell thickness QTL (11827);Y…
6494	chr9	22538801	22555100	gain	21681004	22665529	984526	16300	1.65562	Tibia length QTL (9212);Blood and meat spots QTL (13458);Blood and meat spots QTL (13457);Egg production rate QTL (13456);Egg production rate QTL (13455);Egg shell yellowness QTL (13454);Egg shell stiffness QTL (12701);Egg shell thickness QTL (12700);Egg shell weight QTL (12699);Long length of egg QTL (12698);Short length of egg QTL (12697);Egg weight QTL (12696);Egg shell thickness QTL (11827);Y…
6495	chr9	22584501	22588300	loss	21681004	22665529	984526	3800	0.385973	Tibia length QTL (9212);Blood and meat spots QTL (13458);Blood and meat spots QTL (13457);Egg production rate QTL (13456);Egg production rate QTL (13455);Egg shell yellowness QTL (13454);Egg shell stiffness QTL (12701);Egg shell thickness QTL (12700);Egg shell weight QTL (12699);Long length of egg QTL (12698);Short length of egg QTL (12697);Egg weight QTL (12696);Egg shell thickness QTL (11827);Y…
6496	chr9	22856001	22857700	loss	22798511	23441680	643170	1700	0.264316	Alternative complement activation by BRBC QTL (14607);Classical complement activation by SRBC QTL (14606);Antibody response to NDV (Newcastle disease virus) QTL (14605);Muscle protein content QTL (13635);Heart percentage QTL (12585);Abdominal fat percentage QTL (12584);Breast muscle percentage QTL (12583);Growth (28-42 days) QTL (12529);Growth (28-42 days) QTL (12508);Pectoralis major percent QTL…
6497	chr9	22861101	22862800	loss	22798511	23441680	643170	1700	0.264316	Alternative complement activation by BRBC QTL (14607);Classical complement activation by SRBC QTL (14606);Antibody response to NDV (Newcastle disease virus) QTL (14605);Muscle protein content QTL (13635);Heart percentage QTL (12585);Abdominal fat percentage QTL (12584);Breast muscle percentage QTL (12583);Growth (28-42 days) QTL (12529);Growth (28-42 days) QTL (12508);Pectoralis major percent QTL…
6498	chr9	22864301	22871900	gain	22798511	23441680	643170	7600	1.18165	Alternative complement activation by BRBC QTL (14607);Classical complement activation by SRBC QTL (14606);Antibody response to NDV (Newcastle disease virus) QTL (14605);Muscle protein content QTL (13635);Heart percentage QTL (12585);Abdominal fat percentage QTL (12584);Breast muscle percentage QTL (12583);Growth (28-42 days) QTL (12529);Growth (28-42 days) QTL (12508);Pectoralis major percent QTL…
6499	chr9	22876401	22885900	gain	22798511	23441680	643170	9500	1.47706	Alternative complement activation by BRBC QTL (14607);Classical complement activation by SRBC QTL (14606);Antibody response to NDV (Newcastle disease virus) QTL (14605);Muscle protein content QTL (13635);Heart percentage QTL (12585);Abdominal fat percentage QTL (12584);Breast muscle percentage QTL (12583);Growth (28-42 days) QTL (12529);Growth (28-42 days) QTL (12508);Pectoralis major percent QTL…
6500	chr9	22888201	22896100	gain	22798511	23441680	643170	7900	1.22829	Alternative complement activation by BRBC QTL (14607);Classical complement activation by SRBC QTL (14606);Antibody response to NDV (Newcastle disease virus) QTL (14605);Muscle protein content QTL (13635);Heart percentage QTL (12585);Abdominal fat percentage QTL (12584);Breast muscle percentage QTL (12583);Growth (28-42 days) QTL (12529);Growth (28-42 days) QTL (12508);Pectoralis major percent QTL…
6501	chr9	23079901	23081500	loss	22798511	23441680	643170	1600	0.248768	Alternative complement activation by BRBC QTL (14607);Classical complement activation by SRBC QTL (14606);Antibody response to NDV (Newcastle disease virus) QTL (14605);Muscle protein content QTL (13635);Heart percentage QTL (12585);Abdominal fat percentage QTL (12584);Breast muscle percentage QTL (12583);Growth (28-42 days) QTL (12529);Growth (28-42 days) QTL (12508);Pectoralis major percent QTL…
6502	chr9	23092601	23097600	gain	22798511	23441680	643170	5000	0.777399	Alternative complement activation by BRBC QTL (14607);Classical complement activation by SRBC QTL (14606);Antibody response to NDV (Newcastle disease virus) QTL (14605);Muscle protein content QTL (13635);Heart percentage QTL (12585);Abdominal fat percentage QTL (12584);Breast muscle percentage QTL (12583);Growth (28-42 days) QTL (12529);Growth (28-42 days) QTL (12508);Pectoralis major percent QTL…
6503	chr9	23130001	23144800	both	22798511	23441680	643170	14800	2.3011	Alternative complement activation by BRBC QTL (14607);Classical complement activation by SRBC QTL (14606);Antibody response to NDV (Newcastle disease virus) QTL (14605);Muscle protein content QTL (13635);Heart percentage QTL (12585);Abdominal fat percentage QTL (12584);Breast muscle percentage QTL (12583);Growth (28-42 days) QTL (12529);Growth (28-42 days) QTL (12508);Pectoralis major percent QTL…
6504	chr9	23228401	23236200	gain	22798511	23441680	643170	7800	1.21274	Alternative complement activation by BRBC QTL (14607);Classical complement activation by SRBC QTL (14606);Antibody response to NDV (Newcastle disease virus) QTL (14605);Muscle protein content QTL (13635);Heart percentage QTL (12585);Abdominal fat percentage QTL (12584);Breast muscle percentage QTL (12583);Growth (28-42 days) QTL (12529);Growth (28-42 days) QTL (12508);Pectoralis major percent QTL…
6505	chr9	23273201	23275300	loss	22798511	23441680	643170	2100	0.326508	Alternative complement activation by BRBC QTL (14607);Classical complement activation by SRBC QTL (14606);Antibody response to NDV (Newcastle disease virus) QTL (14605);Muscle protein content QTL (13635);Heart percentage QTL (12585);Abdominal fat percentage QTL (12584);Breast muscle percentage QTL (12583);Growth (28-42 days) QTL (12529);Growth (28-42 days) QTL (12508);Pectoralis major percent QTL…
6506	chr9	23407401	23423000	gain	22798511	23441680	643170	15600	2.42549	Alternative complement activation by BRBC QTL (14607);Classical complement activation by SRBC QTL (14606);Antibody response to NDV (Newcastle disease virus) QTL (14605);Muscle protein content QTL (13635);Heart percentage QTL (12585);Abdominal fat percentage QTL (12584);Breast muscle percentage QTL (12583);Growth (28-42 days) QTL (12529);Growth (28-42 days) QTL (12508);Pectoralis major percent QTL…
6593	chr10	8801701	8812600	gain	8804579	8834579	30001	8023	26.7424	Heart percentage QTL (2223)
6678	chr10	17487001	17492200	loss	17482225	17512225	30001	5200	17.3328	Abdominal fat percentage QTL (14488)
6682	chr10	18370701	18382700	gain	18093632	19065994	972363	12000	1.23411	Body weight (42 days) QTL (6985);Body weight (21 days) QTL (6944);Egg weight QTL (16770);Egg weight (EBV) QTL (19526);Egg number (EBV) QTL (19525);Body weight (21 days) QTL (6846);Carcass weight QTL (9735);Body weight (42 days) QTL (9734)
6683	chr10	18416901	18430900	gain	18093632	19065994	972363	14000	1.43979	Body weight (42 days) QTL (6985);Body weight (21 days) QTL (6944);Egg weight QTL (16770);Egg weight (EBV) QTL (19526);Egg number (EBV) QTL (19525);Body weight (21 days) QTL (6846);Carcass weight QTL (9735);Body weight (42 days) QTL (9734)
6684	chr10	18513001	18520700	loss	18093632	19065994	972363	7700	0.791885	Body weight (42 days) QTL (6985);Body weight (21 days) QTL (6944);Egg weight QTL (16770);Egg weight (EBV) QTL (19526);Egg number (EBV) QTL (19525);Body weight (21 days) QTL (6846);Carcass weight QTL (9735);Body weight (42 days) QTL (9734)
6685	chr10	18575501	18578800	loss	18093632	19065994	972363	3300	0.339379	Body weight (42 days) QTL (6985);Body weight (21 days) QTL (6944);Egg weight QTL (16770);Egg weight (EBV) QTL (19526);Egg number (EBV) QTL (19525);Body weight (21 days) QTL (6846);Carcass weight QTL (9735);Body weight (42 days) QTL (9734)
6686	chr10	18699001	18700700	loss	18093632	19065994	972363	1700	0.174832	Body weight (42 days) QTL (6985);Body weight (21 days) QTL (6944);Egg weight QTL (16770);Egg weight (EBV) QTL (19526);Egg number (EBV) QTL (19525);Body weight (21 days) QTL (6846);Carcass weight QTL (9735);Body weight (42 days) QTL (9734)
6687	chr10	18733101	18747800	gain	18093632	19065994	972363	14700	1.51178	Body weight (42 days) QTL (6985);Body weight (21 days) QTL (6944);Egg weight QTL (16770);Egg weight (EBV) QTL (19526);Egg number (EBV) QTL (19525);Body weight (21 days) QTL (6846);Carcass weight QTL (9735);Body weight (42 days) QTL (9734)
6688	chr10	18751401	18766200	gain	18093632	19065994	972363	14800	1.52207	Body weight (42 days) QTL (6985);Body weight (21 days) QTL (6944);Egg weight QTL (16770);Egg weight (EBV) QTL (19526);Egg number (EBV) QTL (19525);Body weight (21 days) QTL (6846);Carcass weight QTL (9735);Body weight (42 days) QTL (9734)
6689	chr10	18823301	18848600	gain	18093632	19065994	972363	25300	2.60191	Body weight (42 days) QTL (6985);Body weight (21 days) QTL (6944);Egg weight QTL (16770);Egg weight (EBV) QTL (19526);Egg number (EBV) QTL (19525);Body weight (21 days) QTL (6846);Carcass weight QTL (9735);Body weight (42 days) QTL (9734)
6728	chr11	1589201	1693300	gain	1630005	1673743	43739	43740	100.002	Breast muscle percentage QTL (19341);Breast muscle weight QTL (19340)
6735	chr11	2108601	2112100	loss	2080067	2123806	43740	3500	8.00183	Fear-restraint test QTL (2275)
6736	chr11	2117301	2120600	loss	2080067	2123806	43740	3300	7.54458	Fear-restraint test QTL (2275)
6749	chr11	3143301	3148900	gain	3100795	3144533	43739	1233	2.81899	Abdominal fat percentage QTL (19473);Abdominal fat weight QTL (19472)
6854	chr11	16316101	16319400	loss	16315878	16359616	43739	3300	7.54475	Pectoralis minor percent QTL (11971)
6892	chr11	18486101	18495000	loss	18455195	18498934	43740	8900	20.3475	Heart weight QTL (9964)
6903	chr11	19390701	19401100	gain	19400080	19401079	1000	1001	100.1	Carcass weight QTL (17088);Breast color QTL (17057);Breast color QTL (17056);Yolk weight QTL (16777);Yolk weight QTL (16776);Age at first egg QTL (16775);Egg shell weight QTL (16772);Egg shell weight QTL (16771);Growth (119-133 days) QTL (14426);Antibody titer to SRBC antigen QTL (14411);Antibody titer to SRBC antigen QTL (14410);Antibody titer to SRBC antigen QTL (14409);Antibody titer to SRBC a…
7000	chr12	9971601	9979200	loss	9972193	9973571	1379	1380	100.073	Growth (46-112 days) QTL (9520)
7012	chr12	11351001	11442500	both	11413842	11415220	1379	1380	100.073	Heart weight QTL (2302)
7020	chr12	11981701	11988400	gain	11981684	11983063	1380	1363	98.7681	Growth (46-112 days) QTL (6644);Growth (8-46 days) QTL (6643);Body weight (200 days) QTL (6642);Body weight (112 days) QTL (6641);Body weight (46 days) QTL (6640);Body weight (8 days) QTL (6639)
7114	chr13	2025801	2042600	gain	2016438	2065443	49006	16800	34.2815	Glucagon level QTL (9264)
7115	chr13	2061301	2075300	loss	2016438	2065443	49006	4143	8.45407	Glucagon level QTL (9264)
7174	chr13	8762001	8765500	loss	8764469	8813474	49006	1033	2.10791	Broody frequency QTL (13629);Broody frequency QTL (13628)
7211	chr13	12200001	12222500	gain	12221838	12270843	49006	664	1.35494	Egg production rate QTL (9725);Body weight (42 days) QTL (9724)
7217	chr13	12453001	12495200	both	12466868	12515873	49006	28334	57.8174	Body weight (21 days) QTL (19660)
7218	chr13	12495201	12516900	loss	12466868	12515873	49006	20673	42.1846	Body weight (21 days) QTL (19660)
7226	chr13	12902801	12969200	both	12906586	12955591	49006	49007	100.002	Abdominal fat weight QTL (6993);Breast muscle weight QTL (6992);Body weight (42 days) QTL (6991);Body weight (21 days) QTL (6990);Drumstick bone weight QTL (6738)
7253	chr13	16197701	16220700	loss	16192649	16241654	49006	23000	46.933	Growth (0-14 days) QTL (12530);Body weight (14 days) QTL (2321)
7258	chr13	17237701	17254000	loss	17040735	17760035	719301	16300	2.26609	Wing weight QTL (19255);Wing weight QTL (19254);Breast muscle weight QTL (19253);Drumstick and thigh muscle weight QTL (19252);Drumstick and thigh weight QTL (19251);Carcass weight QTL (19250);Body weight (84 days) QTL (19249);Breast muscle percentage QTL (19222);Carcass weight QTL (17089);Body weight (140 days) QTL (17081);Age at first egg QTL (16781);Albumen height QTL (16780);Feather pecking Q…
7259	chr13	17256501	17299400	gain	17040735	17760035	719301	42900	5.96412	Wing weight QTL (19255);Wing weight QTL (19254);Breast muscle weight QTL (19253);Drumstick and thigh muscle weight QTL (19252);Drumstick and thigh weight QTL (19251);Carcass weight QTL (19250);Body weight (84 days) QTL (19249);Breast muscle percentage QTL (19222);Carcass weight QTL (17089);Body weight (140 days) QTL (17081);Age at first egg QTL (16781);Albumen height QTL (16780);Feather pecking Q…
7260	chr13	17347701	17352100	gain	17040735	17760035	719301	4400	0.611705	Wing weight QTL (19255);Wing weight QTL (19254);Breast muscle weight QTL (19253);Drumstick and thigh muscle weight QTL (19252);Drumstick and thigh weight QTL (19251);Carcass weight QTL (19250);Body weight (84 days) QTL (19249);Breast muscle percentage QTL (19222);Carcass weight QTL (17089);Body weight (140 days) QTL (17081);Age at first egg QTL (16781);Albumen height QTL (16780);Feather pecking Q…
7261	chr13	17412001	17418200	gain	17040735	17760035	719301	6200	0.861948	Wing weight QTL (19255);Wing weight QTL (19254);Breast muscle weight QTL (19253);Drumstick and thigh muscle weight QTL (19252);Drumstick and thigh weight QTL (19251);Carcass weight QTL (19250);Body weight (84 days) QTL (19249);Breast muscle percentage QTL (19222);Carcass weight QTL (17089);Body weight (140 days) QTL (17081);Age at first egg QTL (16781);Albumen height QTL (16780);Feather pecking Q…
7262	chr13	17419601	17425300	gain	17040735	17760035	719301	5700	0.792436	Wing weight QTL (19255);Wing weight QTL (19254);Breast muscle weight QTL (19253);Drumstick and thigh muscle weight QTL (19252);Drumstick and thigh weight QTL (19251);Carcass weight QTL (19250);Body weight (84 days) QTL (19249);Breast muscle percentage QTL (19222);Carcass weight QTL (17089);Body weight (140 days) QTL (17081);Age at first egg QTL (16781);Albumen height QTL (16780);Feather pecking Q…
7263	chr13	17736001	17744900	gain	17040735	17760035	719301	8900	1.23731	Wing weight QTL (19255);Wing weight QTL (19254);Breast muscle weight QTL (19253);Drumstick and thigh muscle weight QTL (19252);Drumstick and thigh weight QTL (19251);Carcass weight QTL (19250);Body weight (84 days) QTL (19249);Breast muscle percentage QTL (19222);Carcass weight QTL (17089);Body weight (140 days) QTL (17081);Age at first egg QTL (16781);Albumen height QTL (16780);Feather pecking Q…
7264	chr13	17748101	17754200	gain	17040735	17760035	719301	6100	0.848046	Wing weight QTL (19255);Wing weight QTL (19254);Breast muscle weight QTL (19253);Drumstick and thigh muscle weight QTL (19252);Drumstick and thigh weight QTL (19251);Carcass weight QTL (19250);Body weight (84 days) QTL (19249);Breast muscle percentage QTL (19222);Carcass weight QTL (17089);Body weight (140 days) QTL (17081);Age at first egg QTL (16781);Albumen height QTL (16780);Feather pecking Q…
7352	chr14	7985301	7997600	both	7955607	7989011	33405	3711	11.1091	Abdominal fat percentage QTL (12003);Pectoralis minor percent QTL (11973)
7490	chr15	7140401	7156500	gain	7138773	7173361	34589	16100	46.5466	Shank weight to length ratio QTL (9176)
7491	chr15	7156801	7168600	gain	7138773	7173361	34589	11800	34.1149	Shank weight to length ratio QTL (9176)
7513	chr15	9177201	9180500	gain	9177365	9211954	34590	3137	9.0691	Triiodothyronine level QTL (9244)
7514	chr15	9236401	9274000	both	9250859	9285447	34589	23143	66.9086	Feather length, tail QTL (19655)
7527	chr15	10385401	10390200	gain	10361051	10395640	34590	4800	13.8768	Lesions QTL (9122);Hematocrit value QTL (9121);Carcass weight QTL (9726);Body weight (21 days) QTL (6994)
7553	chr16	35601	37300	loss	33315	53314	20000	1700	8.5	Antibody titer to SRBC antigen QTL (14414)
7555	chr16	84201	88100	loss	87315	107314	20000	787	3.935	Antibody titer to SRBC antigen QTL (14415)
7556	chr16	183001	184800	loss	120783	535270	414488	1800	0.434271	Antibody titer to IBD QTL (12355);Feed conversion ratio QTL (12354);Oxygen saturation QTL (12353);Antibody titer to IBD QTL (12352);Late mortality QTL (12351);Early mortality QTL (12350);Early mortality QTL (12349);Body weight (40 days) QTL (12348);Body weight (40 days) QTL (12347);Body weight (7 days) QTL (12346);Antibody response to MB antigen QTL (2353);Antibody response to SRBC antigen QTL (2…
7557	chr16	218601	221500	gain	120783	535270	414488	2900	0.699658	Antibody titer to IBD QTL (12355);Feed conversion ratio QTL (12354);Oxygen saturation QTL (12353);Antibody titer to IBD QTL (12352);Late mortality QTL (12351);Early mortality QTL (12350);Early mortality QTL (12349);Body weight (40 days) QTL (12348);Body weight (40 days) QTL (12347);Body weight (7 days) QTL (12346);Antibody response to MB antigen QTL (2353);Antibody response to SRBC antigen QTL (2…
7558	chr16	265301	274300	both	120783	535270	414488	9000	2.17135	Antibody titer to IBD QTL (12355);Feed conversion ratio QTL (12354);Oxygen saturation QTL (12353);Antibody titer to IBD QTL (12352);Late mortality QTL (12351);Early mortality QTL (12350);Early mortality QTL (12349);Body weight (40 days) QTL (12348);Body weight (40 days) QTL (12347);Body weight (7 days) QTL (12346);Antibody response to MB antigen QTL (2353);Antibody response to SRBC antigen QTL (2…
7559	chr16	275701	282100	gain	120783	535270	414488	6400	1.54407	Antibody titer to IBD QTL (12355);Feed conversion ratio QTL (12354);Oxygen saturation QTL (12353);Antibody titer to IBD QTL (12352);Late mortality QTL (12351);Early mortality QTL (12350);Early mortality QTL (12349);Body weight (40 days) QTL (12348);Body weight (40 days) QTL (12347);Body weight (7 days) QTL (12346);Antibody response to MB antigen QTL (2353);Antibody response to SRBC antigen QTL (2…
7560	chr16	297901	317300	loss	120783	535270	414488	19400	4.68047	Antibody titer to IBD QTL (12355);Feed conversion ratio QTL (12354);Oxygen saturation QTL (12353);Antibody titer to IBD QTL (12352);Late mortality QTL (12351);Early mortality QTL (12350);Early mortality QTL (12349);Body weight (40 days) QTL (12348);Body weight (40 days) QTL (12347);Body weight (7 days) QTL (12346);Antibody response to MB antigen QTL (2353);Antibody response to SRBC antigen QTL (2…
7561	chr16	319101	321000	gain	120783	535270	414488	1900	0.458397	Antibody titer to IBD QTL (12355);Feed conversion ratio QTL (12354);Oxygen saturation QTL (12353);Antibody titer to IBD QTL (12352);Late mortality QTL (12351);Early mortality QTL (12350);Early mortality QTL (12349);Body weight (40 days) QTL (12348);Body weight (40 days) QTL (12347);Body weight (7 days) QTL (12346);Antibody response to MB antigen QTL (2353);Antibody response to SRBC antigen QTL (2…
7562	chr16	323401	325400	loss	120783	535270	414488	2000	0.482523	Antibody titer to IBD QTL (12355);Feed conversion ratio QTL (12354);Oxygen saturation QTL (12353);Antibody titer to IBD QTL (12352);Late mortality QTL (12351);Early mortality QTL (12350);Early mortality QTL (12349);Body weight (40 days) QTL (12348);Body weight (40 days) QTL (12347);Body weight (7 days) QTL (12346);Antibody response to MB antigen QTL (2353);Antibody response to SRBC antigen QTL (2…
7563	chr16	387801	391800	gain	120783	535270	414488	4000	0.965046	Antibody titer to IBD QTL (12355);Feed conversion ratio QTL (12354);Oxygen saturation QTL (12353);Antibody titer to IBD QTL (12352);Late mortality QTL (12351);Early mortality QTL (12350);Early mortality QTL (12349);Body weight (40 days) QTL (12348);Body weight (40 days) QTL (12347);Body weight (7 days) QTL (12346);Antibody response to MB antigen QTL (2353);Antibody response to SRBC antigen QTL (2…
7564	chr16	392501	397800	loss	120783	535270	414488	5300	1.27869	Antibody titer to IBD QTL (12355);Feed conversion ratio QTL (12354);Oxygen saturation QTL (12353);Antibody titer to IBD QTL (12352);Late mortality QTL (12351);Early mortality QTL (12350);Early mortality QTL (12349);Body weight (40 days) QTL (12348);Body weight (40 days) QTL (12347);Body weight (7 days) QTL (12346);Antibody response to MB antigen QTL (2353);Antibody response to SRBC antigen QTL (2…
7565	chr16	399701	401800	loss	120783	535270	414488	2100	0.506649	Antibody titer to IBD QTL (12355);Feed conversion ratio QTL (12354);Oxygen saturation QTL (12353);Antibody titer to IBD QTL (12352);Late mortality QTL (12351);Early mortality QTL (12350);Early mortality QTL (12349);Body weight (40 days) QTL (12348);Body weight (40 days) QTL (12347);Body weight (7 days) QTL (12346);Antibody response to MB antigen QTL (2353);Antibody response to SRBC antigen QTL (2…
7566	chr16	443601	453900	gain	120783	535270	414488	10300	2.48499	Antibody titer to IBD QTL (12355);Feed conversion ratio QTL (12354);Oxygen saturation QTL (12353);Antibody titer to IBD QTL (12352);Late mortality QTL (12351);Early mortality QTL (12350);Early mortality QTL (12349);Body weight (40 days) QTL (12348);Body weight (40 days) QTL (12347);Body weight (7 days) QTL (12346);Antibody response to MB antigen QTL (2353);Antibody response to SRBC antigen QTL (2…
7567	chr16	529301	535300	loss	120783	535270	414488	5970	1.44033	Antibody titer to IBD QTL (12355);Feed conversion ratio QTL (12354);Oxygen saturation QTL (12353);Antibody titer to IBD QTL (12352);Late mortality QTL (12351);Early mortality QTL (12350);Early mortality QTL (12349);Body weight (40 days) QTL (12348);Body weight (40 days) QTL (12347);Body weight (7 days) QTL (12346);Antibody response to MB antigen QTL (2353);Antibody response to SRBC antigen QTL (2…
7601	chr17	3212201	3215600	loss	3189876	3215175	25300	2975	11.7589	Subcutaneous fat thickness QTL (17247)
7729	chr18	6804801	6865700	gain	6721412	6844324	122913	39524	32.1561	Growth (147-161 days) QTL (14431)
7734	chr18	8252401	8257000	loss	8254118	8377031	122914	2884	2.34636	Heart weight QTL (12561)
7735	chr18	8273101	8283600	loss	8254118	8377031	122914	10500	8.54256	Heart weight QTL (12561)
7738	chr18	9037901	9042100	loss	9036821	9159734	122914	4200	3.41702	Abdominal fat weight QTL (11996)
7739	chr18	9053101	9075000	loss	9036821	9159734	122914	21900	17.8173	Abdominal fat weight QTL (11996)
7749	chr18	9834201	9873500	gain	9870411	9993323	122913	3091	2.51479	Abdominal fat weight QTL (11928)
7750	chr18	9963801	9981200	loss	9870411	9993323	122913	17400	14.1564	Abdominal fat weight QTL (11928)
7755	chr18	10258201	10319000	both	10298056	11219875	921820	20946	2.27224	Liver weight QTL (12562);Growth (28-42 days) QTL (12512);Growth (21-42 days) QTL (9774);Body weight (42 days) QTL (9773);Chest width QTL (9307);Lactate level QTL (9268);Marek's disease-related traits QTL (4607);Marek's disease-related traits QTL (4606);Body weight (56 days) QTL (2369);Spleen percentage QTL (2368);Breast muscle weight QTL (2367);Humerus bone mineral content QTL (2366);Antibody res…
7756	chr18	10388701	10406400	gain	10298056	11219875	921820	17700	1.92011	Liver weight QTL (12562);Growth (28-42 days) QTL (12512);Growth (21-42 days) QTL (9774);Body weight (42 days) QTL (9773);Chest width QTL (9307);Lactate level QTL (9268);Marek's disease-related traits QTL (4607);Marek's disease-related traits QTL (4606);Body weight (56 days) QTL (2369);Spleen percentage QTL (2368);Breast muscle weight QTL (2367);Humerus bone mineral content QTL (2366);Antibody res…
7757	chr18	10725501	10766800	gain	10298056	11219875	921820	41300	4.48027	Liver weight QTL (12562);Growth (28-42 days) QTL (12512);Growth (21-42 days) QTL (9774);Body weight (42 days) QTL (9773);Chest width QTL (9307);Lactate level QTL (9268);Marek's disease-related traits QTL (4607);Marek's disease-related traits QTL (4606);Body weight (56 days) QTL (2369);Spleen percentage QTL (2368);Breast muscle weight QTL (2367);Humerus bone mineral content QTL (2366);Antibody res…
7758	chr18	10779401	10783000	loss	10298056	11219875	921820	3600	0.390532	Liver weight QTL (12562);Growth (28-42 days) QTL (12512);Growth (21-42 days) QTL (9774);Body weight (42 days) QTL (9773);Chest width QTL (9307);Lactate level QTL (9268);Marek's disease-related traits QTL (4607);Marek's disease-related traits QTL (4606);Body weight (56 days) QTL (2369);Spleen percentage QTL (2368);Breast muscle weight QTL (2367);Humerus bone mineral content QTL (2366);Antibody res…
7759	chr18	10795901	10797100	loss	10298056	11219875	921820	1200	0.130177	Liver weight QTL (12562);Growth (28-42 days) QTL (12512);Growth (21-42 days) QTL (9774);Body weight (42 days) QTL (9773);Chest width QTL (9307);Lactate level QTL (9268);Marek's disease-related traits QTL (4607);Marek's disease-related traits QTL (4606);Body weight (56 days) QTL (2369);Spleen percentage QTL (2368);Breast muscle weight QTL (2367);Humerus bone mineral content QTL (2366);Antibody res…
7760	chr18	10826701	10833900	loss	10298056	11219875	921820	7200	0.781064	Liver weight QTL (12562);Growth (28-42 days) QTL (12512);Growth (21-42 days) QTL (9774);Body weight (42 days) QTL (9773);Chest width QTL (9307);Lactate level QTL (9268);Marek's disease-related traits QTL (4607);Marek's disease-related traits QTL (4606);Body weight (56 days) QTL (2369);Spleen percentage QTL (2368);Breast muscle weight QTL (2367);Humerus bone mineral content QTL (2366);Antibody res…
7761	chr18	10862601	10867900	loss	10298056	11219875	921820	5300	0.57495	Liver weight QTL (12562);Growth (28-42 days) QTL (12512);Growth (21-42 days) QTL (9774);Body weight (42 days) QTL (9773);Chest width QTL (9307);Lactate level QTL (9268);Marek's disease-related traits QTL (4607);Marek's disease-related traits QTL (4606);Body weight (56 days) QTL (2369);Spleen percentage QTL (2368);Breast muscle weight QTL (2367);Humerus bone mineral content QTL (2366);Antibody res…
7762	chr18	10932501	10938400	gain	10298056	11219875	921820	5900	0.640038	Liver weight QTL (12562);Growth (28-42 days) QTL (12512);Growth (21-42 days) QTL (9774);Body weight (42 days) QTL (9773);Chest width QTL (9307);Lactate level QTL (9268);Marek's disease-related traits QTL (4607);Marek's disease-related traits QTL (4606);Body weight (56 days) QTL (2369);Spleen percentage QTL (2368);Breast muscle weight QTL (2367);Humerus bone mineral content QTL (2366);Antibody res…
7763	chr18	10966701	10968300	loss	10298056	11219875	921820	1600	0.17357	Liver weight QTL (12562);Growth (28-42 days) QTL (12512);Growth (21-42 days) QTL (9774);Body weight (42 days) QTL (9773);Chest width QTL (9307);Lactate level QTL (9268);Marek's disease-related traits QTL (4607);Marek's disease-related traits QTL (4606);Body weight (56 days) QTL (2369);Spleen percentage QTL (2368);Breast muscle weight QTL (2367);Humerus bone mineral content QTL (2366);Antibody res…
7764	chr18	11004101	11102300	gain	10298056	11219875	921820	98200	10.6528	Liver weight QTL (12562);Growth (28-42 days) QTL (12512);Growth (21-42 days) QTL (9774);Body weight (42 days) QTL (9773);Chest width QTL (9307);Lactate level QTL (9268);Marek's disease-related traits QTL (4607);Marek's disease-related traits QTL (4606);Body weight (56 days) QTL (2369);Spleen percentage QTL (2368);Breast muscle weight QTL (2367);Humerus bone mineral content QTL (2366);Antibody res…
7787	chr19	3435801	3436900	loss	3285643	3608257	322615	1100	0.340964	Abdominal fat percentage QTL (12004);Tibia bone mineral content QTL (2370);Body weight (42 days) QTL (9733);Body weight (42 days) QTL (6951);Body weight (21 days) QTL (6950)
7811	chr19	5485601	5487100	loss	5483768	5507223	23456	1500	6.39495	Liver bacterial burden after challenge with Salmonella E QTL (13651);Cecal bacterial burden after challenge with Salmonella E QTL (13646);Antibody response to SE (Salmonella enteritidis) QTL (10423);Cecal bacterial burden after challenge with Salmonella E QTL (10422);Spleen bacterial burden after challenge with Salmonella E QTL (10421)
7813	chr19	5768401	5793700	gain	5766413	5789868	23456	21468	91.5246	Feather pecking QTL (15675)
7855	chr20	627501	652100	both	607587	647616	40030	20116	50.2523	Growth (46-112 days) QTL (6658);Growth (8-46 days) QTL (6657);Body weight (112 days) QTL (6656);Body weight (46 days) QTL (6655)
7897	chr20	6226901	6228600	loss	6189996	6230026	40031	1700	4.24671	Lactate level QTL (9269)
8122	chr23	159901	180000	both	175014	236522	61509	4988	8.10938	Abdominal fat weight QTL (13640);Skin weight QTL (13422);Carcass weight QTL (13421);Carcass weight QTL (13420);Body weight (90 days) QTL (13419);Intramuscular fat QTL (13418);Intramuscular fat QTL (13417)
8123	chr23	218601	230000	gain	175014	236522	61509	11400	18.5339	Abdominal fat weight QTL (13640);Skin weight QTL (13422);Carcass weight QTL (13421);Carcass weight QTL (13420);Body weight (90 days) QTL (13419);Intramuscular fat QTL (13418);Intramuscular fat QTL (13417)
8128	chr23	449301	457100	loss	449933	511441	61509	7169	11.6552	Growth (161-175 days) QTL (14436)
8129	chr23	701401	705200	loss	642481	703988	61508	2588	4.20758	Albumen height QTL (16797)
8240	chr24	6131401	6147200	gain	5931695	6323281	391587	15800	4.03486	Age at first egg QTL (17163);Egg number QTL (17162);Egg shell thickness QTL (16799);Age at first egg QTL (16619);Antibody titer to LPS antigen QTL (14628);Antibody titer to SRBC antigen QTL (14416);Broody frequency QTL (13631);Duration of broodiness QTL (13630);Heart weight QTL (12564);Abdominal fat percentage QTL (12563);Growth (14-28 days) QTL (12513);Carcass weight QTL (9292);Body weight QTL (…
8241	chr24	6226901	6233700	loss	5931695	6323281	391587	6800	1.73652	Age at first egg QTL (17163);Egg number QTL (17162);Egg shell thickness QTL (16799);Age at first egg QTL (16619);Antibody titer to LPS antigen QTL (14628);Antibody titer to SRBC antigen QTL (14416);Broody frequency QTL (13631);Duration of broodiness QTL (13630);Heart weight QTL (12564);Abdominal fat percentage QTL (12563);Growth (14-28 days) QTL (12513);Carcass weight QTL (9292);Body weight QTL (…
8305	chr26	3159201	3176100	gain	3161495	3174979	13485	13486	100.007	Abdominal fat percentage QTL (19479);Abdominal fat weight QTL (19478)
8329	chr26	4958801	4960700	loss	4866555	5329985	463431	1900	0.409986	Shank circumference QTL (19274);Shank length QTL (19273);Wing weight QTL (19272);Drumstick and thigh muscle weight QTL (19271);Drumstick and thigh weight QTL (19270);Carcass weight QTL (19269);Body weight (84 days) QTL (19268);Shank length QTL (19267);Total white fat weight QTL (17338);Visceral fat weight QTL (17324);Egg shell strength QTL (16801);Yolk weight QTL (16800);Head width QTL (15706);Me…
8330	chr26	4969501	4975000	loss	4866555	5329985	463431	5500	1.1868	Shank circumference QTL (19274);Shank length QTL (19273);Wing weight QTL (19272);Drumstick and thigh muscle weight QTL (19271);Drumstick and thigh weight QTL (19270);Carcass weight QTL (19269);Body weight (84 days) QTL (19268);Shank length QTL (19267);Total white fat weight QTL (17338);Visceral fat weight QTL (17324);Egg shell strength QTL (16801);Yolk weight QTL (16800);Head width QTL (15706);Me…
8331	chr26	4998001	5002600	loss	4866555	5329985	463431	4600	0.992597	Shank circumference QTL (19274);Shank length QTL (19273);Wing weight QTL (19272);Drumstick and thigh muscle weight QTL (19271);Drumstick and thigh weight QTL (19270);Carcass weight QTL (19269);Body weight (84 days) QTL (19268);Shank length QTL (19267);Total white fat weight QTL (17338);Visceral fat weight QTL (17324);Egg shell strength QTL (16801);Yolk weight QTL (16800);Head width QTL (15706);Me…
8332	chr26	5050001	5056600	loss	4866555	5329985	463431	6600	1.42416	Shank circumference QTL (19274);Shank length QTL (19273);Wing weight QTL (19272);Drumstick and thigh muscle weight QTL (19271);Drumstick and thigh weight QTL (19270);Carcass weight QTL (19269);Body weight (84 days) QTL (19268);Shank length QTL (19267);Total white fat weight QTL (17338);Visceral fat weight QTL (17324);Egg shell strength QTL (16801);Yolk weight QTL (16800);Head width QTL (15706);Me…
8333	chr26	5060201	5068400	loss	4866555	5329985	463431	8200	1.76941	Shank circumference QTL (19274);Shank length QTL (19273);Wing weight QTL (19272);Drumstick and thigh muscle weight QTL (19271);Drumstick and thigh weight QTL (19270);Carcass weight QTL (19269);Body weight (84 days) QTL (19268);Shank length QTL (19267);Total white fat weight QTL (17338);Visceral fat weight QTL (17324);Egg shell strength QTL (16801);Yolk weight QTL (16800);Head width QTL (15706);Me…
8334	chr26	5077901	5132100	gain	4866555	5329985	463431	54200	11.6954	Shank circumference QTL (19274);Shank length QTL (19273);Wing weight QTL (19272);Drumstick and thigh muscle weight QTL (19271);Drumstick and thigh weight QTL (19270);Carcass weight QTL (19269);Body weight (84 days) QTL (19268);Shank length QTL (19267);Total white fat weight QTL (17338);Visceral fat weight QTL (17324);Egg shell strength QTL (16801);Yolk weight QTL (16800);Head width QTL (15706);Me…
8335	chr26	5133001	5152200	gain	4866555	5329985	463431	19200	4.14301	Shank circumference QTL (19274);Shank length QTL (19273);Wing weight QTL (19272);Drumstick and thigh muscle weight QTL (19271);Drumstick and thigh weight QTL (19270);Carcass weight QTL (19269);Body weight (84 days) QTL (19268);Shank length QTL (19267);Total white fat weight QTL (17338);Visceral fat weight QTL (17324);Egg shell strength QTL (16801);Yolk weight QTL (16800);Head width QTL (15706);Me…
8336	chr26	5200701	5209800	loss	4866555	5329985	463431	9100	1.96361	Shank circumference QTL (19274);Shank length QTL (19273);Wing weight QTL (19272);Drumstick and thigh muscle weight QTL (19271);Drumstick and thigh weight QTL (19270);Carcass weight QTL (19269);Body weight (84 days) QTL (19268);Shank length QTL (19267);Total white fat weight QTL (17338);Visceral fat weight QTL (17324);Egg shell strength QTL (16801);Yolk weight QTL (16800);Head width QTL (15706);Me…
8337	chr26	5277101	5289800	loss	4866555	5329985	463431	12700	2.74043	Shank circumference QTL (19274);Shank length QTL (19273);Wing weight QTL (19272);Drumstick and thigh muscle weight QTL (19271);Drumstick and thigh weight QTL (19270);Carcass weight QTL (19269);Body weight (84 days) QTL (19268);Shank length QTL (19267);Total white fat weight QTL (17338);Visceral fat weight QTL (17324);Egg shell strength QTL (16801);Yolk weight QTL (16800);Head width QTL (15706);Me…
8403	chr27	3662201	3665100	loss	3625393	3871705	246313	2900	1.17736	Pectoralis major percent QTL (11950);Abdominal fat percentage QTL (11934);Drumstick and thigh percentage QTL (11921);Drumstick and thigh weight QTL (11920);Carcass ash content, dry matter basis QTL (17137);Shank weight percentage QTL (15595);Body weight (35 days) QTL (7159);Glucose level QTL (2414);Shank weight QTL (2413);Wing weight QTL (2412);Thigh weight QTL (2411);Body weight QTL (2405);Body …
8404	chr27	3740501	3743800	loss	3625393	3871705	246313	3300	1.33976	Pectoralis major percent QTL (11950);Abdominal fat percentage QTL (11934);Drumstick and thigh percentage QTL (11921);Drumstick and thigh weight QTL (11920);Carcass ash content, dry matter basis QTL (17137);Shank weight percentage QTL (15595);Body weight (35 days) QTL (7159);Glucose level QTL (2414);Shank weight QTL (2413);Wing weight QTL (2412);Thigh weight QTL (2411);Body weight QTL (2405);Body …
8405	chr27	3750901	3773600	loss	3625393	3871705	246313	22700	9.21592	Pectoralis major percent QTL (11950);Abdominal fat percentage QTL (11934);Drumstick and thigh percentage QTL (11921);Drumstick and thigh weight QTL (11920);Carcass ash content, dry matter basis QTL (17137);Shank weight percentage QTL (15595);Body weight (35 days) QTL (7159);Glucose level QTL (2414);Shank weight QTL (2413);Wing weight QTL (2412);Thigh weight QTL (2411);Body weight QTL (2405);Body …
8406	chr27	3864601	3866400	loss	3625393	3871705	246313	1800	0.730778	Pectoralis major percent QTL (11950);Abdominal fat percentage QTL (11934);Drumstick and thigh percentage QTL (11921);Drumstick and thigh weight QTL (11920);Carcass ash content, dry matter basis QTL (17137);Shank weight percentage QTL (15595);Body weight (35 days) QTL (7159);Glucose level QTL (2414);Shank weight QTL (2413);Wing weight QTL (2412);Thigh weight QTL (2411);Body weight QTL (2405);Body …
8447	chr28	2034801	2062800	gain	2024432	2037395	12964	2595	20.017	Body weight (42 days) QTL (6997)
8476	chr28	4290101	4314100	loss	4278384	4742627	464244	24000	5.1697	Abdominal fat weight QTL (9456);Abdominal fat percentage QTL (9455);Body weight (21 days) QTL (6996);Breast muscle weight QTL (6959);Body weight (42 days) QTL (6958);Antibody response to SE (Salmonella enteritidis) QTL (2416);Antibody response to E. coli QTL (2415);Breast muscle weight QTL (17097)
8477	chr28	4321001	4354400	gain	4278384	4742627	464244	33400	7.19449	Abdominal fat weight QTL (9456);Abdominal fat percentage QTL (9455);Body weight (21 days) QTL (6996);Breast muscle weight QTL (6959);Body weight (42 days) QTL (6958);Antibody response to SE (Salmonella enteritidis) QTL (2416);Antibody response to E. coli QTL (2415);Breast muscle weight QTL (17097)
8478	chr28	4360301	4365500	loss	4278384	4742627	464244	5200	1.1201	Abdominal fat weight QTL (9456);Abdominal fat percentage QTL (9455);Body weight (21 days) QTL (6996);Breast muscle weight QTL (6959);Body weight (42 days) QTL (6958);Antibody response to SE (Salmonella enteritidis) QTL (2416);Antibody response to E. coli QTL (2415);Breast muscle weight QTL (17097)
8479	chr28	4442001	4454200	loss	4278384	4742627	464244	12200	2.62793	Abdominal fat weight QTL (9456);Abdominal fat percentage QTL (9455);Body weight (21 days) QTL (6996);Breast muscle weight QTL (6959);Body weight (42 days) QTL (6958);Antibody response to SE (Salmonella enteritidis) QTL (2416);Antibody response to E. coli QTL (2415);Breast muscle weight QTL (17097)
8480	chr28	4520101	4533800	gain	4278384	4742627	464244	13700	2.95103	Abdominal fat weight QTL (9456);Abdominal fat percentage QTL (9455);Body weight (21 days) QTL (6996);Breast muscle weight QTL (6959);Body weight (42 days) QTL (6958);Antibody response to SE (Salmonella enteritidis) QTL (2416);Antibody response to E. coli QTL (2415);Breast muscle weight QTL (17097)
8481	chr28	4536101	4538500	gain	4278384	4742627	464244	2400	0.51697	Abdominal fat weight QTL (9456);Abdominal fat percentage QTL (9455);Body weight (21 days) QTL (6996);Breast muscle weight QTL (6959);Body weight (42 days) QTL (6958);Antibody response to SE (Salmonella enteritidis) QTL (2416);Antibody response to E. coli QTL (2415);Breast muscle weight QTL (17097)
8482	chr28	4577201	4583500	gain	4278384	4742627	464244	6300	1.35705	Abdominal fat weight QTL (9456);Abdominal fat percentage QTL (9455);Body weight (21 days) QTL (6996);Breast muscle weight QTL (6959);Body weight (42 days) QTL (6958);Antibody response to SE (Salmonella enteritidis) QTL (2416);Antibody response to E. coli QTL (2415);Breast muscle weight QTL (17097)
8483	chr28	4658201	4667800	gain	4278384	4742627	464244	9600	2.06788	Abdominal fat weight QTL (9456);Abdominal fat percentage QTL (9455);Body weight (21 days) QTL (6996);Breast muscle weight QTL (6959);Body weight (42 days) QTL (6958);Antibody response to SE (Salmonella enteritidis) QTL (2416);Antibody response to E. coli QTL (2415);Breast muscle weight QTL (17097)
8484	chr28	4671301	4672800	loss	4278384	4742627	464244	1500	0.323106	Abdominal fat weight QTL (9456);Abdominal fat percentage QTL (9455);Body weight (21 days) QTL (6996);Breast muscle weight QTL (6959);Body weight (42 days) QTL (6958);Antibody response to SE (Salmonella enteritidis) QTL (2416);Antibody response to E. coli QTL (2415);Breast muscle weight QTL (17097)
8485	chr28	4672801	4684200	gain	4278384	4742627	464244	11400	2.45561	Abdominal fat weight QTL (9456);Abdominal fat percentage QTL (9455);Body weight (21 days) QTL (6996);Breast muscle weight QTL (6959);Body weight (42 days) QTL (6958);Antibody response to SE (Salmonella enteritidis) QTL (2416);Antibody response to E. coli QTL (2415);Breast muscle weight QTL (17097)
8486	chr28	4725701	4728400	loss	4278384	4742627	464244	2700	0.581591	Abdominal fat weight QTL (9456);Abdominal fat percentage QTL (9455);Body weight (21 days) QTL (6996);Breast muscle weight QTL (6959);Body weight (42 days) QTL (6958);Antibody response to SE (Salmonella enteritidis) QTL (2416);Antibody response to E. coli QTL (2415);Breast muscle weight QTL (17097)
8487	chr28	4728401	4734200	gain	4278384	4742627	464244	5800	1.24934	Abdominal fat weight QTL (9456);Abdominal fat percentage QTL (9455);Body weight (21 days) QTL (6996);Breast muscle weight QTL (6959);Body weight (42 days) QTL (6958);Antibody response to SE (Salmonella enteritidis) QTL (2416);Antibody response to E. coli QTL (2415);Breast muscle weight QTL (17097)
8567	chrZ	6730601	6737400	loss	6717319	6786026	68708	6800	9.89696	Growth (161-175 days) QTL (14439)
8617	chrZ	21061501	21065900	gain	21032657	21101364	68708	4400	6.40391	Antibody titer to KLH antigen QTL (14635)
8623	chrZ	23558801	23563600	gain	23533628	23602335	68708	4800	6.98609	Feather pecking QTL (15611)
8659	chrZ	35077001	35079500	loss	35029274	35108287	79014	2500	3.164	Blood and meat spots QTL (15344);Abdominal fat percentage QTL (12565)
8671	chrZ	38328801	38332100	loss	38282893	38351600	68708	3300	4.80293	Blood and meat spots QTL (15364);Blood and meat spots QTL (15363)
8672	chrZ	38988501	38990200	loss	38979984	39048691	68708	1700	2.47424	Spleen percentage QTL (2242)
8705	chrZ	49398601	49399800	loss	49268212	49989645	721434	1200	0.166335	Marek's disease-related traits QTL (4106)
8706	chrZ	49639701	49643700	loss	49268212	49989645	721434	4000	0.554451	Marek's disease-related traits QTL (4106)
8707	chrZ	49735201	49738900	loss	49268212	49989645	721434	3700	0.512867	Marek's disease-related traits QTL (4106)
8708	chrZ	49893701	49898700	gain	49268212	49989645	721434	5000	0.693064	Marek's disease-related traits QTL (4106)
